# Supplementary material for: Whole-Transcriptome Sequencing and Differential Expression Analysis of the Epididymis in Junggar Bactrian Camels Before and After Sexual Maturity
Source: Biology (Basel). 2025 Jun 25;14(7):760. doi: 10.3390/biology14070760 (PMC12292283; doi:10.3390/biology14070760)
Supplement: Supplementary file 1 [file biology-14-00760-s001.zip › Supplementary Table S1.xlsx]

## Sheet: Sheet1
Sample Name	Sample ID	Group
5F-A	F5A	E
5F-B	F5B	E
5F-C	F5C	E
5F-D	F5D	E
3F-A	F3A	C
3F-B	F3B	C
3F-C	F3C	C
3F-D	F3D	C
