# Supplementary material for: Whole-Transcriptome Sequencing and Differential Expression Analysis of the Epididymis in Junggar Bactrian Camels Before and After Sexual Maturity
Source: Biology (Basel). 2025 Jun 25;14(7):760. doi: 10.3390/biology14070760 (PMC12292283; doi:10.3390/biology14070760)
Supplement: Supplementary file 1 [file biology-14-00760-s001.zip › Supplementary Table S2.xlsx]

## Sheet: Sheet1
name	factory	Catalog number
Three-dimensional cryogrinder	Wuhan Servicebio Technology CO.,LTD	KZ-5F-3D
Grinding beads (zirconia)	Wuhan Servicebio Technology CO.,LTD	G0203
Vortex mixer (smart, knob type)	Wuhan Servicebio Technology CO.,LTD	SMV-3500
Handheld centrifuge (upgraded, all-in-one)	Wuhan Servicebio Technology CO.,LTD	SMC-5000F
Pipettes	Wuhan Servicebio Technology CO.,LTD	SPIP-1000
Pipettes	Wuhan Servicebio Technology CO.,LTD	SPIP-200
Pipettes	Wuhan Servicebio Technology CO.,LTD	SPIP-100
Pipettes	Wuhan Servicebio Technology CO.,LTD	SPIP-10
Pipettes	Wuhan Servicebio Technology CO.,LTD	SPIP-2.5
Sealing Instrument (Intelligent Type)	Wuhan Servicebio Technology CO.,LTD	FS-A20
Microplate centrifuge	Wuhan Servicebio Technology CO.,LTD	SMP-2
PCR reaction plates	Wuhan Servicebio Technology CO.,LTD	PCR-9601-NS
Real-time PCR mounting film	Wuhan Servicebio Technology CO.,LTD	G6065
PCR Reaction Tubes (Flat Cap, Enzyme-Free)	Wuhan Servicebio Technology CO.,LTD	PCR-02-FC
Centrifuge tubes 1.5mL (sterile enzyme-free, 10 tubes/individual packets)	Wuhan Servicebio Technology CO.,LTD	EP-150X-J
Grinding tube 2.0mL (enzyme-free)	Wuhan Servicebio Technology CO.,LTD	HT-200-M
Cartridge tips in a box 1000μL extended (sterile enzyme-free)	Wuhan Servicebio Technology CO.,LTD	TP-1000L-C-F
Cartridge tips in a box 200μL (sterile enzyme-free)	Wuhan Servicebio Technology CO.,LTD	TP-200L-C-F
Cartridge tips in a box 100μL (sterile, enzyme-free)	Wuhan Servicebio Technology CO.,LTD	TP-100L-C-F
Cartridge tips in a box 10μL (sterile enzyme-free)	Wuhan Servicebio Technology CO.,LTD	TP-10L-C-F
Tabletop high-speed refrigerated microcentrifuge	DragonLab	D3024R
Real-time PCR instrument	Bio-rad	CFX Connect
Thermal cycler	Eastwin Life Sciences Inc	ETC811
Ultra-clean workbench	Suzhou Antai Airtech Co., Ltd	SW-CJ-1FD
