# Supplementary material for: Whole-Transcriptome Sequencing and Differential Expression Analysis of the Epididymis in Junggar Bactrian Camels Before and After Sexual Maturity
Source: Biology (Basel). 2025 Jun 25;14(7):760. doi: 10.3390/biology14070760 (PMC12292283; doi:10.3390/biology14070760)
Supplement: Supplementary file 1 [file biology-14-00760-s001.zip › Supplementary Table S3.xlsx]

## Sheet: Primer Information
Primer information	Primer name	Primer sequence (5'-3')	Fragment length (bp)	Annealing temperature（℃）
XM_010965866.2	Bactrian camels-ACTB （1）-S	TCACTCACACTGTGCCCATC	276	60
internal reference (β-actin)	Bactrian camels-ACTB （1）-A	CGATGGTGATGACCTGACCG		60
XM_010952843.2	camel-TPM2-S	AACAGGCCCTCCAGAAGAAACTAA	165	60
	camel-TPM2-A	CCTCCTCTACCAGCTGAATGC		60
XM_045518234.1	camel-TNC-S	TCCAATGTCCCAATGGCTGTAG	266	60
	camel-TNC-A	CTCACCCGTGTAGCCGTCAT		60
XM_010964485.2	camel-ITGA5-S	GAAATGCCCAGAGGCTGAGTG	139	60
	camel-ITGA5-A	CAGGCTAAATGGCTGGTGTTC		60
XM_010966848.2	camel-ACP5-S	ATGGCTACCTGCGTTTCCACTAC	139	60
	camel-ACP5-A	CGCCTTGGCAACTTGGTCTT		60
XM_010950631.2	camel-FASN-S	GACACTCCTGGGCTACAGCATG	291	60
	camel-FASN-A	TAGCCGTTCCCTGTCTCGTC		60
XM_010968813.2	camel-CKB-S	TTTGACGTCTCCAACGCAGA	255	60
	camel-CKB-A	TAAGGGCTCAGCTGCCAATC		60
XM_010949439.2	camel-LUM-S	GACCTTCATCCACCTTCAGCAC	198	60
	camel-LUM-A	CGCTTGAAATACTCATCAGGGA		60
XM_045513960.1	camel-SMTN-S	AGAAGGAGCTGATGAAGGCACA	173	60
	camel-SMTN-A	CTGCTTGATACTGTTGGCGTTG		60
XM_010973633.2	camel-PJA1-S	TCTGCTGAAGGCAAGGTGGTT	110	60
	camel-PJA1-A	CCACCACCACAAATACTCACAGG		60
>XM_010963203.2	camel-DDIT4(1)-S	GGGGTTGTTTAGCTCTGCCA	83	60
	camel-DDIT4(1)-A	TGATTACTCGGAAGCCGGTG		60
