# Supplementary material for: Whole-Transcriptome Sequencing and Differential Expression Analysis of the Epididymis in Junggar Bactrian Camels Before and After Sexual Maturity
Source: Biology (Basel). 2025 Jun 25;14(7):760. doi: 10.3390/biology14070760 (PMC12292283; doi:10.3390/biology14070760)
Supplement: Supplementary file 1 [file biology-14-00760-s001.zip › Supplementary Table S4.xlsx]

## Sheet: Sheet1
Overall detection of mRNA and LncRNA sequencing data
Sample	Raw reads	Clean reads	Q20	Q30	GC content	Mapped reads
F3A	105860352	105645228	0.9838	0.9526	0.5465	86046563(81.28%)
F3B	104857662	104689882	0.9813	0.9472	0.5263	84941092(81.01%)
F3C	101219244	101031198	0.985	0.9548	0.5346	83762808(82.75%)
F3D	107419718	107214074	0.9809	0.9437	0.5548	81975778（76.31%）
F5A	107279440	107047500	0.9831	0.9507	0.5569	85572456（79.77%）
F5B	105299510	104991534	0.9754	0.9303	0.6235	60278045（57.24%）
F5C	107705998	107450626	0.9773	0.9345	0.5641	77087659（71.57%）
F5D	107292576	107130480	0.9838	0.9556	0.5089	89467713（83.39%）
Overall detection of miRNA sequencing data
Sample	Raw reads	Clean reads	Q20	Q30	GC content	Mapped reads
F3A	51687623	47509023	0.9687	0.9238	0.7735	41545667 (87.45%)
F3B	38830296	35840148	0.9465	0.8857	0.7719	31931894 (89.10%)
F3C	50453306	44316999	0.9338	0.8653	0.7736	37357704 (84.30%)
F3D	69362819	61501374	0.9797	0.9454	0.7861	55583287 (90.38%)
F5A	70331505	62829659	0.983	0.9542	0.7869	58305843 (92.80%)
F5B	69436391	60265021	0.9486	0.8799	0.7828	54707772 (90.78%)
F5C	44855518	32667353	0.8995	0.8076	0.7617	27695230 (84.78%)
F5D	102600141	93885883	0.984	0.9522	0.7868	83699834 (89.15%)
