# Supplementary material for: Whole-Transcriptome Sequencing and Differential Expression Analysis of the Epididymis in Junggar Bactrian Camels Before and After Sexual Maturity
Source: Biology (Basel). 2025 Jun 25;14(7):760. doi: 10.3390/biology14070760 (PMC12292283; doi:10.3390/biology14070760)
Supplement: Supplementary file 1 [file biology-14-00760-s001.zip › Supplementary Table S5.xlsx]

## Sheet: DEmRNAs
gene_id	gene_name	gene_locus	E_FPKM	C_FPKM	log2FoldChange	pvalue	padj
CBY2	CBY2	NW_011512597.1:1834925-1845004	7.79481	0	13.6453	1.28792004227211e-09	2.74973829033175e-05
ODF1	ODF1	NW_011513933.1:3328873-3336530	6.97904	0	13.0855	2.43749516029763e-09	2.74973829033175e-05
ADAD1	ADAD1	NW_011513121.1:4911562-4952195	0.452277	0	11.5691606939919	7.3805693060461e-09	5.55068015610041e-05
LOC105069516	LOC105069516	NW_011513761.1:1525248-1553937	0.970894	0	12.1983454974686	1.80253921383885e-08	0.000101672224356581
CR1	CR1	NW_011515635.1:71311-151203	0	0.159952	-10.9306	5.87216732019554e-08	0.00023419530402468
LEMD1	LEMD1	NW_011515635.1:1739293-1763613	0.549939	0	11.0823894188926	6.22804637952345e-08	0.00023419530402468
MARCHF11	MARCHF11	NW_011514256.1:4622598-4725291	0.572874	0	13.2067759269543	1.05758345197078e-07	0.00034087425490521
CALR3	CALR3	NW_011544898.1:355231-378857	0.756437	0	11.5367024284173	1.47808619561192e-07	0.000416857259317452
DEFB123	DEFB123	NW_011515153.1:5135796-5140043	0	31.6414	-14.256	4.30161965851346e-07	0.00107836825261534
ZNRF4	ZNRF4	NW_011516557.1:3578840-3583621	5.19841	0	11.9677	5.11114599541723e-07	0.00115317675948604
MS4A13	MS4A13	NW_011514128.1:1122606-1168391	1.0431	0	12.9338545182735	6.41487844033517e-07	0.00131574988518947
CUNH12orf54	CUNH12orf54	NW_011516006.1:3215459-3228875	2.33326	0	12.3480768894133	9.08740269411151e-07	0.00170858316320453
DEFB126	DEFB126	NW_011515153.1:5274139-5277844	0	871.685	-18.8393	1.21088844450623e-06	0.00210154346807305
GARIN1A	GARIN1A	NW_011511605.1:10169109-10179545	0.893726	0	10.5684514772831	1.59643452011892e-06	0.00250533249941338
AVPR1B	AVPR1B	NW_011515635.1:1206172-1213003	0	11.7109	-13.5137	1.66563192497122e-06	0.00250533249941338
COCH	COCH	NW_011515625.1:2769896-2783865	17.7592	0.442566	5.52154568149507	2.41528951551952e-06	0.00340586012807197
LOC105065278	LOC105065278	NW_011512405.1:506796-543162	0	9.14621	-15.5318	2.93377529962414e-06	0.00388696294454324
SPINT4	SPINT4	NW_011514637.1:10974468-10975771	0	269.482	-15.6428	3.25993757847028e-06	0.00388696294454324
GUCY2F	GUCY2F	NW_011511427.1:59711-180583	0	0.0543408	-9.88583	3.27330449190327e-06	0.00388696294454324
SYNGR4	SYNGR4	NW_011511555.1:3548311-3557068	0.789606	0	10.2028736294684	4.85869796764035e-06	0.00516818540606069
VWDE	VWDE	NW_011511141.1:941155-999967	0	0.367757	-11.7796	5.03945035605599e-06	0.00516818540606069
GPR149	GPR149	NW_011512859.1:6598588-6660625	0	0.547244	-12.2771	5.35906783024711e-06	0.00518773169012223
CCN5	CCN5	NW_011514637.1:11610059-11623045	30.0767	1.63801	4.56175499888748	5.51837428255179e-06	0.00518773169012223
TSKS	TSKS	NW_011511555.1:4528489-4542416	2.21781	0	12.2287577220093	5.86528283256817e-06	0.00529330045073612
TMEM132D	TMEM132D	NW_011511619.1:2116544-2497684	0.0412725	0	11.3142137490242	8.0072345880628e-06	0.00669416836405104
SPACA1	SPACA1	NW_011511684.1:2582326-2673560	1.50422	0	14.4585997247773	8.01092748113545e-06	0.00669416836405104
KCND2	KCND2	NW_011511605.1:15648039-16105025	0	0.0454582	-11.5583	9.12095806593835e-06	0.00734953771013218
KLHL10	KLHL10	NW_011517136.1:989158-994353	1.54916	0	10.3655620784049	9.64798649575649e-06	0.00750613349369855
PATE1	PATE1	NW_011515235.1:1115963-1119163	0.0916085	217.929	-11.1768	1.26818782027614e-05	0.0095376178670234
NME8	NME8	NW_011509970.1:3344244-3374996	0.507223	0	11.357569278492	1.41254337030859e-05	0.0102805817809363
CST11	CST11	NW_011544904.1:7794654-7797826	97.8081	0	15.4606860541365	1.48969662467656e-05	0.0105032922643602
LOC105071520	LOC105071520	NW_011510533.1:3379053-3437083	1.29907	0	13.6141058078318	1.81990802549758e-05	0.0124426560215989
LOXHD1	LOXHD1	NW_011515224.1:12410582-12562616	0.585796	0	13.5833677765731	2.14585207281626e-05	0.0138327755619658
SPEM2	SPEM2	NW_011516271.1:358001-360305	2.36652	0	9.78452588163823	2.73745834845593e-05	0.0166925770967197
UBL4B	UBL4B	NW_011511616.1:839566-842354	1.53341	0	9.50688249783822	3.11350581699907e-05	0.0181422196190798
RNASE11	RNASE11	NW_011511992.1:834355-834954	0	146.103	-13.6324	3.153795354102e-05	0.0181422196190798
MPZ	MPZ	NW_011513761.1:2308008-2313027	0.977066	64.7866	-6.06088	3.28917994918067e-05	0.0181422196190798
UBQLN3	UBQLN3	NW_011511198.1:107776-110413	1.55356	0	9.37079477199604	3.60537115264601e-05	0.0192687144466164
PHF7	PHF7	NW_011517149.1:715397-725199	1.4136	0	11.165999998141	3.67234607394958e-05	0.0192687144466164
CUNH16orf82	CUNH16orf82	NW_011515158.1:860520-861187	8.44103	0	9.87329739126531	3.91103955113901e-05	0.0200547441710905
LOC105079122	LOC105079122	NW_011516705.1:1605127-1618778	0.412069	0	9.83123420355568	4.75547915323688e-05	0.0234633555824166
FATE1	FATE1	NW_011510425.1:958839-965893	2.07928	0	11.2722531292576	4.7837707507808e-05	0.0234633555824166
LIPI	LIPI	NW_011510719.1:5685850-5730068	1.00641	0	12.6521365813669	5.46260268054294e-05	0.0259142848468601
GRM4	GRM4	NW_011511766.1:3094099-3187270	0.129672	10.7151	-6.39403	5.62804697055289e-05	0.0259142848468601
CLDN19	CLDN19	NW_011514983.1:1020304-1025071	0	4.42801	-11.7801	6.13784431107629e-05	0.0272717638098861
TEX55	TEX55	NW_011517767.1:10007021-10033241	0.328141	0	10.4964153692669	6.98677087372346e-05	0.0297425517835752
LOC105079954	LOC105079954	NW_011517098.1:12556498-12575995	114.865	4.62801	4.97218464399359	8.66578051229391e-05	0.0362069147996991
CD52	CD52	NW_011511613.1:2244779-2246473	5.71999	356.391	-5.95392	9.27715930820803e-05	0.0380565942385072
DEFB115	DEFB115	NW_011515153.1:5248550-5250585	0	22.7904	-12.7149	0.000101149040330791	0.0407522258561304
IQCJ	IQCJ	NW_011512859.1:10242515-10437421	0	0.141114	-12.0171	0.000109377608945101	0.0432943440880589
GALNTL6	GALNTL6	NW_011544907.1:349300-1136569	0	0.0408558	-12.0715	0.000118901464784312	0.0456734350096427
TMEFF2	TMEFF2	NW_011511680.1:3302849-3526222	0.108055	0	11.8320702848109	0.000120257178032443	0.0456734350096427
MAN2B2	MAN2B2	NW_011517681.1:2681-32027	0.223951	281.7	-10.2472	0.00012146113379038	0.0456734350096427
SPATA16	SPATA16	NW_011511611.1:1837323-2041335	0.124179	0	11.9344884548356	0.000131443944854282	0.0486170210459396
NRCAM	NRCAM	NW_011509970.1:3519999-3731631	0.649978	18.6595	-4.75827	0.000136916797960687	0.0498244644449843
GALNT17	GALNT17	NW_011544899.1:4245133-4609021	0.678877	21.9432	-4.78561	0.000152485735569827	0.0546092566020069
GARIN2	GARIN2	NW_011515408.1:11164031-11177496	0.436526	0	9.95740851484016	0.000165973488776451	0.0577005317770626
PTCHD4	PTCHD4	NW_011544912.1:6706489-6883119	0	0.151895	-11.908	0.000175287629830552	0.058943599107714
LOC105083285	LOC105083285	NW_011544906.1:689930-694105	101.549	3.82302	4.89912771142369	0.000176923140275902	0.058943599107714
LOC105064923	LOC105064923	NW_011512008.1:2277704-2359467	0	0.373795	-12.1151	0.000177651127529676	0.058943599107714
MAEL	MAEL	NW_011513397.1:3809528-3827326	1.02738	0	11.6411681728245	0.000181365585803257	0.0593039180709143
VSX2	VSX2	NW_011510733.1:1034474-1053522	0	0.0952685	-8.10157	0.000187643315965546	0.0604801213544948
IRGC	IRGC	NW_011511555.1:726470-746960	2.59113	0.0724428	5.22334587212942	0.0001923374354273	0.0611199608184613
LOC105083558	LOC105083558	NW_011544909.1:17626905-17631704	0.217686	8.19377	-4.97881	0.000205556001740668	0.0638307138955682
SLC46A2	SLC46A2	NW_011514248.1:3860244-3872467	2.52883	63.3864	-4.5436	0.000206526110911111	0.0638307138955682
DDX4	DDX4	NW_011516528.1:5813524-5872489	0.342021	0	11.6879934474977	0.000221869627549013	0.067646250496768
ADAD2	ADAD2	NW_011510931.1:7402854-7408637	1.48672	0	10.4617602167489	0.000229471657286786	0.0681228885750586
ETNPPL	ETNPPL	NW_011513299.1:13446123-13461497	0	0.479094	-10.1325	0.000234355059533359	0.0684133881484574
SPINT3	SPINT3	NW_011514637.1:11075855-11077851	0.0322355	116.805	-11.1258	0.000237492812753355	0.0684133881484574
RBP7	RBP7	NW_011514262.1:10205661-10215264	0	0.699662	-10.0703	0.000239546922423904	0.0684133881484574
FSCN3	FSCN3	NW_011511605.1:10890560-10896164	1.37541	0	10.3234519268949	0.000245035112595542	0.0685347556038035
BCAT1	BCAT1	NW_011511552.1:10343693-10425580	0.297334	10.4327	-4.88275	0.000246047123655176	0.0685347556038035
SLC14A2	SLC14A2	NW_011515224.1:13141069-13569741	0.0278427	0	10.0774305649021	0.000266231789155043	0.0711368214649107
HPSE2	HPSE2	NW_011517816.1:5081068-5646964	8.91489	0.743546	3.60441418648034	0.000267323952124383	0.0711368214649107
ACTL8	ACTL8	NW_011514262.1:4973972-5035153	0.085607	0	9.76141499330629	0.000268000612734572	0.0711368214649107
ADGRF1	ADGRF1	NW_011544912.1:6182071-6216134	0.0095575	6.76208	-9.52247	0.000288924917091775	0.0757991160398211
DEFB129	DEFB129	NW_011515153.1:5308522-5310679	0.0928505	281.095	-11.5006	0.000293093740351341	0.0760089766644478
PDILT	PDILT	NW_011515158.1:5294132-5318197	0.703453	0	11.441948688722	0.000305881946351391	0.0784239599270465
CUNH7orf31	CUNH7orf31	NW_011517028.1:2285809-2324234	0.153024	0	9.89611430120662	0.000312787257844563	0.0792933270953824
ACOXL	ACOXL	NW_011514758.1:4114104-4354451	0.016872	17.1285	-9.44594	0.000331656120895994	0.0813350586919067
LOC105065413	LOC105065413	NW_011510293.1:389-5319	1.10391	0	9.79379543314102	0.000336312770623113	0.0815902014064373
MCF2	MCF2	NW_011513077.1:2687367-2748192	0	0.274653	-11.2664	0.000348838618516626	0.082914885135337
TEDDM1	TEDDM1	NW_011513524.1:6694396-6695301	351.568	2.26706	7.34311231017294	0.000349123042631727	0.082914885135337
LOC105063374	LOC105063374	NW_011509858.1:296451-344054	0.0113708	12.6418	-9.96712	0.000371741737036557	0.0873670528231124
CLEC4G	CLEC4G	NW_011516557.1:5074642-5078526	16.4616	0.384688	5.56943332715065	0.000379575619986351	0.0880742160446092
LOC105081109	LOC105081109	NW_011517548.1:477271-482846	0.982822	0	9.87135176081084	0.000382929690737201	0.0880742160446092
MYO18B	MYO18B	NW_011512590.1:474865-690544	5.71184	0.107674	6.01163073773326	0.000389010539860282	0.0880742160446092
PAK5	PAK5	NW_011544902.1:49954-204706	0	0.613927	-13.7466	0.000390365286963076	0.0880742160446092
KIF2B	KIF2B	NW_011512521.1:6234613-6236587	1.53681	0	8.99609190313376	0.000409824419296641	0.0911579250481248
ST6GALNAC1	ST6GALNAC1	NW_011512519.1:4338521-4354329	1.33241	42.6161	-4.8314	0.000412113658137963	0.0911579250481248
CPS1	CPS1	NW_011514985.1:13884698-14009990	0.108194	0	10.9890279902621	0.000444035744436944	0.0972653831649157
STRA6	STRA6	NW_011513546.1:8229882-8257235	9.13593	1.58579	2.69505134972153	0.000492639014850155	0.1028182072934
LOC105080305	LOC105080305	NW_011517149.1:1189790-1190326	3.59862	0	8.38660748716531	0.000492914138945762	0.1028182072934
TGM3	TGM3	NW_011544902.1:5047450-5085819	0.367583	0	11.1666818035313	0.00049553123080444	0.1028182072934
LOC123616367	LOC123616367	NW_011513270.1:16252312-16256022	13.0441	0	12.7807228773774	0.000496728330599265	0.1028182072934
TMEM132E	TMEM132E	NW_011517682.1:300133-314130	6.01621	0.340449	4.13974451209986	0.000521696160664744	0.106040619611874
MASP1	MASP1	NW_011514844.1:2233303-2298668	3.52245	0.209242	4.36720170191853	0.000528892330099474	0.10654347099736
ACTL9	ACTL9	NW_011516557.1:5662122-5663543	3.52473	0.00802875	8.17584030022694	0.000540372536177195	0.107892789037433
BRDT	BRDT	NW_011512444.1:1963644-2005680	0.262644	0	10.8908667231735	0.000577113785811487	0.113689851860115
DEFB135	DEFB135	NW_011544907.1:2479779-2496801	0	3.68201	-13.1465	0.000584523659949179	0.113689851860115
MS4A14	MS4A14	NW_011514128.1:1014046-1031717	0.227066	0	9.43235836547749	0.000594450127501109	0.114632339971624
ADAM18	ADAM18	NW_011510533.1:3326691-3377097	0.237437	0	10.9518766763909	0.000603883290096165	0.115464532128387
NPFFR2	NPFFR2	NW_011517196.1:5643433-5889385	0.310265	1.70416	-2.40857	0.000624257000570017	0.118357028965216
PLP1	PLP1	NW_011516702.1:1932542-1948499	1.25186	21.0156	-4.10342	0.000646689087817117	0.119406885432067
TEKT5	TEKT5	NW_011509865.1:414337-450212	0.329392	0	10.9280480948173	0.000647754302745505	0.119406885432067
QPCT	QPCT	NW_011516700.1:3856999-3882071	0.965355	24.1207	-4.53067	0.000650340824827695	0.119406885432067
GRM1	GRM1	NW_011516269.1:32783211-33129399	0.032346	0	10.6505242465741	0.000650963873244583	0.119406885432067
FKBP6	FKBP6	NW_011544899.1:539238-562163	0.439276	0	10.7605277962884	0.000692670301884116	0.125133990390626
DPP10	DPP10	NW_011544907.1:15387505-15941823	0	0.0224547	-10.7675	0.00069327846816897	0.125133990390626
LRCOL1	LRCOL1	NW_011511619.1:387108-389152	0.141573	25.0956	-7.39602	0.000727518008704511	0.130271915177708
LOC105069321	LOC105069321	NW_011513709.1:19937-44130	61.1071	1.91961	5.11227190513884	0.000787241955050227	0.13876369523315
CLEC19A	CLEC19A	NW_011515158.1:6252836-6269251	0	0.192483	-8.96764	0.000799763275191821	0.139877976859518
BOLL	BOLL	NW_011517963.1:5698778-5740050	0.221386	0	10.6206908826176	0.000847331101770175	0.145934994794952
CUNH4orf50	CUNH4orf50	NW_011544905.1:381333-502807	0	0.02453	-8.87241	0.000860874893402811	0.146972818208601
LOC123617704	LOC123617704	NW_011514272.1:14524840-14871308	0	0.116073	-12.6151	0.000866385285956205	0.146972818208601
CUNH5orf58	CUNH5orf58	NW_011544898.1:9852729-9863170	0.77218	0	9.04337008472371	0.000874739155818424	0.14728257338489
LOC105081758	LOC105081758	NW_011517816.1:4958106-5009163	1.60641	0.136208	3.88090241810106	0.000885426136042559	0.147977662825128
TNP1	TNP1	NW_011511680.1:5475341-5475902	2.18275	0	7.72732562790705	0.000924086514147313	0.152129404771505
CUNH6orf58	CUNH6orf58	NW_011516269.1:18996133-19134061	0.120902	13.8417	-5.24597	0.000928519842043706	0.152129404771505
ACOD1	ACOD1	NW_011544910.1:2200658-2209020	0.336062	0	8.87171610384616	0.000930496314975076	0.152129404771505
P2RX2	P2RX2	NW_011511619.1:377837-383902	0.190409	9.26506	-5.58248	0.000943179134173851	0.152570951509554
CUNHXorf65	CUNHXorf65	NW_011544911.1:1167242-1169074	0.589718	0	7.42321422688712	0.000946721620926229	0.152570951509554
ACTA1	ACTA1	NW_011515599.1:1908863-1911732	76.6403	0.163845	9.19804305879525	0.000965572087682562	0.154205749334591
GPX3	GPX3	NW_011517530.1:13203-21520	163.022	29.9099	2.68248155117439	0.000977988397095245	0.154205749334591
CNPY1	CNPY1	NW_011513750.1:12363711-12397291	0.886475	0	11.9421134670174	0.000981092940796975	0.154205749334591
LUM	LUM	NW_011511987.1:1274537-1281814	19.4376	132.672	-2.81605	0.000984204764833838	0.154205749334591
CES5A	CES5A	NW_011516690.1:4696578-4920787	11.5159	443.71	-5.26708	0.00100349457722549	0.156143756216286
DKK4	DKK4	NW_011510533.1:1690599-1693896	0	1.63391	-9.62404	0.00102405284309583	0.156599013086372
GSG1	GSG1	NW_011511552.1:2777996-2793740	4.99975	0.136385	5.51769650710292	0.00102724288346703	0.156599013086372
INSL6	INSL6	NW_011516728.1:49394-57348	0.521729	0	9.41913806190049	0.00104750379830425	0.157653986893185
STMN4	STMN4	NW_011510104.1:1890963-1909375	0	2.01023	-12.3869	0.00105797694831217	0.157653986893185
LOC105083208	LOC105083208	NW_011544904.1:7822674-7827825	0.914629	0	9.59251091579367	0.00106137467066855	0.157653986893185
SQLE	SQLE	NW_011544900.1:7890377-7911502	3.866	24.5302	-2.6402	0.00116794225607632	0.167841485233083
PLXNB3	PLXNB3	NW_011515961.1:574612-590305	1.05338	8.92295	-3.10562	0.00118547378731052	0.16928265562848
CXCL9	CXCL9	NW_011517196.1:2995929-3000583	16.375	1.31197	4.00606473751565	0.00124750180722661	0.175913348591542
AQP3	AQP3	NW_011516693.1:740482-746278	4.52578	73.3128	-3.96532	0.0013218974025119	0.184102772811565
FTCD	FTCD	NW_011516553.1:414826-429668	0.552962	0	10.1862436602421	0.00134451952001227	0.185939342441507
TEX15	TEX15	NW_011513270.1:1940101-1977077	0.0927002	0	9.14850201751044	0.00137692428556558	0.187145576692353
LOC105072521	LOC105072521	NW_011514977.1:8943-12651	0.767732	0	8.88536257362886	0.00141417400515186	0.19105744852836
LOC105063250	LOC105063250	NW_011509858.1:265129-292000	0	0.294838	-10.2115	0.00143028517348375	0.192083893357978
CRACD	CRACD	NW_011516410.1:2676729-2704096	1.20142	18.0744	-3.88124	0.00146718810680659	0.195873953051895
PEBP4	PEBP4	NW_011513524.1:9541883-9769668	0.630116	65.8776	-6.29251	0.00147974962670147	0.196016686207943
SUN5	SUN5	NW_011515153.1:4034473-4048579	0.515258	0	10.2445223279327	0.00149098456997225	0.196016686207943
SPATC1L	SPATC1L	NW_011516553.1:396874-414430	0.428307	0	10.2805112122169	0.00149432098341309	0.196016686207943
LCN6	LCN6	NW_011513475.1:1469139-1473603	742.16	0.488128	10.6433181621684	0.00153674815381945	0.198005512742587
LOC105071644	LOC105071644	NW_011510549.1:1245-37414	0.199749	0	10.2322449386308	0.0015379381261778	0.198005512742587
FNDC8	FNDC8	NW_011512843.1:81467-90658	1.33175	0.0432768	5.02111593630262	0.00154839742446654	0.198005512742587
TMCO5A	TMCO5A	NW_011516268.1:4481657-4494185	0.489594	0	10.0778356213525	0.00168950236763918	0.211769735659307
LOC105083206	LOC105083206	NW_011544904.1:7805936-7809295	2.46957	0	10.2462497984547	0.00171723394021292	0.214056531265657
SDS	SDS	NW_011515675.1:1701525-1710339	36.4616	3.85086	3.48258181921009	0.00174546730566097	0.215902207655807
CAPZA3	CAPZA3	NW_011511552.1:6393648-6394722	2.57367	0	8.83675587686849	0.00175117915082939	0.215902207655807
PLA2G2C	PLA2G2C	NW_011514262.1:3152630-3174964	27.7083	1.06754	4.79598615366326	0.00184013243521091	0.224416583801235
MUC4	MUC4	NW_011514844.1:9872604-9918997	0.150369	0.00161275	6.38806865891233	0.00188856885746662	0.228013328092848
SPACA3	SPACA3	NW_011517682.1:1652134-1655345	2.13788	0	10.1402849658757	0.00188983655497574	0.228013328092848
CUNH1orf94	CUNH1orf94	NW_011514983.1:7600402-7622749	0.294978	0	10.085682771939	0.00196942225314258	0.23510108399684
NANOG	NANOG	NW_011511552.1:345114-349803	2.15779	0.0149237	7.32369139739553	0.00198157043067584	0.235306273983728
ZAN	ZAN	NW_011513281.1:78633-109085	0.208305	0	10.0441085179184	0.00199695552746045	0.235891678589333
LOC105079506	LOC105079506	NW_011516738.1:3620470-3651718	0.183167	0	9.9476773901958	0.00201765245425502	0.237095180588031
CSTL1	CSTL1	NW_011544904.1:7779422-7782696	1.99326	0	10.0655797542564	0.00209416072514234	0.244808240082071
CUNH9orf50	CUNH9orf50	NW_011517550.1:278956-284941	2.05867	0.0725535	4.82582002467518	0.00217933441612536	0.250868077023574
SMCO2	SMCO2	NW_011511552.1:12216359-12239744	0.250202	0	9.74404524695243	0.00221575606741355	0.253765930928856
ENTPD3	ENTPD3	NW_011511178.1:2404821-2436176	1.62441	34.9723	-4.53145	0.00224351959534731	0.255647924799122
TMEM132B	TMEM132B	NW_011517499.1:8847633-8859747	1.52916	11.8951	-2.94089	0.00226597625058394	0.256909327465702
CST8	CST8	NW_011544904.1:7812768-7816250	0.5714	0	8.36150530079645	0.00229712974421489	0.259139206444882
DAPL1	DAPL1	NW_011517956.1:3289783-3310414	0	0.942122	-11.4581	0.00235563942548854	0.262895212393639
LOC105076732	LOC105076732	NW_011516265.1:99818-260275	0.10049	0	11.0585920493916	0.00236107770719071	0.262895212393639
GABRR1	GABRR1	NW_011511684.1:1814965-1833718	0.857176	0	11.0538690439062	0.00237305096014691	0.262895212393639
RXRG	RXRG	NW_011513397.1:2844082-2886983	0.507882	5.47393	-3.26206	0.00238959872399029	0.262895212393639
LOC105062784	LOC105062784	NW_011511555.1:5486023-5490356	0.458994	0	8.42301865292974	0.0024014685012096	0.262895212393639
RHCG	RHCG	NW_011513546.1:582577-603147	79.8861	0.105204	9.58337514289647	0.0024233099969021	0.262895212393639
UBQLNL	UBQLNL	NW_011511198.1:101639-103483	1.81367	0.0501105	4.81665853234539	0.00242364170631491	0.262895212393639
LOC105063718	LOC105063718	NW_011511616.1:2926972-2934752	1.85771	0	11.0190145458251	0.00252605667040348	0.271538566540833
KCNQ1	KCNQ1	NW_011514130.1:16390642-16658083	3.92547	25.8958	-2.71311	0.00252739557546206	0.271538566540833
ACRV1	ACRV1	NW_011515235.1:1055080-1059988	1.05926	0	9.77557534662579	0.00260289709447002	0.275711569227383
SLPI	SLPI	NW_011514637.1:11268367-11270705	0.747138	0	8.05122817872283	0.00270068760902653	0.282638658206603
LOC105073557	LOC105073557	NW_011515153.1:3802219-3819498	0	0.091307	-7.90377	0.00270587493008715	0.282638658206603
AKAP4	AKAP4	NW_011515962.1:253948-262267	4.21534	0.178807	4.82341486971977	0.00283196413394389	0.293095297202028
LOC105065303	LOC105065303	NW_011510263.1:1824084-2240398	0.0337413	0	11.1242	0.00286567586560096	0.295230040546525
LOC105066408	LOC105066408	NW_011510342.1:5525809-5533865	0	0.913882	-10.0038	0.0029179205616804	0.297392534517999
LOC105071810	LOC105071810	NW_011510549.1:2641458-2660862	0	0.0755575	-7.83754	0.00296790991259223	0.300277952681192
ALOX15	ALOX15	NW_011512710.1:98255-107283	0.171902	104.752	-9.21753	0.00306760151040498	0.30760544567892
LOC105073648	LOC105073648	NW_011515153.1:6243177-6250078	0.689505	0	9.64142844276963	0.00314954725413693	0.313440504309446
PIWIL4	PIWIL4	NW_011544909.1:5280720-5322989	0	0.378421	-11.1777	0.00315596739005012	0.313440504309446
SKOR2	SKOR2	NW_011515224.1:12043390-12081047	0.142386	0	9.72385568833969	0.00317718242961518	0.313440504309446
HPGDS	HPGDS	NW_011513299.1:3008750-3022174	0.344104	0	9.29345835109704	0.00318136138138743	0.313440504309446
PPFIA2	PPFIA2	NW_011514683.1:3074231-3462936	0.0965338	1.51176	-4.03654	0.00337234391245287	0.329380187674293
LOC105080713	LOC105080713	NW_011517499.1:8566315-8787599	3.52596	22.2554	-2.62065	0.00372319977501626	0.358022064868116
ACTRT2	ACTRT2	NW_011514262.1:15430928-15435147	2.68602	0.0812912	5.06360763012297	0.00385440639099853	0.365391247872726
SLC1A4	SLC1A4	NW_011515779.1:6772610-6798116	5.18726	35.5487	-2.64931	0.00392701531099573	0.370716817768559
LOC105062871	LOC105062871	NW_011511566.1:1245512-1256435	3.37492	0.244518	3.78510987094752	0.00395475949763732	0.371780349107055
CA1	CA1	NW_011510342.1:7757456-7803382	0.0883002	0	9.25032324236446	0.00404998715590556	0.375806029177776
DDHD1	DDHD1	NW_011515408.1:544254-614379	5.0073	29.1912	-2.48062	0.00405821781870315	0.375806029177776
GPX5	GPX5	NW_011511150.1:849116-855554	110.863	0.0542713	10.9484599083543	0.00407327194896315	0.375806029177776
PRSS38	PRSS38	NW_011510363.1:918204-1013766	0.114682	0	10.7665986105348	0.00408547717984244	0.375806029177776
DGKK	DGKK	NW_011515962.1:329632-476526	0	0.0290723	-9.33854	0.00412647220767389	0.37692901194145
MGAT4C	MGAT4C	NW_011514683.1:100426-108695	0.0618242	25.7379	-8.56379	0.00426304149733636	0.385983541122142
LOC105065939	LOC105065939	NW_011512525.1:739201-793375	0	0.0959948	-9.43608	0.00428829337288016	0.385983541122142
MPV17L	MPV17L	NW_011515158.1:8373221-8377475	0	0.288774	-7.56804	0.00431116547185028	0.385983541122142
GLDC	GLDC	NW_011515017.1:843854-993612	2.39242	24.145	-3.11733	0.00432824376845589	0.385983541122142
GRIA2	GRIA2	NW_011513716.1:1065701-1207033	0.00867425	0.403129	-5.68115	0.00449500547061334	0.397711033050895
LOC123617937	LOC123617937	NW_011514637.1:11058669-11063287	0.809899	148.703	-7.65708	0.00457622866630168	0.402263886260588
PTH2R	PTH2R	NW_011514985.1:15236145-15316524	0.0402667	0	8.82941138098887	0.00458212121128318	0.402263886260588
MEGF11	MEGF11	NW_011510373.1:1808578-2025714	0.305497	1.88393	-2.49404	0.00473716653346529	0.409501729226222
P2RX1	P2RX1	NW_011517517.1:60316-75492	85.7355	5.1846	4.40808990389182	0.00481203982504972	0.413722126884256
FMR1NB	FMR1NB	NW_011514414.1:196545-224938	0.344592	0	10.6030533694199	0.00482454691632016	0.413722126884256
ARRDC5	ARRDC5	NW_011516557.1:3203933-3213775	0.35467	0	9.21552062069045	0.00485578647334584	0.413722126884256
ABCB5	ABCB5	NW_011516578.1:5437935-5525330	0.0143135	5.73648	-8.76701	0.00491599015327105	0.416083163067312
GABRB1	GABRB1	NW_011515567.1:1851440-2188251	0.640719	0.0828467	2.95421189080619	0.00492395197850245	0.416083163067312
KLK6	KLK6	NW_011511555.1:5301743-5309742	0.176666	2.69265	-3.82799	0.0049833131502546	0.419528027224046
CAPN14	CAPN14	NW_011511623.1:429552-465624	0	0.310136	-10.6627	0.00525022950878936	0.440355680956526
CNTN2	CNTN2	NW_011510938.1:487850-518565	0.335506	3.60296	-3.47061	0.00527787608798244	0.441034964063184
NLRC5	NLRC5	NW_011516690.1:4057850-4138391	37.5767	8.24961	2.37088756157189	0.00539249343966267	0.445660941339448
ATP13A5	ATP13A5	NW_011514844.1:6810855-6910291	0	0.0380178	-9.02217	0.00550744575448027	0.450633471784122
COL11A1	COL11A1	NW_011512444.1:9920245-10115644	1.13919	3.94463	-1.81406	0.00551206382450437	0.450633471784122
ITIH3	ITIH3	NW_011517149.1:412684-426303	14.0935	2.21283	3.03505178501085	0.00554593392275524	0.450633471784122
TMEM59L	TMEM59L	NW_011544898.1:1793503-1798700	8.18794	0.942743	3.44891415848249	0.00563760121803156	0.454269852432957
BEND4	BEND4	NW_011515567.1:5466318-5570707	0.083168	0	10.4308177972442	0.00570603779866689	0.456523492246533
LOC105073194	LOC105073194	NW_011514986.1:4165186-4168110	0.349791	0	7.38497307039381	0.00597168394293982	0.47419231823123
CCDC105	CCDC105	NW_011515331.1:501338-509944	0.336115	0	8.94933418996279	0.00600230205394031	0.47419231823123
CD163	CD163	NW_011511552.1:118659-143327	25.8954	4.61107	2.57742002941628	0.00627539248941875	0.493328938488731
GDF3	GDF3	NW_011511552.1:411505-416073	0.755404	11.2914	-3.91753	0.00637717761232275	0.49503034860384
MRGPRG	MRGPRG	NW_011514130.1:16091472-16094538	10.7944	0.159667	6.20366687537014	0.00660776671369738	0.509241350752313
LDLR	LDLR	NW_011516557.1:6046278-6073007	10.0135	40.2174	-1.96021	0.0066369036316613	0.509241350752313
JAKMIP1	JAKMIP1	NW_011544905.1:267794-359079	2.08398	0.351441	2.64692043939544	0.00665292770523645	0.509241350752313
ADAMTS20	ADAMTS20	NW_011517687.1:12396688-12511870	0.739881	6.34554	-3.19838	0.00665837241698131	0.509241350752313
FABP1	FABP1	NW_011514758.1:2199701-2205307	0.423469	0	8.40446137740027	0.00682163904325897	0.514402520805504
PPP1R2C	PPP1R2C	NW_011515959.1:2011218-2011841	0.968912	0	6.74743674837805	0.00683985268334595	0.514402520805504
CCER1	CCER1	NW_011511987.1:1399532-1400802	1.53879	0.00907975	6.09555442067211	0.00698936122505158	0.522165456819913
AGBL1	AGBL1	NW_011515601.1:9017560-9632261	0	0.0129008	-10.3706	0.00701832837411975	0.522395442978542
WFDC13	WFDC13	NW_011514637.1:10990414-10996658	0.671315	60.5632	-6.50398	0.00703874721502867	0.522395442978542
CRYBA1	CRYBA1	NW_011514557.1:3734103-3740491	0	0.128476	-7.06462	0.00715235556311618	0.527905265059246
FNDC7	FNDC7	NW_011514133.1:247984-269096	0.103964	2.82294	-4.67686	0.00715978242656366	0.527905265059246
LOC105070486	LOC105070486	NW_011509864.1:1400327-1414805	0.940268	11.9871	-3.65871	0.0072498330731787	0.531427687275042
LOC105074081	LOC105074081	NW_011515227.1:1141397-1150876	45.1402	10.8188	2.25750626056176	0.00726881885828711	0.531427687275042
RBPMS2	RBPMS2	NW_011510373.1:905261-917429	20.0999	3.95634	2.6781537061148	0.00727821803776207	0.531427687275042
MYBPC1	MYBPC1	NW_011515580.1:6234716-6316313	12.6678	0.486594	5.03225121721379	0.00731694176822278	0.532531742498846
CHST4	CHST4	NW_011510721.1:2433063-2444077	0	0.102036	-7.28279	0.007408555687558	0.533213765083271
NDNF	NDNF	NW_011513121.1:6128832-6165336	8.32806	0.255042	4.96926777062263	0.00742335157709233	0.533213765083271
LOC105065812	LOC105065812	NW_011512519.1:5834987-5840650	0.454743	0	8.75896282022003	0.00742344975322173	0.533213765083271
DAZL	DAZL	NW_011516281.1:1640363-1658391	0.12986	0	8.66369133229052	0.00742682530165009	0.533213765083271
NKAIN2	NKAIN2	NW_011516269.1:16055072-16905939	0.415378	3.09988	-2.89259	0.00746056272114713	0.533213765083271
PXYLP1	PXYLP1	NW_011512871.1:3907463-3976281	1.23762	9.47354	-2.82966	0.00758775987388151	0.53502916988397
STAC2	STAC2	NW_011514988.1:1347023-1359466	34.1	5.15779	3.01889298955572	0.00759293817074243	0.53502916988397
RNASE9	RNASE9	NW_011511992.1:858107-859129	0.416627	34.0935	-6.31819	0.00759632252847874	0.53502916988397
MFSD2A	MFSD2A	NW_011514983.1:3120489-3132610	1.89147	12.2441	-2.68241	0.00760631224164268	0.53502916988397
GABRA4	GABRA4	NW_011515567.1:2213978-2282542	1.44585	0.242677	2.9015167247744	0.00761210723928527	0.53502916988397
KANK4	KANK4	NW_011510175.1:2788870-2825955	2.4061	11.083	-2.24679	0.00777788000782114	0.54247043102524
FSHR	FSHR	NW_011516700.1:12810403-12963040	0.0452878	0	10.1036801053219	0.00779010813102464	0.54247043102524
DEFB106B	DEFB106B	NW_011513270.1:16327684-16330189	71.5083	0.492996	7.24978374652875	0.0078255470823115	0.543261517757268
SLC1A1	SLC1A1	NW_011516728.1:449321-510126	21.492	0.167266	7.07248356436006	0.00785130901829176	0.543378018621775
TMIGD3	TMIGD3	NW_011511616.1:1854588-1896381	4.40405	0.68404	2.89965111852856	0.00789751379794196	0.544156526507346
IL12A	IL12A	NW_011512859.1:11021372-11028731	0	0.132216	-7.21112	0.00791079428660622	0.544156526507346
CD6	CD6	NW_011514128.1:1405881-1444394	8.3324	1.47701	2.54135976261392	0.00798726671873694	0.547446281111011
ARGFX	ARGFX	NW_011517767.1:11729276-11747459	0	0.1538	-8.57612	0.00800714798185593	0.547446281111011
ASB17	ASB17	NW_011515636.1:10447566-10461591	0.145115	0	8.53307670265893	0.00806735106751434	0.549895996330086
KCNQ3	KCNQ3	NW_011544900.1:12665966-12906981	0	0.0370912	-10.1962	0.00820671553293171	0.554061536736015
LOC105064762	LOC105064762	NW_011512002.1:224792-248856	3.59729	0.826961	2.22036084875281	0.00827580612889093	0.554061536736015
SPATA3	SPATA3	NW_011513948.1:3104019-3109749	2.32537	0.0356785	6.177	0.00835939607455208	0.554719688923659
PRX	PRX	NW_011511566.1:969145-982745	0.996001	8.45707	-3.13322	0.00839721139388908	0.555594966184532
EGF	EGF	NW_011513299.1:14328899-14411540	0.108777	9.42751	-6.34981	0.00854853269606583	0.562309022415852
EFHD1	EFHD1	NW_011511614.1:6473610-6510008	56.473	9.76096	2.87190379685329	0.00878783678849589	0.575031861910066
CRYBB1	CRYBB1	NW_011512590.1:1110965-1119910	2.73468	0.0311475	6.32419121291641	0.00879292582036046	0.575031861910066
TCP11	TCP11	NW_011511766.1:2388672-2408798	3.59624	0.599878	2.89902140778592	0.00890692234971201	0.58000253533688
GABRA1	GABRA1	NW_011544898.1:3485908-3542557	0	0.0580592	-8.4527	0.00892034747637166	0.58000253533688
ACSBG1	ACSBG1	NW_011513546.1:5514930-5563333	1.7664	21.4816	-3.68849	0.00896785283223448	0.580531490674585
LOC105081889	LOC105081889	NW_011517816.1:5008889-5010375	0.459233	0	7.05257240027889	0.0090109460883321	0.580531490674585
PLIN4	PLIN4	NW_011516557.1:2917064-2928985	32.8978	7.47134	2.44417381467983	0.00903383344984029	0.580531490674585
SEPTIN12	SEPTIN12	NW_011512008.1:432599-441570	1.34579	0.0333797	5.54131098089166	0.00905713521485036	0.580531490674585
LOC105077036	LOC105077036	NW_011516268.1:1176269-1187251	0.185509	0	8.21001924302015	0.00908760778932385	0.580834580574291
ITIH4	ITIH4	NW_011517149.1:391583-409130	17.2267	3.56706	2.60782277995035	0.00926258713448958	0.588683073037617
IL1RAPL2	IL1RAPL2	NW_011515813.1:568557-1485365	0.157237	0.671613	-2.07263	0.00933921177840031	0.589693924203878
DEF6	DEF6	NW_011511766.1:2228216-2247792	7.16775	43.4746	-2.48681	0.00937972219180457	0.589693924203878
LOC105072552	LOC105072552	NW_011514977.1:998153-1014711	0.072048	0	7.03886483950689	0.00938664736649185	0.589693924203878
LOC105075316	LOC105075316	NW_011515632.1:378307-805804	20.4789	1.24537	4.03998957077092	0.00947162080372388	0.590652844067064
GJC3	GJC3	NW_011514164.1:311273-324307	0.256522	3.40812	-3.7656	0.00964421855640799	0.598472172097857
AP1S2	AP1S2	NW_011516734.1:764253-788200	40.9396	5.37088	2.85582413502037	0.00969378297999506	0.599208579711366
LOC105082488	LOC105082488	NW_011544625.1:239-1495	23.4295	0.2171	6.67754223099443	0.00980654607099912	0.602649546453976
LOC123615096	LOC123615096	NW_011511770.1:475005-476832	10.2867	0.12247	6.44764864780278	0.0098495003901586	0.602649546453976
LOC105069367	LOC105069367	NW_011513709.1:1105394-1113754	2.98157	0.307646	3.3777303180631	0.00987700264516828	0.602649546453976
CD5L	CD5L	NW_011513761.1:1799-11269	6.30342	0.349301	4.2927880988028	0.00988419955612942	0.602649546453976
TSPAN15	TSPAN15	NW_011512613.1:1557712-1607951	14.0078	72.3334	-2.3267	0.00992044470578938	0.602649546453976
LOC105074860	LOC105074860	NW_011515430.1:7208444-7221237	1.73945	10.6357	-2.58911	0.00992950355143716	0.602649546453976
CABP5	CABP5	NW_011511555.1:3312042-3318831	0	0.362531	-8.46757	0.0100888587819556	0.60862254502268
SERTM1	SERTM1	NW_011512597.1:9128381-9149340	0.0762407	0	8.19929923073374	0.0102364214960226	0.615877711448696
BANF2	BANF2	NW_011544904.1:4037784-4046154	0.660119	0	9.77905479801557	0.0104546578888954	0.625544206250048
LOC105076264	LOC105076264	NW_011516006.1:6198044-6206979	0	0.231388	-8.43133	0.0105593090334799	0.627225299223704
LOC105066735	LOC105066735	NW_011512859.1:19765997-19776574	0	0.252644	-8.61073	0.0105640286191387	0.627225299223704
RBM44	RBM44	NW_011511614.1:2686921-2713569	0.060391	0	8.1520064181438	0.0106868240276667	0.629342008199487
LOC105077890	LOC105077890	NW_011516551.1:363583-461435	0.389221	0.0027215	7.1829080711976	0.0107213906390808	0.629342008199487
DEFB108B	DEFB108B	NW_011513270.1:16270205-16275842	2.59298	146.615	-5.82092	0.010730197997786	0.629342008199487
TKTL2	TKTL2	NW_011513716.1:5599681-5602038	1.44892	0.0101107	6.07839366375915	0.0107391487083061	0.629342008199487
OLIG1	OLIG1	NW_011514130.1:3637595-3639779	0.366262	0	7.04273963378994	0.0108663052456778	0.63399226542703
SNCA	SNCA	NW_011517518.1:44926-276685	1.92741	11.3216	-2.5849	0.0108878646054936	0.63399226542703
NUP62CL	NUP62CL	NW_011511427.1:1708787-1769954	2.46555	17.0739	-2.84912	0.0109028011251524	0.63399226542703
CCL24	CCL24	NW_011544899.1:301578-312540	0.888924	5.70083	-2.65912	0.0109369664049089	0.634344051484718
LOC105075196	LOC105075196	NW_011515601.1:3146559-3198363	3.25749	0.809937	2.09769429316671	0.0110301954339744	0.63780162247634
DHCR24	DHCR24	NW_011512834.1:77122-108613	2.39655	8.60633	-1.91798	0.0110531173826899	0.63780162247634
WNT3	WNT3	NW_011514557.1:637699-684502	0.03123	0	8.06599306896511	0.0112097906322637	0.643701266324793
CLCN5	CLCN5	NW_011515962.1:47484-205502	2.03556	8.50264	-2.01986	0.0112209843900608	0.643701266324793
HMGB4	HMGB4	NW_011512866.1:196805-197514	3.29608	0.0173918	6.39798053609278	0.0112409493365822	0.643701266324793
FRMD5	FRMD5	NW_011516268.1:8946682-8996711	1.79437	9.9516	-2.22145	0.0113746998722268	0.648070652821166
CD274	CD274	NW_011515017.1:61349-84531	3.8538	0.79039	2.47381018254844	0.0114794907730645	0.652085591115565
LOC105073010	LOC105073010	NW_011514985.1:17975415-18406481	0.511988	2.44364	-2.22664	0.0115359891091767	0.652085591115565
LOC105070609	LOC105070609	NW_011514164.1:368193-384392	0.00587975	0.611312	-6.40239	0.011559910553508	0.652085591115565
ADAMTS19	ADAMTS19	NW_011517961.1:20115000-20335920	0.055197	0.90206	-4.03543	0.011608769929948	0.652085591115565
IP6K3	IP6K3	NW_011511766.1:3407626-3430262	0	0.028679	-6.60213	0.0116185802512391	0.652085591115565
SDK2	SDK2	NW_011512519.1:6476357-6724010	0.937841	4.98427	-2.3458	0.0117189061266554	0.652500452395697
MINAR2	MINAR2	NW_011517961.1:20336783-20359300	0.00832925	0.25629	-4.96575	0.0117253763429708	0.652500452395697
LOC105083419	LOC105083419	NW_011544907.1:2357979-2360165	0.434145	0	7.30457657418869	0.0117416533850125	0.652500452395697
FAM25A	FAM25A	NW_011513349.1:255898-258609	0.504294	0	8.00762568781309	0.0119570251196271	0.659917567805665
NDUFA4L2	NDUFA4L2	NW_011511551.1:422223-425349	68.1171	8.7951	3.27794310656963	0.0119628705448328	0.659917567805665
LOC105074563	LOC105074563	NW_011515331.1:432779-438555	0.129428	0	7.1558415560725	0.0120681687131786	0.66289248545334
NRXN1	NRXN1	NW_011516700.1:13524087-13817280	0.378075	1.52154	-2.06133	0.0120755611878966	0.66289248545334
LYZL4	LYZL4	NW_011511178.1:3735407-3742067	0.739854	0	9.61700577831684	0.0121956345242356	0.666089874870072
EPYC	EPYC	NW_011511987.1:1356984-1392453	0	0.0473635	-8.13151	0.0122223742662977	0.666089874870072
WBP2NL	WBP2NL	NW_011514986.1:3921377-3946897	0.19103	0	9.60083796654616	0.0124009275196669	0.671200753425728
AKAP6	AKAP6	NW_011515625.1:1342430-1835902	14.1146	3.92484	2.14879879370053	0.0124150880351104	0.671200753425728
SULT2B1	SULT2B1	NW_011511555.1:3689913-3725090	0.245722	3.88109	-3.91703	0.0124596943189591	0.671200753425728
SMTNL1	SMTNL1	NW_011512912.1:514491-524572	0.051962	0	6.53384118703511	0.0124844497729057	0.671200753425728
PAK6	PAK6	NW_011516268.1:6278147-6311616	0.720513	7.17173	-3.22146	0.0125541493637823	0.671200753425728
EDIL3	EDIL3	NW_011515430.1:81687-472734	15.6921	5.61559	1.77156355907457	0.0126331497236984	0.672238500155857
TFAP2B	TFAP2B	NW_011544912.1:8229280-8258022	1.10421	11.5051	-3.42237	0.0127511411715079	0.673692093737149
LOC105079498	LOC105079498	NW_011516738.1:967031-993869	0	0.0598655	-7.98106	0.0127527916354886	0.673692093737149
LOC105080164	LOC105080164	NW_011517149.1:337081-391705	74.0793	18.2825	2.24957036542662	0.0127799049782599	0.673692093737149
SPPL2C	SPPL2C	NW_011514557.1:296004-298052	0.856153	0	8.16092018891703	0.012861306514892	0.674291557228341
CCDC70	CCDC70	NW_011512597.1:6277052-6277720	2.84462	0	8.27043456347909	0.01303143358549	0.677553584586983
TPM2	TPM2	NW_011513243.1:11997636-12005173	261.847	60.9948	2.27647108718108	0.0130737465483037	0.678091654305353
CNTN3	CNTN3	NW_011517692.1:2147128-2446760	0.0153107	0	9.24774962268769	0.0132186940224634	0.682471795274185
CNTNAP4	CNTNAP4	NW_011510931.1:1228850-1450720	0	0.021859	-9.66173	0.0134950222154545	0.694652843795325
DEFB116	DEFB116	NW_011515153.1:5222006-5226594	0.509104	43.0626	-6.3976	0.0135162041674562	0.694652843795325
SPATC1	SPATC1	NW_011515163.1:650371-676895	1.2753	11.3697	-3.06003	0.0136019321648868	0.695445421035936
DEFB127	DEFB127	NW_011515153.1:5291652-5293473	37.5104	0.11713	8.23397744819112	0.0136240969815568	0.695445421035936
LOC105067139	LOC105067139	NW_011513121.1:10190660-10424169	0.068861	0.630705	-3.24106	0.0137266968397373	0.699100979905537
FSTL5	FSTL5	NW_011513716.1:4027064-4647879	0.00655025	0	9.21366051768026	0.0139843237557905	0.709020927141901
S100A7	S100A7	NW_011513412.1:2630313-2633655	0.397952	0	7.84007477057194	0.0140335713155557	0.70992250229051
LOC123617861	LOC123617861	NW_011514572.1:110783-117090	0.912478	0.0797627	3.77948214820234	0.0141045046555629	0.710325522408059
LOC105068411	LOC105068411	NW_011513414.1:1582989-1594417	0.111946	2.16642	-4.18414	0.0141570274126482	0.711382744953605
FOXRED2	FOXRED2	NW_011514986.1:7953274-7969032	5.88416	24.6676	-2.02275	0.01422750343967	0.71191245483634
SEL1L2	SEL1L2	NW_011544904.1:775959-872897	0.0456193	0	9.44653882890996	0.0142306762313265	0.71191245483634
IL37	IL37	NW_011514758.1:2962343-3070893	2.68737	0.84121	1.99469328366822	0.0142801286798574	0.712805892201199
LOC105074082	LOC105074082	NW_011515227.1:1048334-1105738	188.472	63.9594	2.21600063397069	0.0143390443668263	0.713568536186366
DUSP26	DUSP26	NW_011513270.1:207854-213138	8.32327	1.12763	3.22314734862606	0.0143586612635675	0.713568536186366
LOC105064915	LOC105064915	NW_011512008.1:1996427-2000784	0.329908	0	7.90877435552805	0.0144856994859087	0.71829967428807
OLAH	OLAH	NW_011514851.1:378400-398316	0	0.0844465	-7.83	0.0146505774622475	0.723051495287059
LOC105076267	LOC105076267	NW_011516006.1:6250177-6261562	0.122164	0	7.87332370245545	0.0148126503299451	0.726528297270045
LOC105080310	LOC105080310	NW_011517149.1:2456708-2460460	0.627726	0.0229043	4.32772545997397	0.0149574214178402	0.730514316651949
APOA1	APOA1	NW_011513285.1:2827889-2829875	1.26998	15.9507	-3.66904	0.0152256814329257	0.739966055124385
LOC105064723	LOC105064723	NW_011511992.1:1231131-1232785	0	0.191514	-5.70693	0.0152506079085559	0.739966055124385
LPGAT1	LPGAT1	NW_011511988.1:1786360-1873365	6.81016	25.0566	-1.77175	0.0153673382965313	0.742028622336623
SRARP	SRARP	NW_011514262.1:6040803-6043480	0.203572	0	6.76750661547893	0.0153946193109981	0.742028622336623
SLC4A10	SLC4A10	NW_011517956.1:5424135-5674331	0.0165008	0	9.35952669207796	0.0154246708570107	0.742028622336623
LOC105068424	LOC105068424	NW_011513414.1:1802370-1810192	0.15963	0	7.50354819359483	0.0156365502088553	0.747742944407373
ADGRF4	ADGRF4	NW_011544912.1:6582960-6603910	0	0.0714975	-6.48489	0.0156428804964223	0.747742944407373
SLC14A1	SLC14A1	NW_011515224.1:13087135-13108305	0.0763053	1.54997	-4.06065	0.0157319102895483	0.750408794826193
MOV10L1	MOV10L1	NW_011514259.1:877656-915670	0.765667	0.121782	2.73288233135415	0.0158109713973836	0.751004498247934
SPAM1	SPAM1	NW_011511605.1:13372107-13378396	0.170703	0	7.61459308219487	0.0159994429823747	0.756770298885403
LOC123613731	LOC123613731	NW_011544907.1:2457625-2461557	0.228382	29.5858	-6.99076	0.0160335125879172	0.756795211315037
CPXCR1	CPXCR1	NW_011514851.1:1133410-1134282	0.637336	0	6.5355706747256	0.016259353521329	0.764681726402995
KCNN2	KCNN2	NW_011517961.1:8689539-9053172	1.43553	6.98766	-2.27387	0.016268381733598	0.764681726402995
LY6L	LY6L	NW_011515163.1:38442-41604	0.275529	5.2796	-4.24382	0.0163072324878961	0.764862346137004
DGKG	DGKG	NW_011514844.1:1435112-1629915	11.2291	3.40841	2.10451686965978	0.0164651265819445	0.769122538181846
POMC	POMC	NW_011511623.1:5168597-5171495	0.396095	0	7.63422439016767	0.0165825766686211	0.771414628448309
CACNA1I	CACNA1I	NW_011514986.1:5626577-5706062	0.063913	0.729345	-3.32739	0.0166210200367059	0.771612045407735
EGFL8	EGFL8	NW_011515227.1:63601-66424	6.87079	33.6207	-2.32232	0.0166957583928916	0.773490145503943
LOC105084183	LOC105084183	NW_011511150.1:2211670-2212065	1.17591	0	6.40202520370019	0.0167835679901229	0.775964879084331
LOC105076579	LOC105076579	NW_011516265.1:22142131-22190635	1.2938	0.115223	3.71000707211639	0.0170150544533528	0.781860811764858
SCD	SCD	NW_011517816.1:4262515-4277835	12.3035	39.8447	-1.70255	0.0171215930336296	0.783564669421402
GFRA3	GFRA3	NW_011517961.1:26858340-26870347	0.745071	5.33022	-2.85457	0.0173206862021804	0.791071502213753
EPHA8	EPHA8	NW_011514262.1:1289726-1318800	0.0379355	0	7.55922150154983	0.0173791903120908	0.792139983477563
LOC105068410	LOC105068410	NW_011513414.1:1528878-1581679	0.35685	3.10188	-3.03435	0.0175110879327174	0.796542673262038
RNASE12	RNASE12	NW_011511992.1:829688-831006	7.26925	122.724	-4.13961	0.0178310933066511	0.806222699768864
TMEM38A	TMEM38A	NW_011544898.1:492452-513138	10.7108	2.54537	2.12387288799365	0.0180470468801437	0.813565375965465
LOC105076133	LOC105076133	NW_011515990.1:80255-86146	0.553307	0	8.76037521335125	0.0180926637630382	0.813565375965465
SLC35F1	SLC35F1	NW_011516269.1:12076747-12305469	0.432738	2.62079	-2.51421	0.0181279075388532	0.813565375965465
C2CD6	C2CD6	NW_011517963.1:2693799-2770374	0.275429	0.0144093	4.53591881794596	0.0181676673156356	0.813565375965465
CD4	CD4	NW_011514262.1:16777398-16799694	6.24587	1.33958	2.30794396003257	0.0181737855458999	0.813565375965465
PLA2G2F	PLA2G2F	NW_011514262.1:3184777-3196553	0.487183	0.005166	6.09382501975188	0.0182797520334814	0.816688644315656
PLCZ1	PLCZ1	NW_011511552.1:6355965-6391892	0.0977973	0	9.13091594338377	0.0184741957060043	0.818889594339624
DEFB113	DEFB113	NW_011544912.1:7684324-7686108	62.5876	2.16378	4.89312118401399	0.0187960216709219	0.825036983507908
LOC105082465	LOC105082465	NW_011543834.1:7-1388	23.4898	4.43136	2.58858076545772	0.018822084603201	0.825036983507908
CCDC178	CCDC178	NW_011509962.1:3406849-3664441	0.0120395	0	8.68906616672696	0.01882984990355	0.825036983507908
LOC105071528	LOC105071528	NW_011514557.1:2455109-2455511	4.45379	0.34612	3.50034998882923	0.0188322864332316	0.825036983507908
SHC4	SHC4	NW_011516268.1:12789303-12898023	0.21118	1.10464	-2.37109	0.01894438208796	0.827069397294371
HTR1B	HTR1B	NW_011544903.1:2264093-2268874	12.0617	1.66241	3.20964853696103	0.0190272450955219	0.828750393523487
LOC105066026	LOC105066026	NW_011512577.1:953525-970948	0	0.0265855	-6.11904	0.0191333070420511	0.830164756697609
CDH19	CDH19	NW_011509967.1:1261806-1332606	0.657709	3.65589	-2.4087	0.0193218237176535	0.834436965926141
SPINK1	SPINK1	NW_011514979.1:2250145-2256559	0	0.656715	-9.25599	0.0193438929741656	0.834436965926141
NOD2	NOD2	NW_011515270.1:1343922-1379795	12.1191	3.74264	1.96786003577576	0.0194561569241974	0.836132976235699
LOC105076261	LOC105076261	NW_011516006.1:6135613-6159654	0	0.172362	-9.23065	0.0196553999310384	0.843089606927926
TMEM176B	TMEM176B	NW_011517514.1:31784-42017	48.4842	16.8464	1.78919028587233	0.0198574941720824	0.850141904194539
ATP1A3	ATP1A3	NW_011511555.1:350222-369042	0.0442702	0	7.27067004458965	0.0199615661365194	0.850701010997298
SHISA3	SHISA3	NW_011515567.1:5373990-5378518	0.0393633	0.984167	-4.38323	0.0201149096507395	0.854675313634621
KCNH5	KCNH5	NW_011515408.1:7859987-8132718	0.0847563	0.633535	-2.88585	0.0201634796218311	0.855128622608558
MEP1A	MEP1A	NW_011544912.1:6031186-6054126	0	0.0434257	-7.27274	0.0204774305997533	0.865190616463733
FBLIM1	FBLIM1	NW_011514262.1:6195278-6216607	100.586	30.3452	2.08631022565344	0.0206075781047071	0.867656429632592
ABCC12	ABCC12	NW_011512198.1:1589245-1645058	0.0546102	0	8.92119641201155	0.0206277060589883	0.867656429632592
MYH11	MYH11	NW_011515158.1:8034918-8140674	851.975	220.765	2.2970529812668	0.0206511613648037	0.867656429632592
KIAA1549L	KIAA1549L	NW_011516265.1:11436232-11674983	0.521882	2.11756	-1.98645	0.0209666815437388	0.877526017423212
STPG1	STPG1	NW_011514262.1:1776-16208	1.74042	0.26955	2.68734698478628	0.0212019568971489	0.884211740320655
PI15	PI15	NW_011510342.1:1288219-1319280	6.66826	19.9385	-1.61205	0.0212676916199799	0.885316712785954
EGFL6	EGFL6	NW_011516475.1:2850722-2956738	1.90682	0.373466	2.40740269995994	0.0213090019685006	0.885402766875343
SRRM4	SRRM4	NW_011517499.1:2430496-2571206	0.020688	0	8.85910887636993	0.0214415263523404	0.889271539635116
VSTM5	VSTM5	NW_011544909.1:5801368-5812391	1.23794	6.83048	-2.44136	0.0216711452779596	0.894309109668923
CWH43	CWH43	NW_011515567.1:602443-655679	5.23219	47.6792	-3.3247	0.0217215402933503	0.894309109668923
LOC105062941	LOC105062941	NW_011511600.1:4784136-4804303	1.22707	0.14253	3.30093449603734	0.0219404444130366	0.898518216130628
ITIH1	ITIH1	NW_011517149.1:429435-442891	2.11349	0.503393	2.31678186044237	0.0220113341858884	0.898518216130628
RASSF3	RASSF3	NW_011517687.1:7845088-7909639	66.9712	22.4517	1.88496785969887	0.0220113832306665	0.898518216130628
ADAM23	ADAM23	NW_011514985.1:16656326-16813466	0.505881	3.3624	-2.55928	0.0220228957326583	0.898518216130628
MROH2B	MROH2B	NW_011510457.1:3482264-3528533	1.14941	0.0743455	4.01396725383687	0.022079792346006	0.899213492618389
GALNT15	GALNT15	NW_011516281.1:1974634-2000535	47.3596	10.8396	2.20868071037758	0.0221369955446814	0.899918726989371
C1QTNF6	C1QTNF6	NW_011514986.1:7390304-7401417	5.87426	21.8951	-1.82441	0.0221911773289596	0.900449300997853
EGLN3	EGLN3	NW_011515625.1:448190-474528	15.2977	4.85369	1.85904029451853	0.0222817379726062	0.900450383644297
IQCN	IQCN	NW_011544898.1:1510149-1521965	6.33225	1.61603	2.26480512832972	0.0224044367891354	0.901616921833038
DGKB	DGKB	NW_011516578.1:348725-935301	0.496175	0.107116	2.2099692091357	0.0224235566162889	0.901616921833038
SPINK5	SPINK5	NW_011513968.1:93800-214365	0.737283	18.8065	-4.70697	0.0224688493847544	0.901616921833038
TEX11	TEX11	NW_011544911.1:1353491-1650914	0.008316	0	8.36230424442934	0.0225138953224685	0.901616921833038
SLC2A2	SLC2A2	NW_011511611.1:320647-348196	0.090188	0	8.36230358592558	0.0225384249585069	0.901616921833038
PCK1	PCK1	NW_011514637.1:2752320-2758281	0.415258	4.50332	-3.31815	0.0226888407138108	0.903276142970651
AZU1	AZU1	NW_011516557.1:365147-368093	8.74344	0.561109	3.9362427628155	0.0227000076706125	0.903276142970651
TDRD1	TDRD1	NW_011517503.1:4969576-5003507	0.0806152	0	8.76550400882178	0.0227644771610189	0.903732388582177
BPIFA1	BPIFA1	NW_011515153.1:3865448-3872349	0.107502	0	7.08618773235045	0.0227915844829031	0.903732388582177
LOC105081510	LOC105081510	NW_011517737.1:94045-117823	0	0.147367	-8.99009	0.0229782446512764	0.904886910570673
CLDND2	CLDND2	NW_011511555.1:5536426-5538120	0.23659	0	6.13381678093376	0.0229977639448366	0.904886910570673
LOC105072158	LOC105072158	NW_011514758.1:4555777-4574489	7.80553	67.3951	-3.17292	0.0231098575619503	0.904886910570673
ATP6V1G3	ATP6V1G3	NW_011514126.1:2928119-2991502	0.0274015	0	8.52027891257979	0.0231335802259247	0.904886910570673
TMEM176A	TMEM176A	NW_011517514.1:42127-46793	41.7939	14.1236	1.76518	0.0231415542682066	0.904886910570673
ATP2C2	ATP2C2	NW_011510931.1:7514222-7575622	4.66127	1.58068	1.84891316797253	0.0234683422154121	0.914621904410196
LOC105068418	LOC105068418	NW_011513414.1:1718600-1727305	0.0979795	0	7.07904848817661	0.0235729311875096	0.914621904410196
FAM3D	FAM3D	NW_011516746.1:4052972-4082273	1.17158	14.0233	-3.77576	0.0235742130707336	0.914621904410196
LOC105071698	LOC105071698	NW_011510549.1:672409-679661	0.3591	0	8.69616516590799	0.0235932075333186	0.914621904410196
NCAM2	NCAM2	NW_011510719.1:218003-650345	0.260585	0.901037	-1.95451	0.0238329410550172	0.919667890072061
CTXN2	CTXN2	NW_011516268.1:12181601-12190204	0.0777112	0	6.79565730078235	0.023886418915975	0.919667890072061
SMIM38	SMIM38	NW_011514130.1:14412745-14416592	0.081529	0	5.81224435326349	0.0239540358611534	0.920625798236691
GARIN5B	GARIN5B	NW_011515311.1:1504732-1508621	0.493623	0.00854825	5.62258789000721	0.0240791410574955	0.922366011102228
LOC105079010	LOC105079010	NW_011510931.1:7194934-7266584	6.04681	1.42938	2.2478257665096	0.0241396360709527	0.923116049208196
NWD2	NWD2	NW_011515567.1:9037865-9047993	0.0665265	1.19776	-4.23831	0.0242486206800374	0.925714686604068
LITAFD	LITAFD	NW_011509865.1:1718175-1721451	0.222974	0	7.02584236039164	0.0243458245286088	0.927855562524447
LOC105071822	LOC105071822	NW_011514637.1:3459578-3460954	1.91432	0.0357567	5.41876768135658	0.0244796195353197	0.929813427535156
MEIKIN	MEIKIN	NW_011517961.1:21723461-21807565	0	0.038282	-8.8694	0.0245449150567527	0.929956141320756
LOC105075871	LOC105075871	NW_011515820.1:11071-15094	0.185374	0	7.03750214910502	0.024585918402773	0.929956141320756
ATP8B3	ATP8B3	NW_011516557.1:1065277-1083882	3.44463	0.711535	2.46773350730185	0.0246449015022416	0.929956141320756
PTGER3	PTGER3	NW_011515636.1:14182952-14268169	11.97	2.23868	2.55492313228415	0.0246482480502532	0.929956141320756
KCNK18	KCNK18	NW_011517503.1:7277581-7287330	0.0687057	0	6.98434355475905	0.0247051313591293	0.930023224844922
SLC7A5	SLC7A5	NW_011516738.1:821137-840995	35.1433	10.0061	1.86598547356832	0.024734853063259	0.930023224844922
SMYD1	SMYD1	NW_011514758.1:2163438-2193455	0.0686535	0	8.23657354389298	0.0247736884199893	0.930023224844922
MAP3K8	MAP3K8	NW_011510549.1:751832-775359	20.891	6.67635	2.10478038712108	0.0249557395902497	0.935301323314307
CLRN1	CLRN1	NW_011512859.1:3894171-3930573	0.0624123	0	8.16619740088218	0.0251012607191416	0.936296583088333
DTNA	DTNA	NW_011511562.1:12029-232405	31.5819	9.99027	2.03715680665434	0.0251111126623343	0.936296583088333
CUNH12orf50	CUNH12orf50	NW_011513030.1:1177408-1196165	0.126917	0	8.56894877993997	0.0252084376870027	0.936296583088333
NTRK1	NTRK1	NW_011513412.1:267280-285051	0.033566	0	6.7215825703644	0.0253128132739882	0.93777946319823
XKR7	XKR7	NW_011515153.1:4740541-4762148	0	0.122588	-8.796	0.0257128327672572	0.946628940935372
LOC105075450	LOC105075450	NW_011515635.1:31791-57396	0.0908848	0	8.53531407703245	0.0257474090453766	0.946628940935372
LGI2	LGI2	NW_011515627.1:6556870-6591759	0.443526	2.36525	-2.44105	0.0257856639499379	0.946628940935372
TEX37	TEX37	NW_011514758.1:2410593-2413857	0.257872	0	7.13058138847052	0.0258260224195809	0.946628940935372
LOC105066598	LOC105066598	NW_011512854.1:94799-113600	9.79977	3.13629	1.78045458629743	0.0258453784068872	0.946628940935372
ANKK1	ANKK1	NW_011517542.1:964471-978277	0.013491	0.294728	-4.40998	0.0261549867215944	0.956252690669027
CCDC185	CCDC185	NW_011511147.1:8049401-8051417	0.704236	0.012163	5.67731601318186	0.0262143497689762	0.956252690669027
BMP5	BMP5	NW_011544912.1:11396971-11506597	3.3429	0.629749	2.77014885679736	0.0262352812482992	0.956252690669027
LOC105073995	LOC105073995	NW_011515224.1:3472912-3533117	0.03104	0	8.10062388001811	0.0264685878370476	0.961771407389285
CMKLR1	CMKLR1	NW_011515675.1:233661-276749	16.1699	3.85668	2.36822872225857	0.0264719459262807	0.961771407389285
CLCA2	CLCA2	NW_011515636.1:2094609-2128072	0	0.0874685	-8.73167	0.026639913463513	0.965827528280367
PRSS57	PRSS57	NW_011516557.1:266394-271716	7.62246	1.92848	2.15357056016435	0.026713219875779	0.965827528280367
CRLF1	CRLF1	NW_011544898.1:1777580-1784239	25.9177	2.62907	3.61666916180857	0.0267350690766284	0.965827528280367
CUNH8orf74	CUNH8orf74	NW_011516705.1:1713900-1737652	0.093221	0	8.4655906784385	0.0267548180646764	0.965827528280367
ITGA5	ITGA5	NW_011516006.1:7613721-7633895	215.834	50.8618	2.37389868567498	0.0268666047233607	0.966834478565231
CUNH1orf100	CUNH1orf100	NW_011511147.1:3572838-3591109	0.107461	0	8.02855305087571	0.0268730533898364	0.966834478565231
KLHL1	KLHL1	NW_011544910.1:7622991-7952639	0	0.00871	-8.70738	0.0269112690603211	0.966834478565231
COL13A1	COL13A1	NW_011512613.1:1194285-1462142	24.8329	8.10499	1.89875758153778	0.0270152827451836	0.969028313667461
LOC105070027	LOC105070027	NW_011514126.1:532357-536517	1.74272	9.0113	-2.49195	0.0272118693978063	0.973325869851261
KIRREL3	KIRREL3	NW_011515235.1:1550257-2037265	0.403658	1.11632	-1.4214	0.0272213732770209	0.973325869851261
TARS1	TARS1	NW_011513750.1:1794114-1814822	94.4963	33.8047	1.66141988305893	0.027285518657444	0.974075746755144
SLCO5A1	SLCO5A1	NW_011517737.1:185140-286111	0.311883	2.70073	-3.06406	0.0273686618644302	0.97455473969889
LOC105078269	LOC105078269	NW_011516557.1:4539424-4569034	1.11391	0.219381	2.42630713318283	0.0273853251027877	0.97455473969889
MARCO	MARCO	NW_011510364.1:6142169-6169319	33.1286	0.430578	6.26918125540709	0.027512510256623	0.977538986472327
CTSH	CTSH	NW_011513546.1:5251830-5270517	114.252	35.87	1.68090355479272	0.0276016844372403	0.978191706608892
POM121L2	POM121L2	NW_011511150.1:1482860-1485964	0.123292	0	6.09078793245214	0.0276761267251285	0.978191706608892
TERB1	TERB1	NW_011515430.1:6022383-6065294	0.0408147	0	8.01011278767579	0.0277048445817751	0.978191706608892
TMPRSS4	TMPRSS4	NW_011513285.1:1817749-1847593	0.264315	13.2294	-5.68555	0.0277413686077584	0.978191706608892
XIRP2	XIRP2	NW_011517956.1:9830198-9899571	0.0426557	0	8.17334196238652	0.0277763059075426	0.978191706608892
LOC105070253	LOC105070253	NW_011514130.1:5289628-5290579	0	0.921506	-7.03888	0.0277910151554073	0.978191706608892
STC2	STC2	NW_011544898.1:12099487-12110768	9.07064	1.93984	2.44727734534221	0.0279322600069159	0.980966930025701
PAX3	PAX3	NW_011511680.1:9722413-9813438	0.0146993	0	8.1493732715499	0.0279568183674553	0.980966930025701
LOC105064294	LOC105064294	NW_011511770.1:488973-521371	346.559	86.3193	2.14332677333153	0.0281284674166512	0.984469557972203
PATE3	PATE3	NW_011515235.1:1075986-1144640	24.0153	116.12	-3.51229	0.028143908558287	0.984469557972203
HOXA10	HOXA10	NW_011511114.1:5322358-5331760	0.38609	2.64345	-2.6062	0.0283939319379412	0.98652466035453
SV2B	SV2B	NW_011515601.1:8208532-8364636	1.38046	5.15779	-1.97584	0.0284007926165817	0.98652466035453
TNC	TNC	NW_011514248.1:2121903-2212706	264.78	46.6538	2.82795518113625	0.0284257474975802	0.98652466035453
BFSP2	BFSP2	NW_011511610.1:2993378-3024192	0	0.0862607	-8.59272	0.0284765674427389	0.98652466035453
INSIG1	INSIG1	NW_011513750.1:12526122-12535046	21.81	63.4333	-1.47958	0.0287156102490844	0.98790928584265
PSMA8	PSMA8	NW_011517144.1:899387-919199	0.100778	0	8.3151362647405	0.0287687532216954	0.98790928584265
ABCA2	ABCA2	NW_011513475.1:1641213-1656999	15.0474	49.5622	-1.69524	0.0288906255959184	0.98790928584265
SORBS2	SORBS2	NW_011513270.1:9856866-10010577	64.5703	23.062	1.84266333156671	0.0289614536538467	0.98790928584265
JAKMIP3	JAKMIP3	NW_011510360.1:1150696-1231956	1.35472	0.460572	1.73371225567956	0.0289772891949019	0.98790928584265
CUNH2orf74	CUNH2orf74	NW_011512850.1:8357810-8359751	0.391643	0	6.9416570250293	0.0289807952531381	0.98790928584265
GBP6	GBP6	NW_011512444.1:87776-105794	24.8411	6.68975	2.07061042753474	0.0290303987462848	0.98790928584265
RGS21	RGS21	NW_011511147.1:16670567-16714799	0.034148	0.967032	-4.93862	0.0292595669717056	0.992713308294169
AREG	AREG	NW_011517196.1:4102279-4111723	0.205895	0	8.27494018604161	0.0295915447469192	0.999194763108826
LOC123611652	LOC123611652	NW_011515235.1:475452-480027	29.6929	6.28475	2.47682458985324	0.0296795010425778	0.999194763108826
DUSP2	DUSP2	NW_011514758.1:4903414-4916765	8.4821	2.03418	2.08203819033884	0.0297708418227728	0.999194763108826
LOC123618793	LOC123618793	NW_011510722.1:1521013-1529136	2.59283	0.576733	2.33802528446637	0.029822876246079	0.999194763108826
LOC105084186	LOC105084186	NW_011511150.1:2465660-2682201	0.780792	3.49125	-2.0421	0.0298373971918038	0.999194763108826
ADCYAP1R1	ADCYAP1R1	NW_011511114.1:2258612-2300230	0.696102	3.36057	-2.14286	0.029849183154656	0.999194763108826
LOC123611711	LOC123611711	NW_011516552.1:5530889-5867416	1.00944	3.86291	-1.79023	0.0300355362664765	1
CAPN3	CAPN3	NW_011516268.1:7898579-7941664	3.08832	0.9559	2.0089704297462	0.0301455998783898	1
CCL26	CCL26	NW_011544899.1:328673-331918	0.572512	0	8.21953443063916	0.030215342159944	1
IQCF3	IQCF3	NW_011517149.1:1178262-1181302	0.155112	0	6.48695858245299	0.0303063884112829	1
CACNG1	CACNG1	NW_011511653.1:4341929-4353144	0.0472173	1.35696	-4.54132	0.0305535383676482	1
GRIA1	GRIA1	NW_011517530.1:1914298-2203442	0.178218	1.03327	-2.62593	0.030662553263203	1
CYLC2	CYLC2	NW_011513243.1:18167364-18176583	0.0665407	0	6.57996786186908	0.0307941686236719	1
RERGL	RERGL	NW_011511552.1:5990719-6001171	0.33242	1.93744	-2.58327	0.030829773525178	1
SCGB1A1	SCGB1A1	NW_011514128.1:2455101-2458008	5.90008	0.984259	2.9303500243002	0.0311146027278338	1
CUNH14orf39	CUNH14orf39	NW_011515408.1:6069944-6141438	0.016718	0	7.95567084996644	0.0312732257472558	1
ESPN	ESPN	NW_011514262.1:12877745-12904700	21.7167	3.51764	2.72944047547137	0.0313304344598613	1
NPAS4	NPAS4	NW_011514130.1:12635279-12640920	0.0914347	0	6.66923958903102	0.0314944248231375	1
LOC105062476	LOC105062476	NW_011511555.1:650121-653543	0.168511	0	6.66444011064823	0.031634000807715	1
SHISA2	SHISA2	NW_011512597.1:16372164-16377153	0.0663985	0.653597	-3.0316	0.0317081392328757	1
TRIM9	TRIM9	NW_011516558.1:952104-1055256	0.821873	3.59238	-2.06737	0.0317640100728705	1
CHL1	CHL1	NW_011517692.1:1362971-1546951	0.712948	3.93942	-2.50311	0.0318086198359127	1
FAM170B	FAM170B	NW_011515641.1:1270487-1273504	0.640714	0.0543893	3.50940436901374	0.0320320947354641	1
LOC105076257	LOC105076257	NW_011516006.1:5960584-5999862	0.06245	0	8.10190360205682	0.0321056233131174	1
ATP6V1C2	ATP6V1C2	NW_011515960.1:597586-647804	5.45218	26.8111	-2.28298	0.0322550117742811	1
RASL12	RASL12	NW_011510373.1:1139229-1150781	117.788	43.8645	1.78486594307277	0.0324344292000628	1
LOC105066677	LOC105066677	NW_011512859.1:17086012-17222762	0	0.015144	-8.34049	0.0325360194039715	1
NOX3	NOX3	NW_011516269.1:39688293-39744238	0	0.039335	-8.32382	0.0326342528189584	1
CMTM5	CMTM5	NW_011513511.1:984731-987528	3.61056	16.0811	-2.12589	0.0326871623535781	1
EN1	EN1	NW_011510364.1:6054166-6057801	0.161804	0	6.46246801461497	0.0327136365420504	1
HRH3	HRH3	NW_011513418.1:1448088-1452081	0.138217	0	6.63007233619449	0.0329358748904182	1
LOC105066302	LOC105066302	NW_011512597.1:5573791-5617025	0.0379595	0	8.03928392553975	0.0331512672350733	1
MEST	MEST	NW_011511605.1:8826912-8845513	1.79425	6.16726	-1.84311	0.0332616701442474	1
GNA14	GNA14	NW_011513243.1:7194442-7347601	10.7144	4.23642	1.53852548073784	0.033321063075434	1
HK3	HK3	NW_011511506.1:2474257-2496342	2.34856	0.574855	2.12894294140588	0.0334154750017632	1
SLC8A2	SLC8A2	NW_011511555.1:2916763-2945892	0.0364865	0	7.82559358198443	0.0336190540555563	1
TMC3	TMC3	NW_011513546.1:3699985-3735937	0	0.0589158	-8.26678	0.0336798771906815	1
GABRG1	GABRG1	NW_011515567.1:2839533-2900149	0.301458	1.63169	-2.33477	0.0337622016264347	1
GPRC6A	GPRC6A	NW_011516269.1:11250288-11272659	0	0.025674	-6.54802	0.033789864283142	1
LOC105083180	LOC105083180	NW_011544904.1:7834168-7836511	5.17597	0.407178	3.69358470488611	0.0338081211516615	1
LOC105061996	LOC105061996	NW_011511506.1:154655-156244	0.228533	0	5.9487368755092	0.0338911761598181	1
SLC11A1	SLC11A1	NW_011511680.1:6671389-6680864	1.62651	0.3096	2.57333519317843	0.0340265160176531	1
DCC	DCC	NW_011515224.1:7346819-8330032	0.652004	1.8573	-1.46009	0.0343004137792441	1
TMPRSS5	TMPRSS5	NW_011517542.1:1177489-1189837	0.158454	3.46454	-4.3988	0.0343885984438495	1
TOPAZ1	TOPAZ1	NW_011511178.1:4932248-5079050	0.00980125	0	7.59356497431016	0.0345071776145404	1
LOC105076139	LOC105076139	NW_011516000.1:25833-33781	0	0.0446682	-5.66898	0.0345236418507395	1
SUSD5	SUSD5	NW_011514982.1:3999429-4031841	13.8727	4.38054	1.97499293528556	0.0347278844329958	1
DRP2	DRP2	NW_011510978.1:599649-641263	0.297546	1.65053	-2.47923	0.0347565102132679	1
PVALB	PVALB	NW_011514986.1:7707304-7723032	1.74752	0.102745	3.97713090327753	0.0347677311497504	1
LOC105062702	LOC105062702	NW_011511555.1:528490-530515	0.138481	0	5.66342245381997	0.0349490896534417	1
LONRF3	LONRF3	NW_011511602.1:722631-757603	7.02641	21.7399	-1.65553	0.0350388666181785	1
BPIFA3	BPIFA3	NW_011515153.1:3878130-3886855	0.11626	0	7.74791629753173	0.0350718987797483	1
LOC105065127	LOC105065127	NW_011512198.1:468621-469723	0.463604	0	6.51349	0.0350829894888578	1
UTS2R	UTS2R	NW_011512519.1:522203-528481	0.0841135	0	6.40011873300354	0.0351187769571067	1
FHIP1A	FHIP1A	NW_011516836.1:1307894-1532580	1.76561	5.60971	-1.61318	0.0351418850500157	1
SLC22A31	SLC22A31	NW_011517529.1:515338-519826	9.42206	1.19782	2.99086639729654	0.0355154117765792	1
LOC105070579	LOC105070579	NW_011514148.1:707416-712445	0.089418	0	6.45076605883566	0.0355189651374104	1
ABCC8	ABCC8	NW_011516265.1:22866878-22941030	0.163492	2.29252	-4.10731	0.0356070423679051	1
LRRC7	LRRC7	NW_011515636.1:14807760-15236092	2.6123	0.296775	3.18436042593201	0.0361893971949256	1
LOC105071530	LOC105071530	NW_011510533.1:3512587-3560831	0.754139	0.17225	2.21192097440902	0.036261768549141	1
NPR3	NPR3	NW_011513750.1:2265119-2329972	0.961505	2.93074	-1.53873	0.0363666709077055	1
LOC123614366	LOC123614366	NW_011511427.1:2094978-2122734	0	0.067719	-8.09955	0.0364820771127468	1
WFDC1	WFDC1	NW_011510931.1:7475724-7497346	56.9204	12.1022	2.53669252648449	0.0365337108173337	1
IMPG1	IMPG1	NW_011544903.1:1585178-1673539	0	0.0235188	-8.10372	0.03653517312455	1
FBXO17	FBXO17	NW_011511566.1:103562-126884	17.0044	7.05649	1.49041971339602	0.0367877332741106	1
LOC105071903	LOC105071903	NW_011514637.1:11138335-11143114	3.3738	0.185636	4.18885091947495	0.0368822763635755	1
FCRL1	FCRL1	NW_011514136.1:9176-23378	0.037402	0	6.42022273409555	0.0372691275421575	1
HECW1	HECW1	NW_011517499.1:1386388-1510392	0	0.0146305	-8.04244	0.0373679668806953	1
CD38	CD38	NW_011544905.1:6339316-6384298	5.68485	1.89855	1.71941193469386	0.0374941183892963	1
CUNH21orf140	CUNH21orf140	NW_011514130.1:2556743-2557498	0.326472	0	5.55676491081405	0.0375043517562569	1
CYTL1	CYTL1	NW_011544905.1:1112226-1117257	0	0.10806	-6.50833	0.03751588000966	1
SCUBE3	SCUBE3	NW_011511766.1:2285855-2305683	12.7825	4.8746	1.74804633978142	0.037741235886363	1
CAV3	CAV3	NW_011513243.1:20192714-20202810	3.43132	0.272754	4.01763837330019	0.037757171894791	1
RNF17	RNF17	NW_011512597.1:19325713-19414724	0.563534	2.4512	-1.92332	0.03777509607796	1
PJA1	PJA1	NW_011544911.1:2823106-2827892	22.5843	77.5923	-1.61256	0.0379610495421692	1
CCDC196	CCDC196	NW_011515408.1:10695374-10708761	0.101808	0	7.77680927309965	0.0380398030248688	1
LOC105081506	LOC105081506	NW_011517737.1:201721-204501	0	0.212732	-6.39863	0.0381172367545052	1
TMIE	TMIE	NW_011510716.1:70340-83833	2.19762	0.476178	2.44952352911696	0.0381543702557359	1
TRPV5	TRPV5	NW_011509864.1:1358075-1386866	0.174027	1.07528	-2.49349	0.0381999266176933	1
NTSR1	NTSR1	NW_011513418.1:1050862-1088591	0	0.051365	-7.99794	0.0382215237421763	1
TSGA13	TSGA13	NW_011511605.1:8723965-8737644	0.0650162	0	7.56070448426204	0.0385415208949348	1
MEGF10	MEGF10	NW_011517961.1:18493790-18649321	0.719599	2.11042	-1.52307	0.0385748372940714	1
LOC105065378	LOC105065378	NW_011512444.1:2052487-2054019	0.189755	0	5.76441716989514	0.0386257001251382	1
HK2	HK2	NW_011510362.1:298099-360948	8.54816	37.5285	-2.09009	0.0386667474911714	1
LDLRAD4	LDLRAD4	NW_011514468.1:9965502-10085246	61.7342	24.7669	1.56633152515979	0.0388770285831223	1
COL1A1	COL1A1	NW_011510164.1:126999-141983	1782.55	6581.3	-1.93852	0.0389103816332932	1
FBP1	FBP1	NW_011516693.1:4835406-4860926	7.57993	21.5996	-1.35631	0.0389196175268231	1
HSPB9	HSPB9	NW_011517136.1:782766-783280	4.82872	0.667465	2.91992490576339	0.0390163819841977	1
MYLK3	MYLK3	NW_011512198.1:579920-620431	0.133737	1.41074	-3.51918	0.0391069091713241	1
CNGB3	CNGB3	NW_011510342.1:8533245-8642771	0	0.0172717	-7.96769	0.0391270714289834	1
SPTY2D1OS	SPTY2D1OS	NW_011516265.1:22045213-22049357	0.543494	0.0200165	4.81546953910325	0.0391504350446736	1
TLCD2	TLCD2	NW_011514557.1:1798113-1802254	3.64585	0.655827	2.49380939724835	0.0392748439097671	1
VXN	VXN	NW_011517737.1:2197931-2221335	1.62117	0.358425	2.60527056983027	0.0395058298784802	1
MMP24	MMP24	NW_011515153.1:2325102-2348567	1.69521	6.45647	-1.95848	0.0395347365589063	1
LOC105077416	LOC105077416	NW_011516269.1:17568711-17571306	0.971387	0.0339397	4.89938923942049	0.0397369179226471	1
LOC105072043	LOC105072043	NW_011514683.1:7967920-7970034	0.614188	0	7.69793283057639	0.0399366853685728	1
LOC105082404	LOC105082404	NW_011540794.1:7-774	1.43718	0	7.33826091626231	0.0401095422790825	1
LMOD2	LMOD2	NW_011511605.1:13573336-13581188	0.137485	0	7.31953867906343	0.0404601715207249	1
LOC123618029	LOC123618029	NW_011514758.1:750723-822048	22.2433	9.61173	1.52400699468728	0.0405242656705383	1
HRCT1	HRCT1	NW_011513243.1:12184398-12185467	31.767	6.24723	2.6691300585342	0.040602147042684	1
GAS2	GAS2	NW_011516265.1:18936357-19048049	0.155215	0.859956	-2.53408	0.0406558956236269	1
PDZRN4	PDZRN4	NW_011517687.1:10696583-11021597	6.96449	2.72094	1.71192610578982	0.0406639405085967	1
COL3A1	COL3A1	NW_011514985.1:8656184-8695345	513.783	1754.38	-1.68678	0.0407140640887904	1
LOC105068827	LOC105068827	NW_011513511.1:1686294-1690126	15.2129	3.26153	2.3351410872505	0.0407822084428514	1
LOC105076218	LOC105076218	NW_011516006.1:4279032-4287127	0	0.0320433	-5.36772	0.0408729303222898	1
CD8B	CD8B	NW_011514758.1:2115193-2129475	1.33284	0.285048	2.26270931471959	0.0409155829392776	1
GFRAL	GFRAL	NW_011544912.1:11108808-11161829	0.0215093	0	7.25802548121495	0.0409908480192356	1
FASN	FASN	NW_011512519.1:734761-750354	58.5061	144.076	-1.26786	0.0411631123410117	1
REN	REN	NW_011509872.1:269880-280049	0	0.0512193	-6.23529	0.0413772004027281	1
LOC105061844	LOC105061844	NW_011511198.1:115280-116857	0.713549	0.0309237	4.13271545680462	0.041382936699975	1
DDIT4	DDIT4	NW_011515632.1:10228540-10230692	235.712	62.1346	2.21725298586766	0.0416018430077031	1
RASGEF1C	RASGEF1C	NW_011511506.1:471509-515146	1.29659	3.7826	-1.55684	0.0416075766703758	1
ZNF541	ZNF541	NW_011511555.1:2985170-3010113	0.463097	0.0602705	3.05029387106771	0.0417920900754539	1
MROH2A	MROH2A	NW_011511614.1:5657949-5708625	0.983507	0.134088	2.9604617956453	0.0418236873089246	1
CKB	CKB	NW_011517098.1:12752187-12755009	204.541	80.9627	1.69316567907315	0.0418797433752479	1
IL15RA	IL15RA	NW_011510729.1:4023424-4060649	7.78374	3.05107	1.51458059097301	0.0421099814639904	1
LOC105065438	LOC105065438	NW_011512512.1:413521-424092	0.0745377	0	7.38710906239797	0.0421353765775677	1
NEXN	NEXN	NW_011515636.1:8833904-8856972	21.7389	6.39413	2.00803	0.0423235233862306	1
LOC105076136	LOC105076136	NW_011516000.1:138202-146924	0	0.0652355	-6.28838	0.0423255481058369	1
MYOM3	MYOM3	NW_011514262.1:197490-242228	1.07181	3.58022	-1.63713	0.0425564412077507	1
REELD1	REELD1	NW_011513508.1:1724792-1735144	0.096355	0	7.20179463967801	0.0428949093323776	1
TNMD	TNMD	NW_011510978.1:140158-155044	0	0.16476	-7.78046	0.0430692256563043	1
SLC2A9	SLC2A9	NW_011544905.1:1810502-1983728	0.00433375	0	7.32426912977014	0.0431501095972234	1
LOC123614322	LOC123614322	NW_011509943.1:30658-37194	0.238905	0.0123175	4.1019151294221	0.0434316565580046	1
WARS1	WARS1	NW_011517098.1:10283398-10313965	61.7949	24.9259	1.50081267589372	0.0435321752396217	1
SIX6	SIX6	NW_011515408.1:6140538-6142856	0.167281	0	6.18681216553566	0.0435869711715215	1
DMRTA2	DMRTA2	NW_011512834.1:3471963-3475378	0.120766	0	6.2274983139379	0.0437773407087997	1
SLITRK1	SLITRK1	NW_011514132.1:5387823-5393202	0.0114958	0.469905	-4.82071	0.0438882114253856	1
STK32A	STK32A	NW_011514979.1:1756747-1872122	4.09075	16.8389	-2.01105	0.043945416424998	1
CACNG7	CACNG7	NW_011515311.1:630055-647941	0.041046	0	7.30269955033938	0.0440277428064678	1
LOC105070118	LOC105070118	NW_011514128.1:2380647-2384006	0.155835	4.75304	-5.02319	0.0441912837516452	1
PRR30	PRR30	NW_011511623.1:3713579-3715510	0.557752	0.0395475	3.35496336369266	0.0442106856033119	1
ARHGAP10	ARHGAP10	NW_011513508.1:269466-555621	97.446	42.949	1.43322799122835	0.0442262142480156	1
CPA6	CPA6	NW_011517737.1:1452730-1633833	0.0275555	0.389268	-3.7998	0.0444190635847454	1
YBX2	YBX2	NW_011516271.1:253337-258720	15.865	5.31401	1.71920035916085	0.0444261672921702	1
TTYH1	TTYH1	NW_011515311.1:976971-992695	3.03037	8.93251	-1.62648	0.0445970511595979	1
LOC105070098	LOC105070098	NW_011514128.1:1607602-1618765	0	0.128088	-7.70486	0.0448009623458403	1
TRIM40	TRIM40	NW_011511150.1:155010-161396	0	0.222002	-7.69254	0.0448679357690638	1
LOC105063005	LOC105063005	NW_011511605.1:154437-160801	0.172175	0	7.45571436976875	0.045096261816853	1
TBR1	TBR1	NW_011517956.1:5306288-5313991	0.139952	0	7.43152986474709	0.0452664386690664	1
LOC123615472	LOC123615472	NW_011512416.1:118154-118459	0	1.79511	-6.37532	0.0453321445319076	1
TRPC5	TRPC5	NW_011516702.1:1500345-1616762	0.00956425	0.31535	-4.55365	0.045341609777887	1
C1QB	C1QB	NW_011514262.1:1240863-1246521	146.237	50.0471	1.64899	0.0455011933785435	1
SCGN	SCGN	NW_011511150.1:2231867-2261285	0.0336832	0	7.06500059128005	0.0455235246590188	1
FAT2	FAT2	NW_011517530.1:361757-432214	1.03525	4.05102	-2.00177	0.0455529975867075	1
FBXO39	FBXO39	NW_011544721.1:34-2651	11.9568	1.49631	2.90857834704925	0.0456719500805505	1
LOC123611942	LOC123611942	NW_011516690.1:4392338-4393922	0.592643	6.48935	-3.68895	0.0459039084100429	1
MYLK2	MYLK2	NW_011515153.1:4861262-4879717	0.316662	0.0458903	2.97351954793698	0.045913006685391	1
ADCY5	ADCY5	NW_011517767.1:13036492-13177582	48.7812	16.7374	1.85976057300305	0.0460828966779967	1
MPPED1	MPPED1	NW_011514986.1:2808135-2866929	0.0164505	0	7.02694324973444	0.0461812714839097	1
LOC105077899	LOC105077899	NW_011516551.1:1286770-1293053	4.68743	0.0775175	5.73406689292191	0.0461899012350038	1
LOC105074477	LOC105074477	NW_011515311.1:535310-554732	0.054327	0	7.40694452802153	0.0461961957086014	1
CMTM2	CMTM2	NW_011515430.1:5877105-5891416	4.27709	0.666071	2.92254693035198	0.0462087909091749	1
UNC5C	UNC5C	NW_011513299.1:3723007-3884791	2.92996	1.17887	1.70107643620605	0.0462211350326786	1
NIBAN1	NIBAN1	NW_011517578.1:238056-383553	82.1854	32.0238	1.60377602870189	0.0462346029695566	1
NGFR	NGFR	NW_011510164.1:677289-696140	3.51977	12.969	-1.84992	0.0463622288509587	1
TNR	TNR	NW_011513524.1:1206656-1285432	0	0.015002	-7.63606	0.0464168344645352	1
LOC105078899	LOC105078899	NW_011516696.1:3344229-3349978	0	0.0923812	-6.21464	0.0464499744157378	1
SLC6A17	SLC6A17	NW_011511616.1:868849-916191	14.6469	3.28843	2.39304509358182	0.0464594776971857	1
TBC1D21	TBC1D21	NW_011513546.1:8424360-8436291	0.855371	0.171519	2.36943674469559	0.0465451648953866	1
OTOL1	OTOL1	NW_011512859.1:12145983-12170243	1.59476	5.24562	-1.69941	0.0465923337117375	1
LOC105062764	LOC105062764	NW_011511555.1:4147018-4160822	1.50316	0.396084	2.1854538239194	0.0466078217972449	1
ASB2	ASB2	NW_011517098.1:5028888-5068775	15.6093	5.5462	1.83614509013627	0.0466426315954522	1
SLC26A9	SLC26A9	NW_011515635.1:1353806-1372986	0	0.0720435	-7.61631	0.0470775379429308	1
MFAP5	MFAP5	NW_011511552.1:469204-480123	13.6906	42.8155	-1.6405	0.0472440861733565	1
EXD1	EXD1	NW_011516268.1:7000637-7024474	0.042647	0	7.3564637133458	0.0472463379068337	1
PSTPIP2	PSTPIP2	NW_011515224.1:12844947-12919687	5.31301	1.49207	2.09886630173965	0.047309055017268	1
PPP1R12B	PPP1R12B	NW_011514126.1:261926-384059	78.6239	31.2433	1.59939329437262	0.0473499213120514	1
OTC	OTC	NW_011511989.1:1340163-1395773	0.0169242	0	6.98785862241049	0.0474010794658184	1
FTMT	FTMT	NW_011517961.1:14443105-14443997	0.524559	0.0136612	4.09221837430568	0.0474233222149956	1
MYOC	MYOC	NW_011510435.1:1408717-1419089	1.15911	4.54013	-1.97387	0.0475487021567736	1
ADARB1	ADARB1	NW_011516553.1:1101990-1139910	28.2908	9.72972	1.80257455733711	0.0477117906368987	1
CSRP1	CSRP1	NW_011514126.1:954489-964488	1795.96	554.623	1.97686018894187	0.0477533916332715	1
ACP5	ACP5	NW_011516557.1:5777437-5779983	17.6588	102.465	-2.61558	0.0477591509733069	1
CUNH9orf57	CUNH9orf57	NW_011513243.1:3378982-3381644	0.147847	0	5.96577141242232	0.0479274932968228	1
LOC105063624	LOC105063624	NW_011511614.1:5725212-5726197	3.65548	0.3859	3.28880055897985	0.0481546771118833	1
SMTN	SMTN	NW_011512590.1:4115931-4137824	290.351	95.5342	1.89906850971218	0.0481603899159628	1
COL6A5	COL6A5	NW_011515164.1:146383-263214	4.39136	0.821268	2.49247442807254	0.0481943266628671	1
CCN3	CCN3	NW_011544900.1:4101637-4109106	74.3951	20.9742	2.10171844481189	0.0484540905676509	1
LTF	LTF	NW_011516692.1:156784-204756	17.4765	84.7056	-2.24007	0.0486825498549758	1
LIMS2	LIMS2	NW_011510364.1:4975186-4991319	100.419	34.8982	1.72853286893566	0.0487160233737835	1
MZB1	MZB1	NW_011517961.1:27699928-27702096	4.99754	0.935012	2.55612266531158	0.0489098896369553	1
SLC25A48	SLC25A48	NW_011517961.1:24805729-24952386	0.149237	1.08043	-2.41137	0.0491200663909408	1
LOC105076739	LOC105076739	NW_011516265.1:182163-185152	0.139781	0	5.93474807107801	0.0491271889344327	1
OAZ3	OAZ3	NW_011514627.1:391734-394832	2.195	0.161698	4.02721701990386	0.0493480110970394	1
TIAM1	TIAM1	NW_011514130.1:4861026-5124247	4.07171	10.8948	-1.44776	0.0495848059346021	1
LOC123617570	LOC123617570	NW_011514262.1:15383344-15385188	11.7148	2.3487	2.55582590311976	0.0499267237095435	1
RIN1	RIN1	NW_011514130.1:12578931-12586095	5.67845	20.3092	-1.74546	0.0500450896609568	1
TAT	TAT	NW_011510721.1:2389552-2399235	0.032193	0.907161	-4.83341	0.050090394867086	1
TAAR2	TAAR2	NW_011516269.1:22887849-22891333	0	0.125339	-6.07434	0.0501193894032805	1
KLK7	KLK7	NW_011511555.1:5313843-5318108	0.216036	0.008038	4.49308085584686	0.0502792836482324	1
LOC123614709	LOC123614709	NW_011511605.1:2231289-2232932	0.133391	0	5.2529426322881	0.0503051178432043	1
DMPK	DMPK	NW_011511555.1:1957845-1967885	166.082	61.1024	1.71386694124946	0.050373879701381	1
CDHR1	CDHR1	NW_011515632.1:1696612-1717156	1.30696	4.80618	-1.78195	0.0503905497308732	1
FGB	FGB	NW_011516836.1:3982182-3989876	0	0.171691	-7.4455	0.05056716084021	1
SH2D7	SH2D7	NW_011513546.1:5461880-5470934	0.031828	0	5.72809950866348	0.0506176177770511	1
FGF7	FGF7	NW_011516268.1:13222526-13277331	1.52841	4.9738	-1.76111	0.0506334492217714	1
LOC105077230	LOC105077230	NW_011516269.1:22851646-22852677	0	0.582927	-6.48806	0.0506366641212092	1
PCSK1N	PCSK1N	NW_011516737.1:3488459-3489381	65.2911	14.9093	2.27850527484804	0.050716171836875	1
JCHAIN	JCHAIN	NW_011517196.1:6641616-6648333	53.6775	21.333	1.43175689510728	0.050870054476598	1
KIF26B	KIF26B	NW_011511147.1:4172281-4437973	1.3215	3.34768	-1.323	0.0508964184428923	1
KNCN	KNCN	NW_011510294.1:806386-809259	0.108841	0	5.95579312621674	0.0509043744921775	1
CCL17	CCL17	NW_011516690.1:3795721-3798982	0.099851	0	5.96007130382104	0.0509974876756008	1
SAXO1	SAXO1	NW_011511274.1:1990729-2013043	0.377411	0.031511	3.83213526360425	0.0510469636203025	1
FGF10	FGF10	NW_011516528.1:11090996-11166786	1.98994	5.10678	-1.46293	0.0510667105779888	1
HOXC10	HOXC10	NW_011516006.1:7273473-7278648	0.11956	3.42866	-4.39079	0.0512410145395996	1
UNC93A	UNC93A	NW_011510932.1:97848-135145	0.428743	3.83118	-3.08545	0.0514833141863557	1
CLSTN2	CLSTN2	NW_011512871.1:4406388-4991949	1.15277	2.85	-1.40365	0.0515273246140439	1
UNC45A	UNC45A	NW_011513546.1:1199688-1212596	48.3822	20.4509	1.51226010929387	0.0516078252373535	1
MUC21	MUC21	NW_011515227.1:669859-673534	0	0.0517525	-5.10281	0.0518042758935774	1
TINAG	TINAG	NW_011544912.1:10605067-10669084	0	0.0186063	-7.40602	0.0518260761749705	1
GAP43	GAP43	NW_011517767.1:7095437-7187316	0.188734	1.81801	-3.30031	0.052002405752939	1
SOX10	SOX10	NW_011514986.1:6776415-6785986	3.62301	14.7544	-1.96525	0.052219693486342	1
XIRP1	XIRP1	NW_011511178.1:1808583-1815511	1.66506	0.380397	2.48274681499579	0.0522859949266739	1
GRAP2	GRAP2	NW_011514986.1:5417029-5477998	2.81766	0.984899	1.59516161754751	0.0523347530368301	1
TAAR8	TAAR8	NW_011516269.1:22813569-22814689	0	0.516686	-6.42987	0.0524178310776887	1
LOC105083420	LOC105083420	NW_011544907.1:2366033-2380382	0.0606375	0	7.13480149725244	0.0524359383662444	1
LOC105061588	LOC105061588	NW_011509655.1:314089-322924	0.0664332	0	6.96101	0.0525311748687117	1
LOC123613390	LOC123613390	NW_011542925.1:7-1040	7.26537	0.903705	2.88235721106187	0.0525987863358833	1
CRACR2A	CRACR2A	NW_011510761.1:2874879-2970575	1.67419	0.564965	1.66525811978561	0.0528205906681076	1
TCF23	TCF23	NW_011511623.1:3696942-3703570	1.15845	4.91127	-2.09835	0.0529461970511942	1
LIPN	LIPN	NW_011517816.1:12781472-12798048	0.0219407	0	5.64628779239776	0.0529603666060493	1
SLC12A8	SLC12A8	NW_011514844.1:10610018-10731162	2.29131	0.905408	1.61137235457745	0.0530736725170206	1
FAM120C	FAM120C	NW_011510998.1:772425-868277	5.59908	15.1594	-1.36916	0.053073686081265	1
CD109	CD109	NW_011544903.1:17970-131535	15.3572	6.53862	1.4669109944589	0.0531585372496901	1
ATRNL1	ATRNL1	NW_011517503.1:5688077-6317874	2.23065	6.42481	-1.59666	0.0533148967036811	1
TRPM4	TRPM4	NW_011511555.1:4103158-4140160	19.4319	7.11692	1.70462154312986	0.0533212963606457	1
RPS6KA3	RPS6KA3	NW_011513506.1:946141-1090027	10.9556	30.9964	-1.42726	0.0534123322072004	1
KCNMB2	KCNMB2	NW_011511611.1:6407215-6622501	1.71393	0.432773	1.96130735150278	0.05341580774116	1
TMEM63C	TMEM63C	NW_011511612.1:1064689-1133954	4.55651	48.525	-3.44678	0.0535072606350489	1
SLC17A3	SLC17A3	NW_011511150.1:2095991-2117071	0.0387163	0	6.77478523532584	0.0536176901585172	1
LOC105065085	LOC105065085	NW_011510246.1:29741-35801	9.09023	2.91043	1.76656988900598	0.0536958513519631	1
SULT2A1	SULT2A1	NW_011511555.1:3229514-3248357	0.0365075	0.865731	-4.652	0.0538079092443512	1
BRS3	BRS3	NW_011513077.1:407960-412612	0.15998	0	6.77687480590425	0.0540721514864227	1
GARIN3	GARIN3	NW_011517530.1:4737078-4739744	1.1891	0.0710308	4.13914005414134	0.0540976661382945	1
COL26A1	COL26A1	NW_011513243.1:280594-390393	0.160625	0.578662	-1.77239	0.0541247573924833	1
DEFB121	DEFB121	NW_011515153.1:5156104-5157418	8.3761	0.110173	6.28808921049753	0.0542272613743747	1
UBASH3A	UBASH3A	NW_011516553.1:2986244-3025869	2.84955	0.87686	1.78647435035768	0.0543475640185538	1
SPARC	SPARC	NW_011517530.1:496859-518766	532.519	1307.44	-1.30262	0.0545320231817093	1
BMP7	BMP7	NW_011514637.1:2972321-3057992	7.49298	25.7948	-1.84419	0.0549092494927549	1
BCHE	BCHE	NW_011512859.1:15078036-15134240	1.29357	3.74819	-1.55243	0.0552571789144001	1
DES	DES	NW_011511680.1:7449297-7456232	635.168	181.659	2.16455252681434	0.0552762520149187	1
SBSPON	SBSPON	NW_011510342.1:126903-148181	7.21708	21.9028	-1.49704	0.0554333339862082	1
JPH2	JPH2	NW_011514637.1:11974675-12030060	30.655	8.52443	2.15699923488636	0.0556635048253292	1
AZGP1	AZGP1	NW_011514164.1:301553-328174	2.15094	9.89797	-2.18784	0.0557073296862834	1
LOC105077702	LOC105077702	NW_011516410.1:3961905-4065290	17.0616	7.83461	1.22620853175871	0.0557380837708272	1
MYL9	MYL9	NW_011515153.1:1400934-1407992	725.927	230.571	2.01420163536458	0.0558205290842494	1
ROBO2	ROBO2	NW_011510719.1:6146360-7290574	0.362567	1.26048	-1.70102	0.0559584342480923	1
PPP3R2	PPP3R2	NW_011513243.1:17365222-17365753	3.84956	0.312924	3.45981029539188	0.0561448107356303	1
MAFK	MAFK	NW_011510929.1:966074-973289	57.9488	22.5049	1.5355154960155	0.056277940491693	1
SLC7A11	SLC7A11	NW_011513508.1:7371824-7467333	2.66805	13.2523	-2.47807	0.056750101223619	1
LOC105062191	LOC105062191	NW_011511552.1:1001022-1008987	3.38901	0.910572	1.95631755965657	0.0567565048610033	1
C6	C6	NW_011510457.1:3572622-3630322	0	0.0152225	-7.20482	0.0567719075528659	1
CD55	CD55	NW_011515635.1:249177-269273	2.915	9.74243	-1.64989	0.0567914218904233	1
MAPK4	MAPK4	NW_011515224.1:9415875-9563489	12.2402	5.38937	1.48834244236876	0.057018047485834	1
ITGAL	ITGAL	NW_011544899.1:6487130-6522993	9.92902	3.91231	1.44870191781719	0.0570795090549261	1
TUBB1	TUBB1	NW_011514637.1:1672209-1679244	2.66477	0.545172	2.3715152849613	0.0571449672249614	1
BDNF	BDNF	NW_011516265.1:16045135-16059786	0.451615	0.0445168	3.51535042989032	0.0572472766291676	1
LOC105080020	LOC105080020	NW_011517098.1:11897830-11912993	5.7134	17.7992	-1.6005	0.0573947235562659	1
TEX44	TEX44	NW_011513948.1:3543920-3544996	1.03314	0.0661208	3.54955787619176	0.0575012605735015	1
RORB	RORB	NW_011513243.1:5019043-5191003	0.216396	0.662328	-1.62399	0.0575161516766181	1
SNX31	SNX31	NW_011513933.1:1862770-1926055	0.013597	0.330153	-4.54645	0.0575519835384501	1
CPLX1	CPLX1	NW_011510551.1:191966-221449	0.0354512	0	6.62999161308817	0.0578486309297029	1
CHODL	CHODL	NW_011510719.1:2604025-2622608	0	0.0450707	-7.14786	0.057918179226503	1
RPL10L	RPL10L	NW_011516558.1:4288572-4289320	0.656022	0.0351557	3.80069505526834	0.0579435485252849	1
GJB4	GJB4	NW_011514983.1:7143709-7148805	0.606248	3.72002	-2.41594	0.0583771630214093	1
KCNMB1	KCNMB1	NW_011544898.1:9973006-9983703	31.8168	11.3338	1.80991312434299	0.0584781061830277	1
PRDM16	PRDM16	NW_011514262.1:15083145-15287509	11.0975	4.44024	1.58520769880559	0.0587768852314094	1
LOC105076734	LOC105076734	NW_011516265.1:109943-123434	0.0529203	0	6.60437654780786	0.0588921571517213	1
SATL1	SATL1	NW_011512001.1:330170-342035	0.219565	0.017917	3.78284849279197	0.0592002474600953	1
IZUMO3	IZUMO3	NW_011514272.1:2856807-2859689	0.260393	0	6.90829049661395	0.0592428061177645	1
SRD5A1	SRD5A1	NW_011517677.1:4448980-4470164	29.4263	8.01443	1.8735353202135	0.0600331227999123	1
ACSL4	ACSL4	NW_011515754.1:1660455-1731462	12.6605	46.5484	-1.66781	0.0600832943427793	1
ACSL6	ACSL6	NW_011517961.1:21809254-21870876	0.837553	3.38742	-1.90865	0.0601708220124522	1
NUCB2	NUCB2	NW_011516265.1:22959555-22991469	11.8899	35.3183	-1.45486	0.0603239389952352	1
LOC105079637	LOC105079637	NW_011516773.1:155151-156284	0.497773	0.0131302	3.95518865159332	0.0603425040434611	1
VCAN	VCAN	NW_011517693.1:194727-299600	19.642	51.6029	-1.37173	0.0605357812327794	1
LOC105061742	LOC105061742	NW_011511178.1:1806292-1808577	1.49709	0.3107	2.56860834852336	0.0605475467679238	1
LRRIQ4	LRRIQ4	NW_011512859.1:18085118-18096950	0.0541498	0	6.57067044473813	0.0605817856525852	1
HMGCS1	HMGCS1	NW_011516528.1:11778750-11797371	6.10626	17.4743	-1.44544	0.0605912286850259	1
LOC105069886	LOC105069886	NW_011513978.1:524914-585886	7.13785	20.0219	-1.61005	0.0606002307745209	1
PRMT8	PRMT8	NW_011510761.1:2829877-2868408	0.0165525	0	6.57066994767434	0.0606100550243154	1
CYLC1	CYLC1	NW_011512001.1:1528337-1535242	0.103963	0	6.87281155737382	0.0606368433063116	1
LOC105081000	LOC105081000	NW_011509877.1:3221-4330	0.251041	0	5.70501479072669	0.0607466786830092	1
GALNT1	GALNT1	NW_011511562.1:656308-735014	11.8983	28.6158	-1.23326	0.0609601984778386	1
CORO2B	CORO2B	NW_011513546.1:11778620-11878690	13.1218	34.0439	-1.32996	0.0610259441289383	1
PCDH10	PCDH10	NW_011514134.1:3528743-3575545	0.894682	2.73586	-1.68449	0.0613812731562362	1
LOC105064293	LOC105064293	NW_011511770.1:461292-463486	3.81678	0.911462	2.2249607183046	0.0614020436659649	1
MMP1	MMP1	NW_011513264.1:2115120-2123782	0.0713515	0	6.53865056132416	0.0615282488510293	1
CLEC12B	CLEC12B	NW_011511552.1:1136960-1144561	0.0936457	0	6.83645532681107	0.0616395924431135	1
CUNH10orf120	CUNH10orf120	NW_011510745.1:114960-116731	0.178268	0	5.74724501275022	0.0616800544179854	1
CTHRC1	CTHRC1	NW_011513933.1:3889424-3916837	1.37226	4.87052	-1.90179	0.0617280506996984	1
COL4A4	COL4A4	NW_011511680.1:13358475-13463182	3.8399	1.30494	1.73204915055008	0.0617870394753482	1
ELAVL4	ELAVL4	NW_011512834.1:3639648-3728355	0	0.009818	-7.02672	0.0619449902747614	1
TP53I11	TP53I11	NW_011516265.1:3191615-3201434	108.652	31.3391	2.13703160841747	0.0619652306386307	1
FCRL3	FCRL3	NW_011514136.1:55506-86689	0.905428	0.17368	2.37697500514457	0.062218783850483	1
SMAD7	SMAD7	NW_011515224.1:10660345-10706772	39.8036	17.665	1.3555962157923	0.0623028855417679	1
NRN1	NRN1	NW_011516901.1:3382474-3391215	0.920482	4.25095	-2.20783	0.0623678211353515	1
LAG3	LAG3	NW_011514262.1:16808216-16813846	4.75189	1.2537	2.03039693483313	0.0625592325883887	1
CACNG3	CACNG3	NW_011515158.1:2601861-2678488	0	0.011524	-7.00893	0.0625872320865398	1
OBP2B	OBP2B	NW_011513939.1:3021325-3023743	0	0.339577	-7.01655	0.0626332846234901	1
LOC105064404	LOC105064404	NW_011510164.1:90527-94413	0	0.0856583	-5.65064	0.0626834189346051	1
HHLA2	HHLA2	NW_011517767.1:1497597-1517490	0.0776088	0.96484	-3.64893	0.0630275691465933	1
CUNH5orf47	CUNH5orf47	NW_011544898.1:12628467-12635637	0.09584	0	6.79914200311471	0.0631910645246324	1
CHRDL2	CHRDL2	NW_011544906.1:2577807-2609947	0.129845	1.16623	-3.11314	0.0632480403788888	1
LOC105075041	LOC105075041	NW_011509865.1:2624199-2956555	0.147009	1.21537	-3.14335	0.0636356251330575	1
LOC105074969	LOC105074969	NW_011515567.1:9116148-9199963	0.0929723	2.21885	-4.5764	0.0639466818925836	1
SGCG	SGCG	NW_011512597.1:17514076-17538208	9.7483	3.82314	1.59134841888046	0.064091422316239	1
HAO1	HAO1	NW_011544902.1:1564533-1616756	0.0396253	0	6.76084807736841	0.0641094771120186	1
UBD	UBD	NW_011511150.1:313877-315812	20.626	7.071	1.76053206661736	0.0643026068796276	1
LOC105075133	LOC105075133	NW_011515599.1:2526260-2541505	0.278459	0.0108725	4.76961877440743	0.0643052258755243	1
LY6G5C	LY6G5C	NW_011515227.1:403655-406959	4.87088	1.21875	2.0556064355977	0.0644062157446118	1
LOC105073994	LOC105073994	NW_011515224.1:3401292-3407141	0.104043	0	6.38130986796905	0.0644154958977823	1
STUM	STUM	NW_011511147.1:5977469-6033225	0.52381	1.5382	-1.50688	0.0645714675699432	1
PKD1L3	PKD1L3	NW_011510721.1:2067465-2136773	3.10578	10.3846	-1.77286	0.0646317148298619	1
CAPN12	CAPN12	NW_011510741.1:25011-35496	1.285	0.299888	2.35312896613285	0.0646872493264384	1
LOC105072346	LOC105072346	NW_011514844.1:2956625-3571446	93.4136	39.1839	1.5577774262388	0.0647447759345356	1
GPR26	GPR26	NW_011510360.1:7634046-7653866	0.0331935	0	6.72149676925304	0.0647711817568521	1
PRUNE2	PRUNE2	NW_011513243.1:6583313-6816424	47.4098	13.2056	2.14520771697586	0.0647823510207522	1
SPEM3	SPEM3	NW_011516271.1:361056-364852	0.223426	0.011994	4.11508320048688	0.0648869093465959	1
ASIC3	ASIC3	NW_011513053.1:95792-99509	0.0494575	0	4.8759703907329	0.0653264995858466	1
LOC105077560	LOC105077560	NW_011516271.1:2565655-2590390	0	0.0111247	-5.55924	0.0654139537153932	1
ROS1	ROS1	NW_011516269.1:11544208-11651000	6.63464	0.199245	5.07643881968016	0.0655716493367069	1
ZNF536	ZNF536	NW_011512127.1:1680676-2093966	0.586293	2.67997	-2.16451	0.0656532889949664	1
LOC105081296	LOC105081296	NW_011510995.1:1492872-1495615	0.102203	0	5.68152145628256	0.0656596033628967	1
RCVRN	RCVRN	NW_011516271.1:2127255-2134622	0.0773713	0	6.40295310819264	0.0656993353289214	1
LOC105076733	LOC105076733	NW_011516265.1:108821-114760	0.102082	0	6.35082424922106	0.0657672388686301	1
ACOT7	ACOT7	NW_011514262.1:12936924-13020489	5.36331	1.95923	1.66842548445682	0.06581054031042	1
LOC105064937	LOC105064937	NW_011512008.1:3327996-3329893	1.95179	0.384115	2.4712943979686	0.0660092511904374	1
TRIM67	TRIM67	NW_011515599.1:549125-592154	0.0098675	0	6.51240399821145	0.0665262046179111	1
TRIM29	TRIM29	NW_011513285.1:318968-343979	1.26419	6.06347	-2.27094	0.0665824013501305	1
TEX51	TEX51	NW_011510364.1:4434930-4437871	0.215686	0	6.68105501593249	0.0667643554727167	1
TRIM54	TRIM54	NW_011511623.1:3584249-3598546	2.30895	0.183387	3.72658159090135	0.0668962613719741	1
LOC105077431	LOC105077431	NW_011516269.1:22803285-22827860	0	0.0320365	-6.86263	0.0669171746234005	1
TNS1	TNS1	NW_011511680.1:6257315-6388541	483.58	171.931	1.76802667053768	0.0669810258632307	1
COL19A1	COL19A1	NW_011516698.1:755687-1080515	0.347146	0.135235	1.69333631904551	0.0670477222185241	1
LOC105082474	LOC105082474	NW_011544258.1:64-1619	0.00751025	0.223808	-4.21952	0.0672862107475133	1
LOC105079564	LOC105079564	NW_011516746.1:4370266-4381421	5.16657	1.61856	1.87016815740411	0.0674107510463487	1
LCN10	LCN10	NW_011513475.1:1464227-1468672	23.5195	0.354445	6.0464638296115	0.0675147595106917	1
HEY2	HEY2	NW_011516269.1:17589025-17598515	31.8801	9.47375	2.04171041855501	0.0675940377294975	1
RIPPLY2	RIPPLY2	NW_011544903.1:6851639-6855366	0	0.209651	-6.84046	0.0679397563271407	1
LOC105075646	LOC105075646	NW_011515650.1:32271-53876	1.04009	0.326362	1.87428712564419	0.0680438303715074	1
LOC105076258	LOC105076258	NW_011516006.1:6089989-6103336	0	0.0236622	-5.50298	0.0680860204883015	1
ACR	ACR	NW_011514259.1:1368210-1371667	3.20702	0.722316	2.23187594035131	0.0681090779895281	1
REPS2	REPS2	NW_011513506.1:1919181-2177893	6.4758	25.1431	-2.10315	0.0682502744778513	1
LOC105072267	LOC105072267	NW_011514758.1:2945389-2950726	2.44137	0.6874	2.18448523825463	0.0683103563681921	1
LOC105081112	LOC105081112	NW_011517549.1:1415610-1456046	12.2117	2.51362	2.66651975071589	0.0687212765461187	1
TTLL7	TTLL7	NW_011515636.1:4047693-4142102	3.89816	1.69133	1.50280963952801	0.0690889164942554	1
CPXM1	CPXM1	NW_011544902.1:4783823-4789923	28.1332	76.3093	-1.54137	0.0695755865388227	1
LOC105065806	LOC105065806	NW_011512519.1:5454243-5464096	0.826474	0.0471932	4.41166162160288	0.0697402084213281	1
KCNK7	KCNK7	NW_011514224.1:1615181-1618750	4.27507	1.08005	2.23059030753142	0.0697403910997064	1
LOC105065921	LOC105065921	NW_011509858.1:182757-189120	2.69101	0.148081	4.2307493907742	0.0697899712372057	1
LOC105076741	LOC105076741	NW_011516265.1:216599-219162	0.218504	0	6.2553203806204	0.0698452197207616	1
LY6K	LY6K	NW_011516551.1:1266113-1273385	0.513105	0.0508505	3.20500237215564	0.0700032967889361	1
ADGRD2	ADGRD2	NW_011514020.1:2147910-2170043	0.0261467	0	6.55239482085708	0.0700786781376777	1
LOC105080693	LOC105080693	NW_011517499.1:1059198-1068116	0.0654992	0	6.55239681882345	0.0701183335384965	1
SMAD9	SMAD9	NW_011512597.1:9036012-9057683	20.713	9.92907	1.32205619242963	0.0702706648542142	1
LOC105061927	LOC105061927	NW_011511292.1:735731-738805	1.30221	7.29117	-2.41422	0.0704989559036341	1
ELOVL6	ELOVL6	NW_011513299.1:14445717-14567111	1.23872	2.83785	-1.25348	0.070508674376872	1
FREM2	FREM2	NW_011512597.1:7859927-7992495	1.36021	3.11161	-1.17257	0.0707374937668092	1
EMB	EMB	NW_011516528.1:9826559-9916567	9.30262	2.46427	1.97945449471598	0.0708269293304622	1
MEI1	MEI1	NW_011514986.1:4104100-4162396	0.0086715	0	6.25314962680824	0.0708806172238275	1
CLGN	CLGN	NW_011513508.1:5577332-5615330	1.19414	0.161956	3.11874925989199	0.0711080615585162	1
SLCO1C1	SLCO1C1	NW_011511552.1:7763558-7809722	0.012269	0	6.2220297567404	0.0712938079082747	1
LOC105077559	LOC105077559	NW_011516271.1:2651313-2672177	1.56627	0.458763	2.15019360501556	0.0712983720116744	1
LOC105066267	LOC105066267	NW_011512597.1:17177395-17187502	1.16088	0.24418	2.47992702096031	0.0713074717735764	1
H1-6	H1-6	NW_011511150.1:1967369-1968001	1.93804	0.31805	2.61262981190045	0.0715418146189514	1
SVIL	SVIL	NW_011510549.1:1155276-1369625	80.2285	35.8659	1.44937289780953	0.0716636964958296	1
MMD2	MMD2	NW_011510927.1:2423412-2441032	0.040137	0.588582	-3.76035	0.0717066531608684	1
MMP26	MMP26	NW_011513178.1:335873-340856	0	0.142415	-6.69981	0.0724117332491019	1
LOC105066483	LOC105066483	NW_011510342.1:7587732-7598670	0	0.0714623	-6.69475	0.0724675622226454	1
TNFRSF1B	TNFRSF1B	NW_011514262.1:8516583-8533550	55.2792	24.5271	1.24890648459113	0.0728103349395644	1
LDB3	LDB3	NW_011513349.1:292-57466	10.826	2.91814	2.14664199552506	0.0728666891953781	1
GLDN	GLDN	NW_011517309.1:9374355-9427644	45.5978	7.07333	2.9899817179732	0.0733400904816771	1
TNFAIP6	TNFAIP6	NW_011512322.1:3983217-3998693	1.92917	7.0594	-1.83576	0.0734176262649099	1
GRAMD2A	GRAMD2A	NW_011513546.1:9558106-9566826	12.0288	53.243	-2.13414	0.0734280099636612	1
LRRC4C	LRRC4C	NW_011516265.1:6580919-6836291	0.309281	0.76409	-1.39213	0.0736402408418683	1
OSTM1	OSTM1	NW_011516269.1:4683447-4716118	6.65347	3.03827	1.38822576531531	0.0738010490193367	1
GREB1L	GREB1L	NW_011514468.1:2293745-2400906	22.9131	63.7094	-1.37811	0.0739531247904278	1
MMP12	MMP12	NW_011513264.1:2061192-2070939	0.0497802	0	6.17197562608435	0.0740425862338416	1
ABCG1	ABCG1	NW_011516553.1:3131365-3192184	22.2705	10.1569	1.19785628349461	0.0741554711911833	1
LOC105069192	LOC105069192	NW_011513546.1:7841483-7847656	0.0794833	0.98157	-3.64758	0.0744778795302755	1
LOC123617312	LOC123617312	NW_011514130.1:17430534-17437348	19.838	7.49908	1.59994281724643	0.0748337490445649	1
CREB3L3	CREB3L3	NW_011516557.1:2700350-2708845	0.608952	0.052103	3.71486865368246	0.0748804068408249	1
ADGRB2	ADGRB2	NW_011512866.1:1734801-1771284	1.60616	4.53821	-1.56239	0.0749405366384365	1
LOC123611875	LOC123611875	NW_011516563.1:1408363-1411840	0.625704	0.104247	2.64708776211323	0.0753647042150056	1
LOC123619104	LOC123619104	NW_011515614.1:58117-61254	327.79	18.9529	4.15555425097623	0.0753671437345822	1
LOC105081898	LOC105081898	NW_011511114.1:2541365-2545944	0.0165658	0.53428	-5.10645	0.0754216244379296	1
LOC105079535	LOC105079535	NW_011516739.1:2066489-2073307	0	0.038468	-5.37409	0.0756373486132987	1
WSCD2	WSCD2	NW_011515675.1:128598-213659	1.4545	0.335812	2.40088964380634	0.0760111598236555	1
DKK1	DKK1	NW_011517816.1:15551407-15554481	0	0.088483	-5.37813	0.0761206125139123	1
PNPLA5	PNPLA5	NW_011514986.1:2538913-2549370	0.314964	6.5212	-4.32779	0.0762250037588274	1
FAM166A	FAM166A	NW_011515016.1:126050-130176	1.33825	0.279373	2.26117816337056	0.0762735075509373	1
KERA	KERA	NW_011511987.1:1312387-1319876	0.595787	2.28076	-2.10211	0.0763499057889855	1
TDRD5	TDRD5	NW_011513524.1:4543556-4608879	0.218188	0.0323135	2.98000981746603	0.0764948361538312	1
C1QL3	C1QL3	NW_011510930.1:533710-542620	0.54311	2.8271	-2.1202	0.0765609916126078	1
UGT8	UGT8	NW_011513121.1:10523095-10591129	0.289513	1.55465	-2.58778	0.0766342352072377	1
PSMB9	PSMB9	NW_011511766.1:3930257-3935207	44.9398	18.8941	1.41450407761272	0.0767110425145821	1
LOC105078905	LOC105078905	NW_011516696.1:8265219-8310684	0	0.0144	-6.59779	0.07678930880959	1
MGST1	MGST1	NW_011511552.1:5062885-5078304	10.1745	25.9158	-1.22222	0.0769564490004526	1
CSMD2	CSMD2	NW_011512866.1:41114-510596	0.372302	0.0719225	2.36186779790768	0.0771223109175496	1
CCDC9B	CCDC9B	NW_011516268.1:6360695-6369747	16.5393	6.64698	1.65673300511209	0.0772912799576041	1
LOC123618765	LOC123618765	NW_011515270.1:1951520-1958625	0.0701138	0	6.36083340131979	0.0773017112473998	1
SYCN	SYCN	NW_011511566.1:289092-290606	0.33795	0	6.36083492906119	0.0773296426375006	1
TNN	TNN	NW_011513524.1:1039134-1089537	0	0.012572	-6.54394	0.0773424069756027	1
LOC105066313	LOC105066313	NW_011512597.1:13140254-13175696	0.0230965	0.39917	-3.54986	0.0773853304702	1
LOC105073891	LOC105073891	NW_011515224.1:474724-481432	0	0.0967812	-6.57111	0.0776990317614571	1
ARRDC2	ARRDC2	NW_011544898.1:1351960-1356768	30.9357	12.9225	1.48423773688906	0.0777294471917306	1
LOC123613935	LOC123613935	NW_011544912.1:7664931-7668264	1.71468	19.5171	-3.55743	0.0778247171241452	1
LCN15	LCN15	NW_011513475.1:1485191-1489983	0.603506	0.0583743	3.19344017865435	0.0779134162342596	1
CACNA1H	CACNA1H	NW_011509949.1:7848-70968	51.363	25.4968	1.27786410606375	0.077940479935436	1
ARMH2	ARMH2	NW_011511150.1:2885887-2888378	0.0906393	0	5.3947770742851	0.0782484858430386	1
SYT2	SYT2	NW_011514126.1:251153-256656	2.75763	0.739484	2.12676326154061	0.0782781622093254	1
SPO11	SPO11	NW_011514637.1:2913524-2941818	0.01834	0	6.04293084397226	0.0783493988187967	1
SALL4	SALL4	NW_011514637.1:6720814-6738192	0.063139	0.434584	-2.74771	0.0784443813094103	1
LOC105081101	LOC105081101	NW_011509877.1:38222-39698	0.333674	0	6.30868876840544	0.0786323559765337	1
LOC105075870	LOC105075870	NW_011515813.1:1721808-1723652	0.268636	0	6.30869060904627	0.0786651023049031	1
SH3BGRL3	SH3BGRL3	NW_011511613.1:2275688-2277116	46.0728	127.256	-1.37809	0.0787166445362146	1
NOXO1	NOXO1	NW_011512008.1:2684003-2686838	0.608007	3.47112	-2.39262	0.0788341693660188	1
LOC105071149	LOC105071149	NW_011514262.1:8057414-8060278	0.0702025	0	5.30552988366781	0.0789218222126984	1
ANO9	ANO9	NW_011509953.1:109625-129002	9.60883	44.4425	-2.23152	0.0789556235219357	1
KRT77	KRT77	NW_011516006.1:6305892-6317254	0	0.0467962	-6.49852	0.0797319176396979	1
PDHA2	PDHA2	NW_011513299.1:4280027-4281205	0.208043	0	5.42979711630612	0.079894372512254	1
ZNF41	ZNF41	NW_011516737.1:2708179-2750110	1.89503	5.22215	-1.34623	0.079900983146622	1
LOC105064435	LOC105064435	NW_011511773.1:12616445-12709058	0.403654	1.24286	-1.63251	0.0799572831667654	1
SFRP2	SFRP2	NW_011516836.1:3332003-3339967	69.565	188.559	-1.4704	0.0799987389508017	1
CADM2	CADM2	NW_011516552.1:11059674-12007753	0.179187	0.507763	-1.51499	0.0800679217906195	1
GRINA	GRINA	NW_011515163.1:631666-633831	23.1353	72.0862	-1.64672	0.0805338435984604	1
CCL5	CCL5	NW_011511770.1:325084-334181	16.7516	6.63253	1.39823588011397	0.0806448688138721	1
PDZD2	PDZD2	NW_011513750.1:2715915-3057322	15.7711	7.43232	1.37868261996145	0.0809362911854826	1
EBF2	EBF2	NW_011510104.1:1021406-1203604	2.44834	8.90176	-1.83178	0.080987357016701	1
OPTC	OPTC	NW_011509948.1:33406-43011	0.216448	0.0218883	3.57014462533882	0.081049735433075	1
ZBTB16	ZBTB16	NW_011513285.1:4802984-4981356	97.1248	38.5475	1.44789410538367	0.0811491515058887	1
LOC105070438	LOC105070438	NW_011514130.1:15948097-15968479	0.428219	1.85305	-2.14702	0.0812350947095994	1
SULF1	SULF1	NW_011517737.1:295417-446181	18.4519	8.77998	1.32638225571248	0.0812554230570377	1
ASB15	ASB15	NW_011511605.1:13594055-13626147	0.0133955	0	5.99448631813035	0.0815231467748414	1
LOC105064108	LOC105064108	NW_011510156.1:420324-433504	0.0350785	0	6.25457658183066	0.0815266671079771	1
LOC105080842	LOC105080842	NW_011517514.1:135059-140286	29.4767	13.2489	1.45482405654569	0.0815342797724824	1
LOC105075934	LOC105075934	NW_011515844.1:400935-404201	0.0637812	0	5.29143150015426	0.081568284218563	1
APOBEC3A	APOBEC3A	NW_011514986.1:6115874-6119186	0.181206	0	6.25457906506914	0.0815699485376465	1
PLA2G5	PLA2G5	NW_011514262.1:3241756-3251157	0.050122	0	6.25458173074999	0.0816164394506319	1
ERBB2	ERBB2	NW_011514988.1:1008856-1031176	35.4093	91.7064	-1.26002	0.0817692209901165	1
ANGPTL7	ANGPTL7	NW_011514262.1:9286672-9292938	1.72089	5.89062	-1.77961	0.0817984955104467	1
LOC105064718	LOC105064718	NW_011511992.1:1107331-1118838	0	0.0555525	-6.42478	0.0818125703442388	1
HAND2	HAND2	NW_011544907.1:1470658-1473002	3.22438	0.514294	2.95579954896124	0.0819187410446425	1
LOC105081748	LOC105081748	NW_011517816.1:4453561-4473131	0.0230617	0	5.96457405316209	0.082372422022433	1
CDS2	CDS2	NW_011544902.1:3352900-3374346	41.3542	20.0911	1.30712063684374	0.0828348891984398	1
LOC123619246	LOC123619246	NW_011515636.1:3765358-3766349	0.544866	0.059941	2.97151661250801	0.082893625181824	1
LOC105068092	LOC105068092	NW_011513397.1:3625711-3634322	0	0.0661417	-6.39981	0.0829971924089898	1
KEL	KEL	NW_011509864.1:1334920-1354407	0.216438	0.974345	-2.11484	0.0830801150739374	1
LOC105063632	LOC105063632	NW_011511614.1:6681842-6684153	0	0.120001	-5.38719	0.083173139831961	1
NR2E3	NR2E3	NW_011513546.1:9775498-9780462	0.0903402	0	6.19838661879366	0.0833662019968787	1
CUNH17orf64	CUNH17orf64	NW_011512521.1:255811-263125	0.062502	0	6.19839	0.083405892640772	1
TSPAN16	TSPAN16	NW_011516557.1:5934146-5946686	0.036063	0	6.19839176676362	0.0834537286719805	1
CDH4	CDH4	NW_011513418.1:1617754-1791915	4.04266	1.45454	1.62374072780446	0.0834643748256071	1
MYOG	MYOG	NW_011509948.1:422189-425046	0.0704165	0	5.25376957870114	0.0841808013168201	1
ACTG2	ACTG2	NW_011513012.1:86795-110917	566.102	147.742	2.29496724201974	0.084508408471116	1
LRIT1	LRIT1	NW_011515632.1:1674289-1682399	0	0.0601228	-6.3716	0.0846543863608547	1
LOC105069569	LOC105069569	NW_011510373.1:1262871-1276585	5.61299	14.9889	-1.48667	0.0848168215950843	1
CCNB3	CCNB3	NW_011515962.1:266900-312871	0.200661	1.02368	-2.38844	0.0852459035518776	1
PTPRZ1	PTPRZ1	NW_011511605.1:14680875-14843775	1.16705	6.9911	-2.17004	0.0855615490618544	1
ATP10B	ATP10B	NW_011544898.1:2641965-2922870	0.322558	1.47529	-2.2871	0.085634368251467	1
RAB15	RAB15	NW_011515408.1:9530365-9552781	2.38738	8.02262	-1.60887	0.0856376746473929	1
PSMB8	PSMB8	NW_011511766.1:3944211-3947460	75.4111	33.4184	1.34357715172194	0.0857739141364747	1
LOC105084016	LOC105084016	NW_011511147.1:3151868-3247143	1.14378	0.465191	1.36689166182312	0.085918000312953	1
SH2D1A	SH2D1A	NW_011515847.1:798213-817068	1.62414	0.472421	1.83942735633828	0.0859324072850112	1
COL1A2	COL1A2	NW_011511141.1:7193226-7228544	1180.93	3129.65	-1.44495	0.0859672822029241	1
CAMK2N2	CAMK2N2	NW_011511611.1:10742015-10743157	0	0.178882	-5.21067	0.0860275295424221	1
FIBCD1	FIBCD1	NW_011513939.1:433046-467756	0.784014	3.23135	-1.81365	0.0860401604608174	1
CALHM3	CALHM3	NW_011517816.1:1919181-1924953	0	0.0955972	-6.33787	0.0860506710585993	1
SALL3	SALL3	NW_011513978.1:1529986-1538368	0	0.0593127	-6.32799	0.0862937375652163	1
HTR2A	HTR2A	NW_011512597.1:2640784-2692435	2.58922	0.955967	1.84672269846558	0.086348474249924	1
TNFRSF13B	TNFRSF13B	NW_011509917.1:283259-311875	6.64669	2.82614	1.41946728954057	0.0866862189997233	1
WNK2	WNK2	NW_011516693.1:7277130-7393212	34.3044	102.271	-1.57319	0.0869681051544919	1
LOC105068228	LOC105068228	NW_011513412.1:2870256-2872765	0.779239	5.92791	-2.99036	0.0870591754546661	1
PSAT1	PSAT1	NW_011513243.1:7790753-7817902	3.11013	9.92275	-1.55984	0.0871089745263998	1
LOC105070612	LOC105070612	NW_011514224.1:28754-39552	2.80944	0.759095	1.92734552198039	0.087217316727327	1
CETN1	CETN1	NW_011514468.1:2989117-2990003	3.96907	0.683095	2.57335075475729	0.0872630696154517	1
PTGFR	PTGFR	NW_011515636.1:8363892-8405800	5.76934	15.0809	-1.376	0.0872641242124712	1
SLC4A8	SLC4A8	NW_011516006.1:5331013-5393714	3.8832	1.49148	1.42673749406034	0.0875771167663025	1
BRINP1	BRINP1	NW_011512405.1:2179697-2286363	0.197716	0.785206	-2.0419	0.0876955774704329	1
OSBPL10	OSBPL10	NW_011514982.1:2971250-3237224	4.83489	15.955	-1.6992	0.0877449473703508	1
CRYAB	CRYAB	NW_011517118.1:959010-962252	141.895	60.4531	1.58526538962611	0.0882016649746569	1
PDCD1	PDCD1	NW_011511614.1:62595-73063	0.560593	0.129102	2.13295526649928	0.0882138901370575	1
LOC105083666	LOC105083666	NW_011544910.1:8139468-8140202	0.237637	0	5.11935119467353	0.0887390136105136	1
ARSG	ARSG	NW_011511653.1:2820691-2890700	2.62047	8.14451	-1.49907	0.088761434293985	1
PLA2G1B	PLA2G1B	NW_011517499.1:3354167-3360455	0.062978	0	5.79382747575651	0.0887842730053483	1
LHX5	LHX5	NW_011515675.1:1744087-1751449	0.0555153	0	6.07895163584479	0.088879169499308	1
CALHM6	CALHM6	NW_011516269.1:10986782-10989062	1.33901	0.256665	2.49963347540113	0.0889143547869536	1
LOC105080381	LOC105080381	NW_011517196.1:4471060-4472201	7.64583	0.346681	4.42088564964075	0.0889629038798852	1
SLC10A2	SLC10A2	NW_011514434.1:1055788-1075148	0	0.0263125	-6.23966	0.0890506942788086	1
LOC105080257	LOC105080257	NW_011517149.1:2804845-2806717	0.117822	0.00017625	3.99021535553786	0.0897254420411485	1
PACSIN1	PACSIN1	NW_011511766.1:2845432-2888170	0.44481	1.54917	-1.75262	0.0898373901169491	1
FAM89A	FAM89A	NW_011515599.1:660663-680727	7.95812	3.4226	1.30306186603023	0.0899417652630801	1
CUNH16orf96	CUNH16orf96	NW_011512008.1:578436-613447	0.25977	0.0095835	4.75101076199426	0.0900139084349478	1
SYT14	SYT14	NW_011511988.1:522092-657784	0.271944	0.044344	2.5850086013495	0.0900971535224143	1
SEC61B	SEC61B	NW_011513243.1:15625232-15633030	35.7304	79.992	-1.12023	0.0902384240172981	1
COL24A1	COL24A1	NW_011515636.1:2333231-2640237	2.56981	8.03624	-1.66274	0.0904865687990522	1
LOC105067205	LOC105067205	NW_011513178.1:77728-87615	0.0590975	0.335369	-2.499	0.0906172539677438	1
INTS6L	INTS6L	NW_011512057.1:284382-336287	4.95085	12.35	-1.20519	0.0909238093101245	1
PER1	PER1	NW_011516271.1:972406-987211	82.8089	46.1624	1.08502337217001	0.0911261980366515	1
ZP4	ZP4	NW_011515599.1:5455329-5462329	0.054549	0.47702	-3.11663	0.0912073155211346	1
AQP11	AQP11	NW_011544909.1:17939465-17951447	3.12121	9.99525	-1.6308	0.0912776802467671	1
BHMT	BHMT	NW_011511773.1:2955230-2972029	0.757952	0.107444	2.97444772323814	0.0913131436812545	1
LOC105070879	LOC105070879	NW_011514262.1:1807561-1808394	0.520332	0.0162845	4.0399638770681	0.0913416306181572	1
PCOLCE	PCOLCE	NW_011516575.1:136412-141802	73.9076	170.319	-1.27417	0.0913889511039312	1
LYPLAL1	LYPLAL1	NW_011511147.1:10805776-10833590	6.38873	16.5233	-1.35238	0.0914934330068665	1
LOC105076881	LOC105076881	NW_011510778.1:2124-8054	1.64768	9.27647	-2.44776	0.0915240415528228	1
LOC105061673	LOC105061673	NW_011511150.1:2212379-2215411	0.068965	0	5.22036364505587	0.0918125429407958	1
LOC105066449	LOC105066449	NW_011512834.1:2023461-2024710	0.034416	0.623453	-3.19215	0.0920590098935337	1
GNAT3	GNAT3	NW_011511553.1:6265997-6316447	0.00710025	0	5.73670438228342	0.0923107214078052	1
CELF6	CELF6	NW_011513546.1:9452093-9469857	0.0197107	0	5.73670316617874	0.0923596240846706	1
SYNPO2	SYNPO2	NW_011513121.1:7438486-7594402	95.9004	43.9907	1.4426812861811	0.092360944570814	1
OC90	OC90	NW_011544900.1:12596140-12616499	0.0130612	0	5.8578655465347	0.0924244985239489	1
LOC105081596	LOC105081596	NW_011517767.1:10407545-10414465	20.2702	9.03854	1.29851915478881	0.0925033066651452	1
VWA5B1	VWA5B1	NW_011514262.1:3011209-3047225	0.247083	0.0150823	3.96900756133646	0.0925116633560941	1
EDN3	EDN3	NW_011514637.1:1404645-1426149	0.504453	1.62069	-1.68951	0.092540653939572	1
MUC15	MUC15	NW_011516265.1:16839242-16852698	104.465	11.4391	3.24613771912448	0.092544966967592	1
MTHFR	MTHFR	NW_011514262.1:8821123-8837687	17.6178	40.1342	-1.14491	0.0928109185053096	1
MMP9	MMP9	NW_011514637.1:10780972-10788101	0.0551495	0	6.01529736382914	0.0929561073965426	1
GPAA1	GPAA1	NW_011515163.1:704334-707537	68.1672	174.692	-1.32277	0.0930242209831639	1
TSPAN1	TSPAN1	NW_011510294.1:546709-551520	11.0478	57.2656	-2.43306	0.0931024315351488	1
RNF26	RNF26	NW_011513285.1:980342-994544	12.179	5.97306	1.29701456028716	0.0931217048447614	1
MYO1G	MYO1G	NW_011517499.1:499145-514282	6.71063	2.59679	1.47187629128706	0.0936606060369529	1
COTL1	COTL1	NW_011510931.1:7658998-7700547	28.303	14.7059	1.14310052691558	0.093665674561546	1
PEG10	PEG10	NW_011511141.1:6981701-6994669	3.96182	9.82184	-1.37898	0.0936685913949974	1
UROC1	UROC1	NW_011514572.1:284152-311829	0.013441	0	5.70023399018087	0.0939290160744296	1
TGM2	TGM2	NW_011515153.1:229864-262129	286.109	148.918	1.10892973475798	0.0940682310560004	1
PCDH18	PCDH18	NW_011514134.1:301195-313667	2.47301	6.89444	-1.46942	0.0941905935887145	1
LOC105070153	LOC105070153	NW_011514128.1:2832024-2849563	1.1012	0.38142	1.71768138133646	0.0943594988299921	1
GABRR3	GABRR3	NW_011516552.1:4877152-4924823	0	0.00890475	-6.10846	0.0943775618468315	1
NPSR1	NPSR1	NW_011513697.1:153284-289782	0.0101305	0	5.79745338565608	0.0946877207647865	1
LOC105074129	LOC105074129	NW_011515227.1:648759-653021	0	0.044811	-5.05305	0.0948106735845976	1
RET	RET	NW_011510558.1:391991-430590	0.708739	1.8892	-1.37497	0.0950492848390541	1
LOC105071167	LOC105071167	NW_011514262.1:10399111-10405919	14.5869	6.33708	1.3691704884992	0.0953165330903846	1
PTN	PTN	NW_011511605.1:3663369-3748805	13.1837	32.154	-1.36683	0.0953322741771859	1
GFRA1	GFRA1	NW_011517503.1:6410662-6602975	1.52231	4.2368	-1.44893	0.0955533166398627	1
LOC123615157	LOC123615157	NW_011511988.1:1794548-1795021	0.119179	1.58616	-3.06654	0.0957500930156893	1
DEFB128	DEFB128	NW_011515153.1:5295848-5297490	92.087	1.98699	5.53820669650754	0.095852198658204	1
LOC105069853	LOC105069853	NW_011513968.1:170340-438876	18.6495	122.733	-2.03366	0.0959249416055198	1
CRABP2	CRABP2	NW_011513412.1:407606-412636	9.48663	24.2679	-1.42978	0.0960152464816793	1
LOC105082035	LOC105082035	NW_011517961.1:8184896-8210952	16.1594	34.8465	-1.16377	0.0960774133554206	1
ELOVL1	ELOVL1	NW_011514983.1:449537-454542	21.205	58.0305	-1.35682	0.0963866467440387	1
ZP1	ZP1	NW_011514128.1:1323929-1336360	0	0.0365345	-6.09737	0.0964046904720096	1
UNCX	UNCX	NW_011510929.1:736060-768303	0	0.0158772	-6.09237	0.0965695720601667	1
SELL	SELL	NW_011513397.1:5857174-5878239	7.9644	3.32736	1.26312447647092	0.096574891265448	1
CYSLTR2	CYSLTR2	NW_011512597.1:3816736-3844379	7.75869	2.22312	1.94230692194491	0.0966075496845166	1
RAPGEFL1	RAPGEFL1	NW_011514988.1:671410-681991	0.301094	2.58297	-3.07191	0.0966413504150979	1
MON1B	MON1B	NW_011510931.1:1972726-1983885	8.13514	20.968	-1.27867	0.0967585784540023	1
LOC105076405	LOC105076405	NW_011516265.1:251529-252461	0.39019	0	5.6510532455667	0.0968442766344835	1
LHX4	LHX4	NW_011513524.1:5039329-5080277	9.94694	2.66247	1.83465761133256	0.0969533004443649	1
LMOD1	LMOD1	NW_011514126.1:635045-664400	144.677	57.5519	1.61943279455822	0.096971812531151	1
B3GALT5	B3GALT5	NW_011517549.1:1305628-1345502	1.77857	0.618104	1.58520007528791	0.097370984282697	1
PTP4A3	PTP4A3	NW_011516551.1:353181-361022	26.7978	11.4069	1.50131444472193	0.0974964975977928	1
TPM1	TPM1	NW_011517309.1:184599-211239	386.151	172.965	1.45534135837703	0.0977343238816743	1
LOC105067240	LOC105067240	NW_011513240.1:87167-100777	0.0234157	0	5.61913604740145	0.0979226529748304	1
CUNH11orf96	CUNH11orf96	NW_011516265.1:4012496-4013369	612.111	257.137	1.48466263193093	0.0980165010220097	1
LOC105073175	LOC105073175	NW_011514986.1:8261575-8266676	0	0.0850313	-6.02059	0.0985277596771258	1
RAC2	RAC2	NW_011514986.1:7350967-7366727	13.2698	6.19507	1.22784899640027	0.0990101506749407	1
LIPH	LIPH	NW_011514844.1:953708-998590	1.56602	0.41938	1.83952571473763	0.0992124380886935	1
P3R3URF	P3R3URF	NW_011510294.1:543611-544335	0.216317	0	5.03536618283472	0.099360370894985	1
GRIK3	GRIK3	NW_011514983.1:5495061-5580872	0.8818	2.79786	-1.55447	0.0996018857662135	1
MMP20	MMP20	NW_011513264.1:2227009-2273346	0.386748	5.42398	-3.91997	0.0999942685915248	1
DUSP29	DUSP29	NW_011515632.1:8214520-8244811	0.011529	0	5.60013555721379	0.0999984337718613	1
LOC105082311	LOC105082311	NW_011517963.1:3454995-3521896	43.2397	22.7325	1.07155977484514	0.100220655752423	1
LOC105071978	LOC105071978	NW_011514637.1:10359924-10364620	0.034076	0	5.01616760502672	0.100491145585086	1
SYNDIG1L	SYNDIG1L	NW_011510733.1:1138076-1142364	0.02117	0.524497	-4.59805	0.100536499022083	1
BMERB1	BMERB1	NW_011515158.1:8224543-8332132	0.2518	0.673683	-1.44983	0.10055906026321	1
LOC105062225	LOC105062225	NW_011511552.1:1653926-1657435	0	0.0579247	-4.96273	0.100635955080354	1
MMP13	MMP13	NW_011513264.1:1983008-1994604	0	0.0363207	-5.98061	0.100678351440622	1
IL4I1	IL4I1	NW_011511555.1:4651034-4687210	3.52025	1.40811	1.40403177515119	0.100701564994707	1
EAF2	EAF2	NW_011517767.1:11908224-11946581	0.986336	3.14122	-1.49892	0.100813663358912	1
IRF4	IRF4	NW_011516901.1:180552-193203	3.23528	0.826021	2.00411934644503	0.10098888380751	1
CUNH1orf232	CUNH1orf232	NW_011511613.1:2354690-2356942	0	0.081107	-4.96847	0.101043618440959	1
LOC105071821	LOC105071821	NW_011514637.1:3396983-3403781	0	0.0298307	-4.99926	0.101084129464774	1
LOC105082494	LOC105082494	NW_011544697.1:1025-2277	0.137752	0	4.92850926236269	0.101209793785013	1
LOC105063909	LOC105063909	NW_011511648.1:11266-34227	0.0131608	0	5.55654590987286	0.101256096627234	1
LOC105077710	LOC105077710	NW_011510927.1:1833913-1839996	0.055049	0	5.80547848320858	0.101515900221478	1
TMED3	TMED3	NW_011513546.1:4996814-5006514	63.288	158.106	-1.26865	0.101557102714816	1
FGF6	FGF6	NW_011510761.1:3390960-3401767	0.0308507	0	5.8054858770222	0.101620620847321	1
SLC22A17	SLC22A17	NW_011513511.1:955939-961177	48.444	110.441	-1.15647	0.101711231666081	1
HRH1	HRH1	NW_011513243.1:22009562-22084711	2.87272	1.07072	1.71610439271326	0.102089271003746	1
CRYGN	CRYGN	NW_011513053.1:405081-416680	1.78598	5.24776	-1.51855	0.102232185106567	1
NCS1	NCS1	NW_011517550.1:689927-723263	43.3066	22.5487	1.27456918471617	0.10240262447161	1
TEX38	TEX38	NW_011510294.1:907699-909030	1.05448	0.155662	2.76123931029268	0.102555220997668	1
GRIK1	GRIK1	NW_011514130.1:6372475-6509784	0.0154267	0.363878	-4.50599	0.102635675032245	1
BCL2L15	BCL2L15	NW_011510931.1:13277171-13284853	0.185394	1.08488	-2.46752	0.102635926487042	1
PDZK1	PDZK1	NW_011516738.1:3320531-3356085	76.738	22.4947	1.83601712449388	0.102681905464292	1
SIK1	SIK1	NW_011516553.1:2353947-2364673	156.57	59.8372	1.56557320255211	0.102878117121083	1
MAP4K1	MAP4K1	NW_011510741.1:123309-132789	2.23186	0.72225	1.73876878633524	0.102899562064023	1
HOXA9	HOXA9	NW_011511114.1:5332695-5339707	1.84893	7.19019	-1.77817	0.102938193152969	1
RTBDN	RTBDN	NW_011513414.1:1261383-1264181	0.348272	0.0124803	4.55450507935135	0.103062947042693	1
LOC105071778	LOC105071778	NW_011514627.1:1739216-1758951	1.49187	0.074063	4.48598788839451	0.103105721016412	1
FAR2	FAR2	NW_011511552.1:13475844-13541404	1.60975	0.680435	1.49656846411482	0.103440110167932	1
NKX3-1	NKX3-1	NW_011513524.1:9105521-9129730	1.43861	0.53015	1.58778975943026	0.103490028543801	1
TNKS1BP1	TNKS1BP1	NW_011512912.1:699202-720594	108.684	53.221	1.22347217399626	0.103534942542887	1
NXPH4	NXPH4	NW_011511551.1:411007-413778	3.73843	0.557567	3.01537448698301	0.103612835017425	1
CORO7	CORO7	NW_011512008.1:736148-788186	57.2878	28.979	1.23340963276411	0.103665191748622	1
LDHB	LDHB	NW_011511552.1:8114583-8132241	118.624	270.995	-1.07985	0.103758256938511	1
SLITRK4	SLITRK4	NW_011513077.1:5134918-5141100	0.0552388	0.345164	-2.71591	0.10377536951738	1
FAM50B	FAM50B	NW_011516901.1:2181120-2196554	0.746002	0.193121	2.02938356462189	0.103788572395885	1
LOC105076583	LOC105076583	NW_011516265.1:22328668-22332655	24.3464	6.86091	2.00727661972183	0.104105239189822	1
TAP2	TAP2	NW_011511766.1:3949041-3959408	57.5667	28.068	1.16256420050778	0.104144762473481	1
KANK1	KANK1	NW_011516728.1:3447529-3566326	85.9995	43.1521	1.27545191873484	0.104372180929052	1
PLCL1	PLCL1	NW_011517963.1:5390372-5451824	7.81569	3.89952	1.22797075118018	0.104519021494493	1
EPM2A	EPM2A	NW_011516269.1:32504954-32553147	4.55485	2.38694	1.18691142071305	0.104546920247545	1
RPE65	RPE65	NW_011515636.1:16011238-16031288	0.014595	0	5.49111629015824	0.104838075475869	1
SREBF2	SREBF2	NW_011514986.1:4031233-4063402	25.7997	52.215	-0.965206	0.104944557970698	1
ANKRD40CL	ANKRD40CL	NW_011511991.1:370911-378451	0	0.0491612	-5.89596	0.105313127286186	1
MKX	MKX	NW_011514851.1:1452249-1511532	3.9103	1.46765	1.69712066363433	0.105381931042975	1
CD248	CD248	NW_011514130.1:12567129-12569475	36.2374	86.2046	-1.2813	0.105589695608821	1
CPT1A	CPT1A	NW_011514130.1:14133452-14183316	34.1394	18.3235	1.01674044359346	0.106347835294987	1
ZSWIM4	ZSWIM4	NW_011513414.1:594738-612791	16.5554	8.68978	1.10890642883793	0.10636730605392	1
ALS2CL	ALS2CL	NW_011510716.1:87897-113481	29.2034	12.2198	1.39499522074668	0.106550234161415	1
TMEM114	TMEM114	NW_011509865.1:1959045-1960849	0.0774372	0	4.78440927243857	0.106733839644008	1
TUBB	TUBB	NW_011515227.1:841953-845453	74.1564	150.276	-0.975384	0.106787503257138	1
DSTN	DSTN	NW_011544904.1:3905179-3933600	290.181	154.878	1.20392249155465	0.106835650913907	1
CHST9	CHST9	NW_011517144.1:1398662-1583029	0.748739	2.06074	-1.29303	0.107140494679099	1
NRIP3	NRIP3	NW_011516265.1:29611197-29618450	5.50261	1.69433	1.75268	0.107251063522521	1
LOC123616622	LOC123616622	NW_011513414.1:569253-592092	11.9265	5.4024	1.27953233557454	0.107267681616438	1
HAND1	HAND1	NW_011517530.1:2729102-2731994	2.78605	0.202925	4.13497110180343	0.107325505170874	1
SORBS1	SORBS1	NW_011517816.1:7905505-8028669	97.6026	38.9055	1.61528747951988	0.107697548649046	1
PLEK	PLEK	NW_011515779.1:4153889-4180822	5.24679	2.14544	1.38951842888175	0.107855672843155	1
CHIT1	CHIT1	NW_011509948.1:275116-288613	1.78858	0.396396	2.27221915507132	0.107883988809041	1
ISL1	ISL1	NW_011516528.1:9157967-9169050	0	0.0301007	-5.85936	0.107947795947215	1
LOC105073893	LOC105073893	NW_011515224.1:435903-443602	0	0.044321	-5.85936	0.108011064752933	1
CATSPERB	CATSPERB	NW_011517098.1:3306320-3406095	0.354061	0.131392	1.44946318466023	0.108176364639521	1
P4HA2	P4HA2	NW_011517961.1:22023517-22055095	40.6166	89.4733	-1.06669	0.108286010276501	1
NTRK3	NTRK3	NW_011515601.1:10263477-10597864	24.799	9.13302	1.76183365572799	0.10859940389813	1
CEP85	CEP85	NW_011511613.1:2275688-2309654	2.57621	5.91399	-1.14437	0.108662576072647	1
SH3D21	SH3D21	NW_011514983.1:5965384-5977444	2.45087	0.818658	1.58091896971772	0.108678763682439	1
FBXO21	FBXO21	NW_011515675.1:4340914-4378591	16.0571	35.9356	-1.1091	0.108866712359847	1
RBPMS	RBPMS	NW_011513270.1:2169903-2330297	41.1812	22.9949	1.07501264019343	0.108981642676176	1
TMOD1	TMOD1	NW_011513243.1:14272446-14346428	12.3758	5.42263	1.5095995095795	0.109013057796038	1
GFI1	GFI1	NW_011512444.1:2323667-2333539	1.62055	0.502328	1.78680291948609	0.109080712170995	1
RHOB	RHOB	NW_011511600.1:6208880-6211141	346.692	188.669	0.983911437401648	0.109109019332184	1
LOC105071188	LOC105071188	NW_011514262.1:15399080-15406782	1.22363	0.249578	2.68989237379321	0.109145925285777	1
HIPK4	HIPK4	NW_011511566.1:960639-966997	0.788597	0.134083	2.64963911452927	0.109394066133409	1
PTGDS	PTGDS	NW_011513475.1:1622101-1625295	869.115	199.429	2.07888121481477	0.109395792910107	1
FREM3	FREM3	NW_011513508.1:3276076-3351264	0.187551	0.786134	-2.03611	0.109398858452632	1
SORCS1	SORCS1	NW_011515966.1:290948-755190	2.04637	4.55058	-1.22372	0.109567265397998	1
METTL7A	METTL7A	NW_011516006.1:4992340-5002357	20.8777	46.5144	-1.0842	0.110090444585967	1
UTS2	UTS2	NW_011514262.1:11742407-11747243	0	0.0773822	-5.80861	0.110109119238381	1
ZSCAN32	ZSCAN32	NW_011512008.1:1490426-1498205	0	0.047422	-5.80861	0.110161215670162	1
ODF3L1	ODF3L1	NW_011513546.1:7232641-7247678	2.44588	0.483138	2.50090891901013	0.110804479221745	1
DIO1	DIO1	NW_011512834.1:803686-812483	0.859545	2.9147	-1.73264	0.110866481382693	1
DCAKD	DCAKD	NW_011514977.1:411815-436571	5.35909	17.171	-1.52329	0.11090587052122	1
KSR1	KSR1	NW_011514557.1:4813659-4947030	48.3253	24.9176	1.19083441163913	0.110968839661821	1
ACAT2	ACAT2	NW_011516269.1:43123001-43138342	5.58889	12.5293	-1.20522	0.111034316869066	1
LOC105073638	LOC105073638	NW_011515153.1:4839542-4848760	18.8631	8.90307	1.21971572803464	0.11118439263196	1
SLA	SLA	NW_011544900.1:13263650-13320664	5.43412	2.48456	1.22920609155492	0.111255161983807	1
MICAL2	MICAL2	NW_011516265.1:27018149-27204931	29.1653	12.5852	1.54744836810114	0.111387697126795	1
PROKR1	PROKR1	NW_011515779.1:4019794-4034586	0.304371	1.18592	-1.95786	0.111451460238188	1
SLC37A1	SLC37A1	NW_011516553.1:2874296-2928725	19.6341	49.1094	-1.29562	0.111528799280873	1
IRF1	IRF1	NW_011517961.1:22258902-22266050	42.4161	21.7574	1.13048404766845	0.111750982074129	1
PIM1	PIM1	NW_011511766.1:889223-894244	36.8243	17.957	1.08655958082453	0.11209739343867	1
WDR87	WDR87	NW_011510741.1:638890-649902	0.0833143	0.005679	3.67005999791534	0.112153083954323	1
LRRC52	LRRC52	NW_011513397.1:2967019-2982803	0.412758	0.0107975	5.32341919475525	0.112372534727553	1
SAMD7	SAMD7	NW_011512859.1:18155529-18175608	0.44776	0.0128053	5.09532679908966	0.112436643012182	1
LOC123617919	LOC123617919	NW_011514637.1:1873315-1883815	0	0.0464285	-5.7622	0.112742452040105	1
ABCA5	ABCA5	NW_011511653.1:2201255-2260342	12.8111	5.76362	1.182	0.112814046958523	1
LOC105072256	LOC105072256	NW_011514758.1:1234404-1239167	2.14501	6.6676	-1.62007	0.112888231476781	1
LOC105065747	LOC105065747	NW_011512519.1:8231884-8232722	2.93389	10.7275	-1.89997	0.113248204211992	1
LOC105074555	LOC105074555	NW_011515331.1:653672-676866	4.32964	1.83257	1.38786489357008	0.113336937174348	1
DDX43	DDX43	NW_011512008.1:55140-68975	0.0926203	0.0043585	4.35929042510887	0.113446077422848	1
TTYH2	TTYH2	NW_011512519.1:6035965-6059054	2.62076	6.19932	-1.30226	0.113620382750649	1
SCARB1	SCARB1	NW_011517499.1:8297995-8364498	33.3196	13.0953	1.32006232285276	0.113650805270627	1
KIAA1210	KIAA1210	NW_011511602.1:620941-679922	7.34009	2.4628	1.59565322524034	0.113760642367171	1
LOC105074479	LOC105074479	NW_011515311.1:560417-565098	0.0603395	0	5.55995754958798	0.11380962993863	1
LOC105069699	LOC105069699	NW_011513939.1:425668-428844	0.874763	0.176826	2.52455721017675	0.113810105017959	1
TES	TES	NW_011511605.1:18985576-19031009	35.0184	18.105	1.2706847025393	0.113826951823187	1
LOC105082550	LOC105082550	NW_011544898.1:917217-930477	155.593	60.2952	1.44392837560553	0.11383585397986	1
LOC105065012	LOC105065012	NW_011512127.1:5041760-5043783	3.58419	0.998315	2.11011572518881	0.113837441527921	1
GUCA2A	GUCA2A	NW_011514983.1:1426009-1427924	0.144211	0	5.55996259363409	0.113873146558895	1
LOC123615420	LOC123615420	NW_011512250.1:1720243-1724599	4.68069	1.45137	1.82684277248484	0.114232484268506	1
LOC105070335	LOC105070335	NW_011514130.1:13401295-13403623	11.7082	4.1363	1.6261424663091	0.114459715393088	1
SPESP1	SPESP1	NW_011513546.1:11655601-11666390	1.22401	0.356721	1.92262808316681	0.11447131387156	1
TAS2R41	TAS2R41	NW_011509864.1:970623-971697	0.11954	0.00368125	3.44582473642501	0.114503694668216	1
NLK	NLK	NW_011514557.1:4425925-4555971	3.96539	9.53226	-1.18374	0.114555780483389	1
PTPN7	PTPN7	NW_011514126.1:511338-520297	8.52148	3.43485	1.41697067840427	0.1146245780244	1
LOC105067086	LOC105067086	NW_011513077.1:6350314-6350879	0.212288	0	4.73255789371945	0.114733157680299	1
TECPR2	TECPR2	NW_011517098.1:11912731-11992882	10.1661	22.0052	-1.00941	0.114801374246848	1
BOK	BOK	NW_011511614.1:242189-249301	51.0823	23.1294	1.38441638650441	0.114826167045985	1
FANCC	FANCC	NW_011516693.1:5271185-5430352	6.04491	3.20002	1.15529419741338	0.114982592460595	1
HSPB8	HSPB8	NW_011517499.1:2590144-2603486	55.0689	30.717	1.1436542210682	0.114996931382325	1
DNAJB6	DNAJB6	NW_011515621.1:831126-869688	64.7134	40.2201	1.02031770126634	0.115100693739887	1
OPALIN	OPALIN	NW_011517816.1:7250975-7263546	0.017201	0.131456	-2.97703	0.115128096387131	1
PAM	PAM	NW_011517961.1:303864-451514	45.1033	102.75	-1.08317	0.115147701950035	1
LOC123613411	LOC123613411	NW_011544898.1:1505023-1509323	0.869352	0.0985797	3.2413361950647	0.115245361019187	1
TCEAL6	TCEAL6	NW_011510978.1:1229972-1231298	0	0.131402	-4.78875	0.115455168781127	1
LRRC72	LRRC72	NW_011516578.1:2194460-2231906	0	0.009287	-5.71425	0.115562616821762	1
TLN1	TLN1	NW_011513243.1:12010086-12034765	268.631	132.107	1.30114102944276	0.115565696533187	1
IL22RA2	IL22RA2	NW_011516269.1:26348078-26365718	0	0.0170042	-5.70996	0.115705528460691	1
TTC39B	TTC39B	NW_011511274.1:4772645-4970556	5.56239	12.669	-1.17017	0.115854222792905	1
RXFP1	RXFP1	NW_011513716.1:1983244-2077123	0.299793	0.824418	-1.3812	0.115949603830079	1
ARHGAP4	ARHGAP4	NW_011515961.1:421366-436762	17.9129	8.18177	1.22291933685514	0.116387012386586	1
LOC105082587	LOC105082587	NW_011544898.1:1921443-1930856	0.520761	0.0374515	3.76413484221984	0.116446876927856	1
FMO1	FMO1	NW_011510435.1:1600132-1632154	0.829193	3.14676	-1.96621	0.116622917742485	1
LOC105081411	LOC105081411	NW_011517687.1:10243237-10269101	3.37228	1.38432	1.34514099540751	0.116651707954282	1
SMIM13	SMIM13	NW_011511150.1:12518729-12533366	19.9392	9.38546	1.30377966602737	0.117361086583132	1
VSIG1	VSIG1	NW_011511427.1:1034454-1065539	0.501186	0.0628868	3.13444313595616	0.117446913531711	1
LOC105063210	LOC105063210	NW_011511605.1:9993964-10018760	1.34764	3.32079	-1.39554	0.117473698460733	1
FRY	FRY	NW_011512597.1:12291913-12566406	37.8385	17.3793	1.42761374880964	0.117863990270632	1
PLCB4	PLCB4	NW_011544902.1:251727-608867	12.161	5.93835	1.21353500973397	0.117988970646907	1
ACTC1	ACTC1	NW_011516268.1:1931617-1936746	2.66518	0.366695	3.32048178634378	0.118023519928517	1
LOC105070254	LOC105070254	NW_011514130.1:5331705-5332434	0	0.446403	-5.61328	0.118171518645321	1
LOC123617111	LOC123617111	NW_011513939.1:2175400-2179782	0	0.0748925	-5.61328	0.118235521933796	1
UPK3A	UPK3A	NW_011514986.1:1587877-1595569	0	0.0481995	-5.65972	0.11854312595692	1
PADI3	PADI3	NW_011514262.1:5379601-5407428	0	0.0131515	-5.65972	0.118576395125444	1
EXOC1L	EXOC1L	NW_011516410.1:2296422-2310765	0	0.0258862	-5.65972	0.118610619362929	1
FGF20	FGF20	NW_011513270.1:6645820-6653720	0	0.0392505	-5.64664	0.118646115826552	1
FRMPD3	FRMPD3	NW_011511427.1:1409340-1465388	1.86932	6.68723	-1.54103	0.118720271543653	1
KLF5	KLF5	NW_011544910.1:5261165-5275991	2.36505	5.71544	-1.26599	0.118744198163713	1
SKOR1	SKOR1	NW_011510373.1:3380746-3402885	0.206299	0.0502885	2.23304871567914	0.118907877141556	1
GZMA	GZMA	NW_011516528.1:6357358-6364388	2.53063	0.945057	1.57651414202351	0.11912279677885	1
NKG7	NKG7	NW_011511555.1:5539658-5541101	7.66318	2.51715	1.78340804641464	0.119148257856676	1
ANGPT1	ANGPT1	NW_011513933.1:6842506-7076170	0.582291	1.35562	-1.18303	0.119211696266781	1
MYO1E	MYO1E	NW_011517309.1:3289549-3479819	34.9087	18.9243	1.06470110055939	0.119593392299911	1
LOC105079185	LOC105079185	NW_011510931.1:8088816-8257782	18.4595	11.271	1.05778966141516	0.119829704790716	1
PTHLH	PTHLH	NW_011511552.1:12591096-12601968	2.16653	8.60631	-2.03487	0.119903209427092	1
TH	TH	NW_011514130.1:16891524-16898493	0.0565452	0.735761	-3.6591	0.120146055893589	1
DRAXIN	DRAXIN	NW_011514262.1:8890016-8900851	0.0359937	0.42748	-3.62659	0.120366623748652	1
LOC105077883	LOC105077883	NW_011516551.1:1229812-1232208	12.8997	5.60354	1.42221202052984	0.120452396557665	1
TDRD12	TDRD12	NW_011512127.1:3660387-3731473	0.14217	0.0335572	2.14168615464362	0.120469751657524	1
ADAM33	ADAM33	NW_011544902.1:4192589-4206808	50.9153	21.8084	1.43046046144234	0.12068270931216	1
PKD1L2	PKD1L2	NW_011510931.1:5040350-5128439	0.586266	1.58275	-1.37215	0.120735068374716	1
RAB20	RAB20	NW_011512878.1:1880003-1911361	12.0854	6.68335	1.00216427683804	0.120948983457358	1
KLF11	KLF11	NW_011515960.1:1162910-1170996	16.1529	8.04642	1.10924197726121	0.121304311177712	1
PVRIG	PVRIG	NW_011514164.1:68454-71037	4.53894	1.38669	1.79017992583295	0.12135531273048	1
ARHGEF6	ARHGEF6	NW_011513077.1:574460-669709	18.687	9.5655	1.10236950376437	0.121410298021851	1
ENPP7	ENPP7	NW_011512519.1:2313465-2320100	0.0410838	0	5.24972531713408	0.121575694921643	1
STK32C	STK32C	NW_011510360.1:1082274-1130801	1.06366	2.53587	-1.22355	0.121645644812004	1
SYT16	SYT16	NW_011515408.1:7281935-7393240	0.366536	1.46207	-1.84881	0.121718428396352	1
CCDC152	CCDC152	NW_011516528.1:12019078-12045185	0.010486	0	5.46786479139831	0.121778557837095	1
LOC123613139	LOC123613139	NW_011517816.1:12087642-12092856	0	0.06057	-5.56002	0.121786508085148	1
TMEM120A	TMEM120A	NW_011544899.1:179784-187317	9.48364	22.4426	-1.1739	0.121853696907194	1
LOC105064917	LOC105064917	NW_011512008.1:2028286-2030177	0	0.16355	-5.56002	0.121854549608535	1
LOC105064722	LOC105064722	NW_011511992.1:1202193-1204713	0	0.136381	-5.55511	0.121861793476049	1
GDNF	GDNF	NW_011510457.1:1053575-1076563	0.829306	5.8934	-2.68231	0.121992446322619	1
TSSK2	TSSK2	NW_011514148.1:658955-660050	3.45835	0.904454	2.02973848567065	0.122111009008408	1
LOC105061982	LOC105061982	NW_011509942.1:7181-12229	10.212	3.71508	1.57955096362993	0.122390833631042	1
SNTG1	SNTG1	NW_011517737.1:10379093-10580319	0.142245	0.0116852	3.5802376252858	0.12254383875404	1
LOC105073711	LOC105073711	NW_011510721.1:3471007-3484583	24.4217	4.72748	2.4121508078994	0.122764850848531	1
SFXN2	SFXN2	NW_011517816.1:2443622-2463201	2.51077	5.86209	-1.1789	0.122897123879322	1
TXNDC16	TXNDC16	NW_011515408.1:120317-196601	5.4514	13.9863	-1.31923	0.123705732468651	1
DHRS3	DHRS3	NW_011514262.1:8198243-8237272	123.342	57.4542	1.17874256729771	0.123750581312584	1
LEUTX	LEUTX	NW_011511566.1:535694-607387	2.40325	8.36497	-1.7375	0.123902926354125	1
ACTN1	ACTN1	NW_011515408.1:12476937-12566737	218.308	106.239	1.31754051090387	0.123958376125122	1
CAMK2G	CAMK2G	NW_011515632.1:9080587-9131716	48.5883	24.4894	1.26661911513224	0.124146774661325	1
SLC20A2	SLC20A2	NW_011510533.1:1571003-1663471	7.40763	4.14002	1.09538838515462	0.124327403979737	1
CASQ2	CASQ2	NW_011510931.1:11760753-11818538	11.4119	3.74192	1.93080196104544	0.124341507293564	1
LOC105062845	LOC105062845	NW_011511566.1:538810-543419	3.63998	0.445042	3.24656810966299	0.124708317893342	1
PALLD	PALLD	NW_011514997.1:1067363-1088830	320.303	142.859	1.44668262394821	0.12473478135793	1
LOC123613404	LOC123613404	NW_011544898.1:7225532-7486429	0.138364	0.84552	-2.58724	0.125006060343415	1
ZCCHC13	ZCCHC13	NW_011516697.1:927782-928297	0.209184	0	4.62436494861883	0.125052467745956	1
EPHB2	EPHB2	NW_011514262.1:1028383-1143609	10.9353	21.9052	-1.05525	0.125101282312068	1
GJA5	GJA5	NW_011516738.1:3173102-3187431	50.7936	20.2233	1.64594581457956	0.125125396153249	1
LOC105072433	LOC105072433	NW_011514844.1:10859817-10871358	0	0.026105	-5.50471	0.125715907772567	1
DEFB124	DEFB124	NW_011515153.1:5121508-5124924	0	0.0868638	-5.50471	0.125749273393082	1
ESX1	ESX1	NW_011515813.1:291379-296874	0.0445395	0	5.36949213985315	0.125879642004538	1
LOC105065820	LOC105065820	NW_011512519.1:7727743-7736738	0.0280752	0	5.36949770690203	0.12594382089137	1
LOC105077419	LOC105077419	NW_011516269.1:18865148-18880942	0	0.0179885	-5.53346	0.126065187801353	1
LOC123616655	LOC123616655	NW_011513418.1:1145569-1150209	0.297023	0.032456	3.27228400883489	0.126259738433524	1
SULT1E1	SULT1E1	NW_011517196.1:7157920-7177317	4.35928	14.0306	-1.69469	0.126962186937713	1
LOC105083071	LOC105083071	NW_011544902.1:4616534-4617425	0	0.159325	-4.65383	0.127121325805951	1
PCSK1	PCSK1	NW_011511990.1:1617236-1656917	7.7407	3.2431	1.47779268707812	0.127166236860981	1
CUNH12orf42	CUNH12orf42	NW_011517687.1:306690-307275	0.429518	0	5.18205024938629	0.12729357247011	1
SH2D2A	SH2D2A	NW_011513412.1:320256-332805	4.50296	1.59892	1.52288830012168	0.127329368749679	1
CD79B	CD79B	NW_011513948.1:94468-98117	0.74756	0.167461	2.28256632522113	0.127434042889819	1
MRAP2	MRAP2	NW_011544903.1:6974015-7017239	26.1155	13.9256	1.2024472114185	0.127515546002986	1
EOMES	EOMES	NW_011514982.1:391612-396780	1.17204	0.324733	1.90179085042173	0.127713079630238	1
LOC105083056	LOC105083056	NW_011544902.1:5490371-5505502	3.911	1.2539	1.54978811906071	0.127720768560917	1
CDKN1A	CDKN1A	NW_011511766.1:1259200-1267069	27.9243	14.7342	1.09476863787168	0.128050638956207	1
USP11	USP11	NW_011516737.1:2590919-2605340	50.5866	110.938	-1.02752	0.128859348148986	1
LOC105065748	LOC105065748	NW_011512519.1:8235691-8236496	3.2784	11.2681	-1.81967	0.128897154819006	1
MMP2	MMP2	NW_011515729.1:1855378-1876634	132.427	265.316	-1.03992	0.128997345892771	1
LOC105065941	LOC105065941	NW_011512525.1:1109627-1113641	0.0546828	0.00588125	3.01028731464891	0.129060629822852	1
NOX4	NOX4	NW_011544909.1:8752664-8881767	6.29776	2.56867	1.37740943830698	0.129111212955077	1
SGK1	SGK1	NW_011516269.1:24071324-24177053	16.1981	32.0027	-0.92856	0.129360697971041	1
LOC123615598	LOC123615598	NW_011512519.1:1816444-1819024	0.200158	0.0404352	2.22251792736985	0.129667330122819	1
FGF23	FGF23	NW_011510761.1:3363741-3370165	0	0.0490297	-5.44231	0.129900050160742	1
LOC105069283	LOC105069283	NW_011513556.1:287-744	3258.13	1438.11	1.23974062408506	0.129949558527356	1
TRIM42	TRIM42	NW_011512871.1:4322548-4343972	0.798582	0.149513	2.64054164990345	0.129998971197264	1
BCAS1	BCAS1	NW_011514637.1:5094042-5179785	0.594386	2.19941	-2.05481	0.130205850782173	1
LOC123611648	LOC123611648	NW_011511680.1:7461087-7496556	42.1426	19.3198	1.32877709879398	0.130542723249598	1
LOC123611709	LOC123611709	NW_011516552.1:9200415-9202607	0.101506	0.01073	3.21771774788458	0.130544647022508	1
LAT	LAT	NW_011544899.1:7194221-7198599	7.91898	2.94799	1.51059789838697	0.130950564207976	1
CUNH1orf56	CUNH1orf56	NW_011514627.1:907618-909608	4.20924	1.26942	1.82125185552549	0.131036435914988	1
LYPD4	LYPD4	NW_011511555.1:461530-463377	1.99626	0.332265	2.6036799671314	0.131123628104809	1
LCNL1	LCNL1	NW_011513475.1:1626466-1628857	61.3471	9.05586	2.75693449524884	0.131194153441763	1
RNASE10	RNASE10	NW_011511992.1:876179-878694	114.046	13.0497	3.1260243952524	0.131368302378489	1
SMAP2	SMAP2	NW_011514983.1:2793740-2836589	35.7513	18.7621	1.14005673343384	0.131438302761139	1
CELF5	CELF5	NW_011516557.1:2053933-2096591	0.12443	0.006623	4.27897054650126	0.131928578549861	1
MYLK	MYLK	NW_011517767.1:13324458-13523438	181.337	81.7274	1.21729656088701	0.132033673393153	1
TNFSF18	TNFSF18	NW_011510435.1:290039-305471	0.568663	1.98889	-1.74998	0.132125314095674	1
LOC105075274	LOC105075274	NW_011515625.1:7610903-7613663	2.31659	0.649563	2.05881162795594	0.132192259900707	1
ADAM7	ADAM7	NW_011510104.1:53369-98273	301.301	15.4875	4.28563512789316	0.132559253735323	1
BICD1	BICD1	NW_011513413.1:992993-1164753	15.9055	7.84946	1.52827121384526	0.132608862765046	1
LY6G5B	LY6G5B	NW_011515227.1:409170-411521	23.5984	8.65496	1.51563177965497	0.132753981695728	1
CCDC88B	CCDC88B	NW_011514224.1:637597-651560	4.23665	1.71498	1.38990561320063	0.132851955961193	1
SERPINF1	SERPINF1	NW_011514557.1:1752291-1762327	47.0699	104.232	-1.1816	0.132929002284961	1
LOC105063499	LOC105063499	NW_011511613.1:3475974-3488094	5.6457	1.4369	1.88220346177545	0.133065821272215	1
MRGPRF	MRGPRF	NW_011514130.1:14299051-14306978	123.793	54.9405	1.42209793216447	0.133166351507175	1
JAKMIP2	JAKMIP2	NW_011514979.1:2068160-2219005	0.0654105	0.322132	-2.43303	0.133176002023602	1
LOC105064543	LOC105064543	NW_011511988.1:4561052-4613908	18.4537	46.3438	-1.1891	0.13351753724185	1
CAMK1G	CAMK1G	NW_011511988.1:219091-246605	2.04168	5.04441	-1.26714	0.133540002338946	1
HHIPL2	HHIPL2	NW_011511147.1:8661450-8680138	0.0129117	0	5.03627083227001	0.133881755322795	1
CARMIL2	CARMIL2	NW_011515430.1:6689327-6701564	2.81909	1.16396	1.40274183988944	0.134078706333898	1
SLC22A4	SLC22A4	NW_011517961.1:22090954-22138020	0.0285217	0.106438	-1.7709	0.134088664561241	1
C1QC	C1QC	NW_011514262.1:1250042-1254762	70.2476	32.8613	1.21540399432604	0.134204347691706	1
LOC105076320	LOC105076320	NW_011516006.1:7787459-7789941	0	0.09459	-5.35483	0.134249810222991	1
ANTXR2	ANTXR2	NW_011511147.1:19269763-19354322	26.882	13.7716	1.14526086607177	0.134399835139562	1
KCNV1	KCNV1	NW_011513933.1:8927816-8933800	0	0.0465537	-5.3873	0.134516526535747	1
KCNG4	KCNG4	NW_011510931.1:7421857-7432673	0	0.0251882	-5.3873	0.134588455044697	1
LOC105083617	LOC105083617	NW_011544909.1:18778786-18818909	0	0.006807	-5.3873	0.134661508192036	1
TPST2	TPST2	NW_011512590.1:1059038-1100254	37.4403	16.4882	1.20695426860479	0.134757849237881	1
LOC105083205	LOC105083205	NW_011544904.1:7801413-7804842	0.374789	0.00996275	4.82342158709031	0.134849039160146	1
SNAP25	SNAP25	NW_011512020.1:2237376-2312748	0.241507	1.83979	-2.98062	0.134849458980136	1
ITIH6	ITIH6	NW_011510998.1:1322915-1351530	0	0.0107645	-5.38242	0.134853986972593	1
MAPK13	MAPK13	NW_011511766.1:1643985-1652014	23.7175	56.3473	-1.26471	0.135159396566709	1
TOX3	TOX3	NW_011517513.1:224639-386434	2.25452	5.95922	-1.3748	0.135311980532408	1
HRH2	HRH2	NW_011511506.1:3231174-3253078	1.5811	3.95715	-1.31385	0.135373066424431	1
LOC105063743	LOC105063743	NW_011511619.1:3101180-3109734	14.9399	7.21139	1.22974621900262	0.135733956966479	1
TRPC3	TRPC3	NW_011513121.1:5323675-5374283	0.0424985	0.23938	-2.44088	0.135748759213511	1
HTR5A	HTR5A	NW_011513750.1:12664984-12676085	0.0206048	0	5.11028090442581	0.135756961413525	1
SYT6	SYT6	NW_011510931.1:13046950-13105295	0.104276	0.311885	-1.54454	0.135849425072501	1
SLC2A3	SLC2A3	NW_011511552.1:274041-332970	36.6745	16.5163	1.30072372120837	0.135850627100111	1
SLC9C1	SLC9C1	NW_011517767.1:4387861-4452135	1.78073	0.460978	1.98467893555824	0.135889058260409	1
ATP12A	ATP12A	NW_011512597.1:19433655-19458383	0.0232345	0.154434	-2.87749	0.135999802710132	1
ACP3	ACP3	NW_011511610.1:3860298-3905389	1.6706	4.52816	-1.44451	0.136089473780073	1
LOC105072786	LOC105072786	NW_011510612.1:2465-13022	1.46555	0.526201	1.72839206295538	0.136275754817386	1
THBS4	THBS4	NW_011511773.1:2271391-2313378	5.31189	13.9885	-1.30145	0.136313997636657	1
LOC105062689	LOC105062689	NW_011511555.1:5448483-5456347	1.72068	0.564616	1.71138038137977	0.136421799401775	1
ACTA2	ACTA2	NW_011517816.1:12640379-12657502	1165.65	533.094	1.46352220030686	0.136555087325062	1
CCDC107	CCDC107	NW_011513243.1:11976805-11979353	27.9434	13.8969	1.25772260897416	0.136642088800005	1
CUNH2orf78	CUNH2orf78	NW_011513012.1:20534-27668	0.0311713	0	5.26396656559339	0.136664311869548	1
LOC105075537	LOC105075537	NW_011515636.1:13197312-13197978	10.5373	3.48421	1.77489341895817	0.136676246534618	1
GRIK4	GRIK4	NW_011516685.1:2108810-2373523	1.64737	4.2611	-1.354	0.136753234968628	1
DMC1	DMC1	NW_011514986.1:6373602-6405553	1.66317	0.639216	1.54629018760339	0.136808318834072	1
CAPG	CAPG	NW_011514758.1:1205864-1218809	34.8363	73.4377	-0.971496	0.136849454076406	1
GAS2L3	GAS2L3	NW_011515580.1:5477719-5508071	0.263275	0.932192	-1.95925	0.137146478771426	1
PHLDB2	PHLDB2	NW_011517767.1:4025852-4231699	56.7543	33.1367	1.06620346288899	0.137420240661226	1
ZC3H12D	ZC3H12D	NW_011516269.1:35487950-35516204	1.27755	0.436766	1.45986411239474	0.137533855475462	1
SLC29A2	SLC29A2	NW_011514130.1:12601650-12609853	10.9611	5.2343	1.41563763911163	0.137849588940548	1
PLXNA4	PLXNA4	NW_011511605.1:7069722-7630624	15.9282	7.38102	1.36746676926226	0.137916835555351	1
ERP29	ERP29	NW_011517499.1:4506800-4515114	31.0731	65.8808	-1.04083	0.138102339854272	1
KCNT1	KCNT1	NW_011513939.1:2261202-2287646	0.494499	0.178422	1.57140556497823	0.138118148041913	1
ERP27	ERP27	NW_011511552.1:4049829-4066729	1.46921	0.460398	1.66532450026531	0.138227906299886	1
HRC	HRC	NW_011511555.1:4098039-4102049	1.40508	0.391228	2.15719795871104	0.138308109027649	1
ARSI	ARSI	NW_011515288.1:212218-218235	1.23384	3.37537	-1.47155	0.138370160520663	1
TRPM2	TRPM2	NW_011516553.1:1614752-1664967	8.32001	3.86809	1.17815505624693	0.138624999554096	1
PLCH2	PLCH2	NW_011514262.1:15699732-15773594	0.950561	3.33315	-1.78849	0.138777545561872	1
NKAIN4	NKAIN4	NW_011513418.1:728428-738028	1.22017	3.33286	-1.42884	0.138801376765977	1
LOC105074136	LOC105074136	NW_011515231.1:19155-30601	2.68139	1.09965	1.52316457117925	0.138888987298703	1
KCNK9	KCNK9	NW_011544900.1:17028798-17030016	2.56442	11.2118	-2.16239	0.138976168675847	1
LOC105079324	LOC105079324	NW_011516736.1:163380-167899	0.437848	2.8207	-2.73635	0.138981713667611	1
LOC105080417	LOC105080417	NW_011517196.1:7276628-7325181	0	0.0183453	-5.28611	0.139253695860173	1
EXOC3L2	EXOC3L2	NW_011511555.1:1587177-1604083	5.75252	2.40846	1.33457934199544	0.139355145824018	1
EHD3	EHD3	NW_011511623.1:392979-418449	8.33715	3.73567	1.37988118263803	0.13939573739775	1
ENTPD2	ENTPD2	NW_011513475.1:1676897-1682039	0.905524	2.77153	-1.58644	0.139449402872602	1
CHPT1	CHPT1	NW_011515580.1:6332923-6351848	24.9569	14.5355	0.985381495617581	0.13975051013818	1
PABPN1L	PABPN1L	NW_011516738.1:140342-145417	0.796184	0.18635	2.34084172398121	0.13984751321221	1
CSMD1	CSMD1	NW_011515851.1:1257095-2307278	0.653355	1.75155	-1.36785	0.140092557034141	1
NUAK2	NUAK2	NW_011510938.1:693431-712044	10.8637	5.11492	1.17828290108436	0.140320637448067	1
SSR4	SSR4	NW_011515961.1:556121-560221	61.12	121.533	-0.948985	0.140489208265509	1
LOC105075930	LOC105075930	NW_011515844.1:436667-439273	0.0467215	0	4.50720261612114	0.140547247736045	1
THEM4	THEM4	NW_011514627.1:281321-304310	3.44406	7.87367	-1.26305	0.140815435261269	1
CDRT4	CDRT4	NW_011509917.1:2454997-2523484	1.74544	0.641199	1.57718793745235	0.140835626055759	1
FANCD2OS	FANCD2OS	NW_011513243.1:21137411-21138378	0.524201	0.0785245	2.31153136272217	0.140879348835843	1
TBC1D10C	TBC1D10C	NW_011514130.1:13375725-13381532	8.17601	3.43063	1.36082607021478	0.140934346157926	1
LOC105074112	LOC105074112	NW_011515227.1:607742-637166	0.0410485	0.320549	-3.031	0.141278698887752	1
ASTN1	ASTN1	NW_011513524.1:2374559-2666987	2.15399	4.07953	-0.9324	0.141546063274844	1
TMEM215	TMEM215	NW_011516693.1:255088-259858	0.674598	2.07108	-1.65893	0.141559796090616	1
DAPK3	DAPK3	NW_011516557.1:2550333-2562912	55.8194	30.8038	1.07239665492318	0.141607906113892	1
SSMEM1	SSMEM1	NW_011511605.1:9050227-9056697	0.199356	0.022129	3.3720702073103	0.141728978013604	1
CHI3L1	CHI3L1	NW_011509948.1:320503-327680	18.3837	7.56877	1.41321996764193	0.142023	1
POF1B	POF1B	NW_011512001.1:137202-209325	0.407185	2.19291	-2.46629	0.142112742231312	1
SEPTIN3	SEPTIN3	NW_011514986.1:3948763-3967621	0.281083	0.977709	-1.87315	0.142280295257636	1
TACC1	TACC1	NW_011510533.1:3833310-3928019	65.476	37.9787	0.995278237535506	0.142304758007388	1
MAST2	MAST2	NW_011510294.1:345895-426241	17.9805	9.8617	1.15839081869133	0.142485067893047	1
TAP1	TAP1	NW_011511766.1:3935230-3943018	45.3743	24.1573	1.04167839334744	0.142516473383218	1
KISS1R	KISS1R	NW_011516557.1:416712-419984	0.0630052	0	5.02036940108822	0.1426907210398	1
KRT3	KRT3	NW_011516006.1:6343027-6349989	0.034083	0	5.15013083816482	0.142764329048663	1
LOC105072505	LOC105072505	NW_011514911.1:2632539-2648484	6.02971	12.3879	-0.982502	0.143270004418268	1
CEP295NL	CEP295NL	NW_011512519.1:2905377-2922040	18.0672	8.11989	1.20278238227071	0.143511418234774	1
SOD3	SOD3	NW_011515627.1:6749992-6755316	16.243	7.60148	1.28159612626983	0.143573941441979	1
ADAMTS2	ADAMTS2	NW_011511506.1:1056387-1261800	30.3864	70.0857	-1.21875	0.143678474619491	1
LOC105067585	LOC105067585	NW_011513263.1:4242-16707	0.824703	0.0857067	3.52314667851336	0.143745524122381	1
NOX5	NOX5	NW_011513546.1:11622343-11631178	0.535919	0.125033	2.21014368309272	0.143978437880074	1
CDSN	CDSN	NW_011515227.1:616474-621037	0.0303502	0.219915	-2.89267	0.144054135880914	1
ARL14EPL	ARL14EPL	NW_011517961.1:10176311-10188368	0	0.019752	-5.19107	0.14406509174536	1
IGFBP1	IGFBP1	NW_011512250.1:25328-31046	0	0.0425475	-5.19106	0.14413745642817	1
GK2	GK2	NW_011517196.1:388292-390163	0.730781	0.0909598	3.17832912419628	0.144201048386331	1
WIF1	WIF1	NW_011517687.1:7523207-7588302	9.104	20.7369	-1.07602	0.144295237493559	1
FGF5	FGF5	NW_011511147.1:19490743-19510945	0	0.0106713	-5.21395	0.144448002362001	1
NMS	NMS	NW_011514758.1:7296147-7306605	0	0.0242753	-5.25949	0.144737857671713	1
TP63	TP63	NW_011514844.1:4146982-4355002	1.5291	6.49826	-2.0959	0.144746395910315	1
SELENOV	SELENOV	NW_011511566.1:502857-510634	0.52909	0.160374	1.81615598890262	0.144762128330577	1
LOC123617514	LOC123617514	NW_011514262.1:13566757-13570152	0	0.0741192	-5.25949	0.144815156042465	1
PTPRC	PTPRC	NW_011514126.1:2777709-2879935	12.4797	6.88805	0.946990774195281	0.144815754168973	1
TMEM244	TMEM244	NW_011516269.1:20787104-20808576	0	0.0219617	-5.25949	0.14482108976069	1
LOC105063221	LOC105063221	NW_011511605.1:13430962-13436554	0.271452	0.0154448	4.11139467830402	0.144828750598305	1
EHBP1L1	EHBP1L1	NW_011514224.1:1599915-1614642	31.1617	15.168	1.19139560323745	0.144847425613981	1
SYTL5	SYTL5	NW_011511989.1:1627252-1836654	0.319132	0.665197	-1.03314	0.144867849423818	1
LOC105078726	LOC105078726	NW_011516692.1:21070-33993	0.525644	0.116572	2.24321153589322	0.145169877855187	1
HSPB1	HSPB1	NW_011544899.1:40123-40590	510.77	292.327	1.04731989924391	0.145341403603373	1
LGR5	LGR5	NW_011514683.1:10314753-10426447	5.29934	0.939386	2.48692684810077	0.14555609880258	1
SGCA	SGCA	NW_011510164.1:147309-161190	6.0859	2.39867	1.56257004112436	0.145860843245594	1
LRRC17	LRRC17	NW_011511553.1:8994133-9010923	5.56334	12.0006	-1.24032	0.145968391878215	1
VANGL2	VANGL2	NW_011513761.1:1737144-1745170	4.16607	9.71498	-1.23282	0.146281941838436	1
FOXG1	FOXG1	NW_011515625.1:4457423-4459406	0.135751	0.0068455	3.48693055377894	0.1465967614841	1
CGA	CGA	NW_011511684.1:3290108-3302511	3.21566	0.134218	4.58077882199975	0.146704722467134	1
LAMB4	LAMB4	NW_011509970.1:3761020-3851298	0.012053	0.175158	-3.96547	0.146956174425319	1
ADRA2B	ADRA2B	NW_011514758.1:4877716-4881378	11.5202	4.13856	1.6889754930105	0.147042628019415	1
DUSP13	DUSP13	NW_011515632.1:8184317-8197064	0.387843	0.0309887	3.53937621707933	0.14725861925647	1
RBBP7	RBBP7	NW_011513506.1:1895639-1918760	45.8204	96.9637	-0.999197	0.147263074038718	1
ADAMTS3	ADAMTS3	NW_011517196.1:5372385-5613049	2.82429	1.36383	1.03470589431455	0.147367902040064	1
GRK3	GRK3	NW_011512590.1:379840-467170	23.9024	13.8485	0.916678686754575	0.147573310411169	1
DHH	DHH	NW_011516006.1:3643305-3648088	1.27914	4.39136	-1.81077	0.147900024246318	1
MAGEB1	MAGEB1	NW_011510995.1:5494470-5498075	0.0543332	0	5.02640422764767	0.148039021888966	1
LOC105076738	LOC105076738	NW_011516265.1:167207-173055	0.034667	0	4.87420598523847	0.148338070200952	1
KCNG3	KCNG3	NW_011516700.1:7786104-7822509	1.19123	3.06784	-1.35757	0.148380679332207	1
PLPP4	PLPP4	NW_011517503.1:9805487-9865651	0.9669	0.0820582	3.45198989997986	0.149107548923982	1
LVRN	LVRN	NW_011517961.1:10098451-10155374	4.86929	12.1865	-1.34267	0.149365523547026	1
CCDC69	CCDC69	NW_011517530.1:140315-158174	9.83187	5.33076	1.04366779557106	0.149713937003395	1
FXYD4	FXYD4	NW_011510558.1:672701-676615	0	0.0679765	-4.3614	0.149995024628192	1
LOC105061845	LOC105061845	NW_011511198.1:123346-124392	0.178967	0	4.92448671902215	0.150169899316561	1
SH3BP4	SH3BP4	NW_011511614.1:4824956-4881550	15.2078	30.6613	-0.954379	0.150303302048084	1
VRTN	VRTN	NW_011510733.1:1109413-1117651	0.0104185	0.179686	-3.98679	0.150404564075038	1
LOC105071834	LOC105071834	NW_011514637.1:5029303-5044900	0	0.0142568	-5.11923	0.150413867072771	1
C1R	C1R	NW_011509867.1:85279-94566	158.799	88.4718	0.937517774754025	0.150618736377321	1
ANXA13	ANXA13	NW_011544900.1:7055480-7110424	4.8993	13.6724	-1.48963	0.150637827534906	1
TYRP1	TYRP1	NW_011544901.1:1506705-1524825	0	0.0111267	-5.13799	0.150764022316993	1
LOC105080388	LOC105080388	NW_011517196.1:4738847-4757548	0	0.0108055	-5.13799	0.150773890360847	1
SPRY3	SPRY3	NW_011516564.1:641275-651139	0.0181115	0.0850365	-2.18949	0.151146518485629	1
DKK2	DKK2	NW_011513299.1:12073538-12175063	11.1194	4.98234	1.45621798786646	0.151316413351305	1
LOC105077956	LOC105077956	NW_011516552.1:888577-1408732	0.32401	1.6181	-2.10073	0.151357426322727	1
LOC105072224	LOC105072224	NW_011514758.1:8639712-8640301	12.2505	36.1172	-1.51711	0.151397392652515	1
PROM1	PROM1	NW_011544905.1:6462790-6576343	6.55292	3.97356	0.923767825439021	0.151424755938804	1
LOC105083595	LOC105083595	NW_011544909.1:5721607-5738472	0.152978	0.493562	-1.63719	0.151720386474754	1
APOA2	APOA2	NW_011513761.1:2262875-2264220	0.41648	0.0374473	3.70713492634374	0.151769939788718	1
LOC123618309	LOC123618309	NW_011514985.1:18499135-18499637	0.260769	1.99229	-2.60505	0.151937683505004	1
LOC105067525	LOC105067525	NW_011513243.1:5280970-5336065	2.38414	1.19537	1.13600106477606	0.151953483362083	1
LOC105076134	LOC105076134	NW_011516000.1:7832-8929	0	0.108805	-4.38162	0.151985525332774	1
DNAJB5	DNAJB5	NW_011513243.1:11530617-11538500	13.2743	7.03386	1.18545084365309	0.152474878858817	1
ASB11	ASB11	NW_011516734.1:313152-340127	1.5634	0.478507	1.65655862130384	0.152756489668329	1
PTPRU	PTPRU	NW_011511613.1:138449-216842	24.1918	47.2079	-0.918099	0.152833539418853	1
CD27	CD27	NW_011514262.1:17045011-17048797	8.91639	3.70518	1.38443340245763	0.152888492759433	1
AHNAK2	AHNAK2	NW_011517098.1:13813875-13825732	8.83149	3.74801	1.1702088703001	0.152917626739335	1
DNAJC5B	DNAJC5B	NW_011517737.1:2464643-2541974	0.882942	0.108937	3.30439160380866	0.153204534636475	1
ITGB5	ITGB5	NW_011517767.1:14356281-14451193	70.2334	41.5507	0.947624725197268	0.153286818158659	1
STMN2	STMN2	NW_011510342.1:4258935-4300332	0.0252703	0.328784	-3.31784	0.153559408956504	1
CDH8	CDH8	NW_011516690.1:381252-696294	0.666635	1.62785	-1.24089	0.153560708377291	1
HSD11B1	HSD11B1	NW_011511988.1:328444-350276	9.47899	5.41415	0.93101272479194	0.153583629059365	1
GPX7	GPX7	NW_011512834.1:1846935-1853031	7.40252	15.9934	-1.1688	0.153762302119299	1
OTOP3	OTOP3	NW_011512519.1:5541355-5551615	0.466911	0.118635	2.05784731088674	0.153923189605601	1
LOC105080801	LOC105080801	NW_011517503.1:1629574-1632825	0.282878	0.0263262	3.30121191922363	0.154245037420826	1
PCP4	PCP4	NW_011517549.1:1103325-1158449	1.16557	10.36	-3.15086	0.15440774919337	1
LOC105075134	LOC105075134	NW_011515599.1:2556598-2569516	0.205388	0.0180977	3.60268256989024	0.154408782688624	1
COL9A1	COL9A1	NW_011516698.1:1081631-1166291	2.89511	7.37146	-1.41886	0.154419582605877	1
PROC	PROC	NW_011510364.1:4804983-4814989	0.102542	1.58821	-3.92652	0.154582887941028	1
ADIRF	ADIRF	NW_011513349.1:241513-243905	262.739	115.05	1.44588177604831	0.15505455226725	1
LOC105073070	LOC105073070	NW_011514986.1:4234114-4235294	1.17097	0.276774	2.21070896368649	0.155090888360715	1
PBXIP1	PBXIP1	NW_011513412.1:1593576-1604251	107.125	61.7093	0.996184519449704	0.155204063394678	1
LOC105069493	LOC105069493	NW_011513761.1:862633-865795	0.040993	0	4.88047792310308	0.155212804564608	1
TAL1	TAL1	NW_011510294.1:1097094-1104952	20.2219	8.92746	1.21461130836461	0.155214433285042	1
LOC105069047	LOC105069047	NW_011513546.1:40506-43270	0.0472865	0	4.88047943494195	0.155290316382805	1
DLX5	DLX5	NW_011511141.1:5205007-5209513	0.0291532	0	4.88048019143275	0.155329121375486	1
FYB1	FYB1	NW_011510457.1:2095475-2237067	5.3259	2.8953	1.02016745293601	0.155347992292064	1
SLITRK3	SLITRK3	NW_011512859.1:14670476-14685564	0.114938	0.642725	-2.44769	0.155489812083724	1
QRFPR	QRFPR	NW_011513121.1:5870556-5912148	0.0393457	0.271186	-2.78884	0.155764525778729	1
SNTB1	SNTB1	NW_011544900.1:4882173-5080736	8.4042	4.50696	1.00694245791549	0.156178893410326	1
SEC14L5	SEC14L5	NW_011512519.1:8386530-8425745	0.082038	0.392347	-2.44379	0.156247136946228	1
S100A10	S100A10	NW_011514627.1:225673-229141	112.646	213.713	-0.889294	0.156326603298941	1
FAM13C	FAM13C	NW_011514272.1:11070647-11182511	24.6499	12.7362	1.25888270158843	0.156483109056328	1
HAPLN2	HAPLN2	NW_011513412.1:470253-478711	0.464217	0.118775	2.09740079449194	0.156565092558552	1
LOC123616728	LOC123616728	NW_011513508.1:8348127-8357862	8.63927	3.37377	1.39419093087811	0.156577053281284	1
PTPRQ	PTPRQ	NW_011514683.1:3894853-4113584	1.01295	0.43628	1.27744034785193	0.156817415463946	1
PRLR	PRLR	NW_011513750.1:776374-881099	0.504859	1.13452	-1.06523	0.157182285545029	1
IL31RA	IL31RA	NW_011516528.1:5732116-5781616	0.0489238	0.00315725	3.93827754721179	0.157219663149681	1
ACER1	ACER1	NW_011516557.1:4141446-4162316	0	0.0105315	-5.04363	0.157246063820812	1
DNASE2B	DNASE2B	NW_011515636.1:3701056-3714424	0	0.0801232	-5.04363	0.157329895567446	1
ACP7	ACP7	NW_011511566.1:210873-225782	0	0.0147242	-5.04363	0.157490831585157	1
ARMC12	ARMC12	NW_011511766.1:1907736-1920354	5.78358	14.1473	-1.22534	0.157952588121739	1
MYH6	MYH6	NW_011513511.1:989612-1039264	0.936465	2.0697	-1.26974	0.158130631023665	1
LHFPL1	LHFPL1	NW_011516702.1:974769-1138779	0.076995	0.561717	-2.81097	0.158288349933524	1
SLC26A4	SLC26A4	NW_011509970.1:4100449-4146707	0.37737	1.52518	-2.02299	0.158691780945694	1
LOC105076256	LOC105076256	NW_011516006.1:6024268-6041195	0.0116323	0	4.82175751139262	0.1590235457658	1
FSCB	FSCB	NW_011516558.1:5648458-5650910	0.520992	0.132817	2.06010447321459	0.159343723395175	1
NMU	NMU	NW_011516410.1:2131797-2160850	0.0944243	0.0061965	3.80478194493893	0.159481625317373	1
RTL5	RTL5	NW_011544911.1:478570-480379	35.7791	89.7205	-1.20793	0.15981208045938	1
SLC17A7	SLC17A7	NW_011511555.1:4305981-4316487	1.89177	5.81649	-1.67422	0.159891973678343	1
SPATA21	SPATA21	NW_011514262.1:5702998-5737143	1.74188	0.801427	1.24998005561047	0.160239356931476	1
GADD45B	GADD45B	NW_011516557.1:1580381-1582442	65.6263	33.6346	1.09103676183642	0.160410984307316	1
TGFB3	TGFB3	NW_011510733.1:2373815-2401500	72.3596	31.7633	1.49079946337365	0.160631358233972	1
PATL2	PATL2	NW_011516268.1:9555948-9572515	1.52588	0.552092	1.5307	0.160710040729248	1
SHH	SHH	NW_011513750.1:12190600-12202050	0.469919	2.51909	-2.48661	0.161005160924923	1
LOC105084167	LOC105084167	NW_011511150.1:1871298-1871709	10.8486	31.0021	-1.49408	0.161367191921435	1
GPR141	GPR141	NW_011509970.1:3383835-3384739	0.102535	0.004247	3.05409170960717	0.161380787993419	1
GAMT	GAMT	NW_011516557.1:769026-770807	124.165	277.586	-1.17227	0.161405849887488	1
KCNJ6	KCNJ6	NW_011514857.1:74197-330008	0.009731	0.127705	-3.72022	0.161444909243874	1
LOC123614865	LOC123614865	NW_011511614.1:236167-241968	8.99862	3.74725	1.58473057735127	0.161800172993293	1
FAM205C	FAM205C	NW_011513243.1:11444393-11451576	0.599735	0.0991797	2.88309131044697	0.161949653185846	1
LOC105069451	LOC105069451	NW_011513750.1:10917004-11340814	0.662742	1.29193	-1.01616	0.162215876388854	1
LOC105078064	LOC105078064	NW_011516553.1:3080949-3099436	0.178949	1.13284	-2.72116	0.162322259262381	1
TAGLN	TAGLN	NW_011513285.1:2529422-2535093	1878.59	809.302	1.50669994718955	0.162353294076523	1
MS4A15	MS4A15	NW_011514128.1:1257795-1267240	3.76722	24.6232	-2.80606	0.162427725911095	1
PLXNA2	PLXNA2	NW_011516684.1:869292-1047077	47.2879	22.4362	1.32128059378803	0.162496070234601	1
ENC1	ENC1	NW_011511773.1:6275310-6285779	4.15311	10.451	-1.29026	0.16278451687583	1
PROX1	PROX1	NW_011511988.1:3438137-3490541	3.37761	7.00492	-1.09112	0.162879526303276	1
ART3	ART3	NW_011517196.1:2880970-2938495	0.450737	1.66276	-1.83155	0.163344037283972	1
F5	F5	NW_011513397.1:5738770-5802227	0.896767	2.25321	-1.31259	0.163579039177878	1
ABHD16B	ABHD16B	NW_011513418.1:317441-319204	1.05204	0.259526	2.00816464342757	0.163748923073765	1
GSDMA	GSDMA	NW_011514988.1:826538-838036	0.0299027	0.797065	-4.51646	0.163914513321098	1
PFKFB2	PFKFB2	NW_011515635.1:385103-411170	10.8207	23.0276	-1.09917	0.163964765415826	1
KRT19	KRT19	NW_011516736.1:173251-176863	26.8663	80.8318	-1.64756	0.163983383906273	1
IRAG1	IRAG1	NW_011516265.1:28343996-28461587	25.5865	13.7137	1.18993438608906	0.163986059358642	1
BHLHE40	BHLHE40	NW_011515411.1:1731708-1737394	139.734	84.3672	0.98666964655152	0.164027377825062	1
CCDC134	CCDC134	NW_011514986.1:4088894-4103229	4.95395	10.8903	-1.06003	0.164411819046926	1
LHFPL5	LHFPL5	NW_011511766.1:1869078-1877254	0	0.0241188	-4.96386	0.164425043529007	1
FGFBP1	FGFBP1	NW_011544905.1:6439902-6443066	0	0.0639345	-4.96386	0.164436848001509	1
LOC105075216	LOC105075216	NW_011515614.1:84520-92302	0.02665	0.375827	-3.82018	0.164826281436587	1
GTSF1L	GTSF1L	NW_011514637.1:12267366-12267830	0.173909	0	4.24076415299547	0.164982551458223	1
TAF7L	TAF7L	NW_011510978.1:644894-661559	0.173924	0.0112853	4.00992418085889	0.165069250819738	1
KCNJ10	KCNJ10	NW_011513761.1:1422937-1451858	0.655359	1.58429	-1.26659	0.165219820957862	1
KCNA5	KCNA5	NW_011510761.1:3725536-3728302	20.8359	7.88182	1.68769144058882	0.165223634422418	1
SELENOK	SELENOK	NW_011516746.1:7782979-7788370	47.718	28.0979	0.906957604997332	0.16529053326835	1
LOC105083604	LOC105083604	NW_011544909.1:11462099-11467271	1.28639	0.448207	1.7271503870724	0.165610452359794	1
EPHA5	EPHA5	NW_011516696.1:6183472-6493671	1.37828	2.62056	-0.963233	0.165713326864867	1
CADM4	CADM4	NW_011511555.1:682287-687073	11.6332	25.0884	-1.20311	0.165945376340939	1
VOPP1	VOPP1	NW_011510937.1:232620-310685	18.5524	10.2997	0.973047565838488	0.166029884891747	1
PARD6G	PARD6G	NW_011510723.1:206422-263838	4.87883	9.61566	-0.9697	0.166090371487639	1
LOC105079299	LOC105079299	NW_011516734.1:700732-735582	1.13733	3.10218	-1.30107	0.166391745593151	1
LOC105064565	LOC105064565	NW_011511989.1:1736954-1737481	0.61409	0.0439045	2.77931300207686	0.166518051833357	1
IKZF2	IKZF2	NW_011514985.1:11842063-11994411	4.60905	9.3719	-0.941499	0.166553315441769	1
ANKRD34A	ANKRD34A	NW_011516738.1:3529049-3532169	4.24962	1.66149	1.4924386403726	0.166557035218714	1
CHRM2	CHRM2	NW_011511605.1:3855755-3987230	0.013392	0.172401	-3.17102	0.166568006055059	1
NPY	NPY	NW_011517028.1:1615973-1623469	0.0942945	1.39021	-3.79097	0.166581038731781	1
LOC123615574	LOC123615574	NW_011512518.1:1706950-1711052	0.0423593	0	4.69155696806015	0.167196438777852	1
FABP6	FABP6	NW_011512356.1:673038-676990	0.0448285	0	4.6915557335991	0.167207590516872	1
DUSP5	DUSP5	NW_011517503.1:1961233-1974026	5.19351	12.0873	-1.22549	0.167342289807148	1
CHD5	CHD5	NW_011514262.1:13097647-13141990	1.11914	0.508149	1.42515625238324	0.167352591746856	1
COLGALT2	COLGALT2	NW_011513524.1:7995125-8117739	0.938551	1.86006	-0.935452	0.167408583600175	1
PRKCD	PRKCD	NW_011517149.1:124821-150067	16.8402	10.6161	0.872365436220908	0.167525147167066	1
LOC105072189	LOC105072189	NW_011514758.1:5504137-5524303	6.60438	2.83157	1.32001157158848	0.167612221616933	1
LOC105064715	LOC105064715	NW_011511992.1:1089818-1090774	0	0.065619	-3.97937	0.167632560720552	1
LOC105073298	LOC105073298	NW_011510719.1:5555772-5632662	1.52742	0.791917	1.02408826205897	0.167645195201637	1
SLITRK2	SLITRK2	NW_011513077.1:6528431-6532849	2.60194	7.49505	-1.51561	0.167696471703004	1
SLC16A3	SLC16A3	NW_011512519.1:636249-641237	26.1706	14.1048	1.05301717823259	0.167714084850802	1
SMAD1	SMAD1	NW_011513508.1:2223121-2290629	13.9738	27.213	-0.862602	0.167766961657047	1
SLC38A4	SLC38A4	NW_011516006.1:2082180-2151099	0.0447058	0.343822	-3.04718	0.167934399557933	1
PXDC1	PXDC1	NW_011516901.1:2139976-2146648	89.4398	48.2803	1.03804876858981	0.167937065003789	1
CALCOCO1	CALCOCO1	NW_011516006.1:7027725-7042498	60.3225	37.711	0.837883415209726	0.168141957984035	1
SLC29A1	SLC29A1	NW_011544912.1:4148905-4161372	25.2235	14.7751	0.934416946210327	0.168347126164276	1
ROCK1	ROCK1	NW_011514468.1:2579396-2685229	26.7528	15.5091	0.965800078386502	0.168662093133017	1
GRIN2B	GRIN2B	NW_011511552.1:3110693-3370492	0.321113	0.100782	1.70574038193831	0.168729964080268	1
MAP3K1	MAP3K1	NW_011516528.1:4964648-4992179	11.6058	20.8674	-0.813407	0.168743559654199	1
ST18	ST18	NW_011517737.1:9897584-9983667	0.395855	1.91574	-2.36871	0.168841744352959	1
LOC105061622	LOC105061622	NW_011511150.1:12739532-12746048	39.795	82.6833	-0.967517	0.16897680280681	1
CD3E	CD3E	NW_011513285.1:1669449-1712332	5.18008	2.93732	0.91843480235983	0.168999156452353	1
DOK3	DOK3	NW_011511506.1:1985434-1990083	3.68152	1.35743	1.55238458330346	0.16907139671062	1
ADGRG5	ADGRG5	NW_011516690.1:3676843-3694172	1.64241	0.71165	1.28081906972896	0.1690915669515	1
LOC105066231	LOC105066231	NW_011512597.1:13375672-13438201	12.3758	6.0239	1.03750261622981	0.169174594921336	1
DSCAM	DSCAM	NW_011517549.1:478492-1032753	0.248783	1.55562	-2.56136	0.169518325006019	1
POLR3GL	POLR3GL	NW_011516738.1:3531049-3543604	13.544	7.76106	0.940170971984276	0.169550181433874	1
LCN8	LCN8	NW_011513475.1:1479114-1483592	3.06533	0.867527	1.76194575444587	0.169556644197467	1
SATB1	SATB1	NW_011516281.1:183810-263405	3.63476	8.41633	-1.0501	0.169919610358478	1
LOC123612718	LOC123612718	NW_011510932.1:101779-115098	0.284704	1.92161	-2.73894	0.170161174005133	1
CUNH10orf62	CUNH10orf62	NW_011517816.1:6317607-6323780	1.05122	0.36185	1.70770618199508	0.170217070935207	1
LIPA	LIPA	NW_011517816.1:12279985-12408003	24.1443	45.9768	-0.896388	0.170671009161562	1
LOC123618996	LOC123618996	NW_011515580.1:1722215-1781182	0.51976	1.35706	-1.41457	0.170678974550213	1
OTX2	OTX2	NW_011515408.1:3388059-3397651	0.0165728	0	4.74183230561068	0.171280144121577	1
SNX22	SNX22	NW_011510373.1:458187-463106	14.0347	45.366	-1.71944	0.171331909120339	1
ACTL6B	ACTL6B	NW_011513281.1:17336-27695	0.014816	0	4.74183950458584	0.171340664816891	1
LOC105069503	LOC105069503	NW_011513761.1:1134294-1150121	0.0165768	0	4.74184278766219	0.171368274587284	1
GPR20	GPR20	NW_011516551.1:296448-308947	4.92072	1.87131	1.71570464462783	0.171397557654815	1
HCN1	HCN1	NW_011516528.1:10202863-10496251	0.0326005	0.181608	-2.59483	0.171758688303595	1
LRRC74A	LRRC74A	NW_011511612.1:1376470-1405362	0.0945223	0.0110185	3.27526900695746	0.171781789561186	1
LATS2	LATS2	NW_011512597.1:18491714-18512028	59.5954	35.3887	0.906103953939431	0.17184230892953	1
SRCIN1	SRCIN1	NW_011514988.1:1781631-1849416	1.27978	2.54688	-0.990996	0.172006126610139	1
NRK	NRK	NW_011515813.1:1541861-1658282	0.66172	1.60781	-1.38664	0.172065785449315	1
LOC123611882	LOC123611882	NW_011516564.1:335584-360838	0.145202	0.034767	2.03668916001622	0.172260451403014	1
LOC105066953	LOC105066953	NW_011512912.1:110164-111047	0	0.214383	-4.87941	0.172273669502583	1
ADAM22	ADAM22	NW_011511553.1:256456-455535	1.71108	3.28372	-0.932239	0.172429670804492	1
DENND1C	DENND1C	NW_011516557.1:4253173-4262235	13.4064	6.85949	1.07245270003086	0.172682629375116	1
THEGL	THEGL	NW_011516410.1:2845254-2882477	0.613778	0.0830692	3.10820586804888	0.172703539955131	1
NUB1	NUB1	NW_011513053.1:337016-361822	37.412	22.5717	0.838269152080519	0.172728181750649	1
PROCR	PROCR	NW_011515153.1:2394806-2416771	4.9984	11.9019	-1.23863	0.172907727166615	1
LOC105075876	LOC105075876	NW_011510741.1:670511-682693	0.00954375	0	4.20479100046456	0.172991639459894	1
COL6A2	COL6A2	NW_011516553.1:432576-449695	180.644	344.438	-0.945637	0.173323435447686	1
LOC105063655	LOC105063655	NW_011511616.1:507625-519744	14.4909	5.49293	1.41542253542068	0.173432633195768	1
B4GALT6	B4GALT6	NW_011509962.1:2551162-2619113	4.34521	8.46572	-0.868557	0.173809773598495	1
CDNF	CDNF	NW_011514851.1:529965-544840	0.00700275	0	4.62639043205537	0.173933286366585	1
GREP1	GREP1	NW_011512008.1:1833839-1836724	0.0376932	0	4.62639230900878	0.174016322654099	1
LOC105076437	LOC105076437	NW_011516265.1:1109847-1114624	0.0226715	0	4.62639351469057	0.174069691523028	1
CD72	CD72	NW_011513243.1:11950732-11958021	0.953038	0.316217	1.65281632962792	0.174212004930929	1
LOC105070026	LOC105070026	NW_011514126.1:491446-506587	2.00969	0.876186	1.33245063231311	0.174218024816611	1
STK32B	STK32B	NW_011544905.1:798239-1080342	1.65586	0.644781	1.64429966593548	0.174245467273558	1
ARSJ	ARSJ	NW_011513121.1:10908708-11012616	2.26201	1.21075	1.15803023777918	0.174562698513068	1
CD93	CD93	NW_011544904.1:7629218-7632630	143.472	63.0471	1.39634743691516	0.174792518314852	1
LOC105065925	LOC105065925	NW_011512523.1:14084-58603	2.98098	1.4311	1.25610685439505	0.175063015404121	1
PCSK9	PCSK9	NW_011514566.1:2808-23767	0.152137	0.0393908	1.98728688335623	0.175200900011902	1
SEPTIN9	SEPTIN9	NW_011512519.1:3784053-3932946	121.675	75.0381	0.898950583510426	0.175308039422472	1
PTGES	PTGES	NW_011517550.1:369064-379142	8.08818	16.5401	-1.07322	0.175771362201981	1
MMP19	MMP19	NW_011515840.1:679001-684426	3.92045	8.76494	-1.21766	0.176013079686667	1
SCN9A	SCN9A	NW_011517956.1:9127558-9249495	0.193899	0.515452	-1.44431	0.176055734161077	1
LOC105080914	LOC105080914	NW_011509873.1:150757-151716	0	0.081189	-3.95817	0.176067756422459	1
MFHAS1	MFHAS1	NW_011513270.1:3547515-3617678	41.6667	25.2352	0.895142178744709	0.176362026529072	1
LOC105063640	LOC105063640	NW_011511616.1:150566-178029	5.56585	12.7376	-1.03139	0.176401091563711	1
FCRL4	FCRL4	NW_011514136.1:112236-135361	0.317485	0.0457295	2.78293953392425	0.176589017604706	1
SMARCD3	SMARCD3	NW_011513053.1:267763-297271	45.355	24.5905	1.1247831722708	0.176596151734303	1
LOC105065286	LOC105065286	NW_011512444.1:9254-55987	6.86092	3.72183	1.04437550929657	0.176621327480028	1
MFSD4A	MFSD4A	NW_011515635.1:1574748-1601473	2.49369	5.44817	-1.09374	0.176709887848552	1
CPLX2	CPLX2	NW_011511506.1:3081149-3162069	0.0340432	0.158978	-2.28555	0.176745744683451	1
C1QTNF3	C1QTNF3	NW_011513750.1:1360498-1384106	1.62148	3.73751	-1.33463	0.177039758655556	1
ITGAX	ITGAX	NW_011544899.1:5936792-5956518	3.85416	1.8096	1.23428709376583	0.177438007785716	1
LRRTM1	LRRTM1	NW_011510818.1:1312670-1315219	0.50564	2.38184	-2.44468	0.177457399836376	1
REM1	REM1	NW_011515153.1:5110957-5118911	4.51832	10.0084	-1.15056	0.177880994923467	1
NELL1	NELL1	NW_011516265.1:19807521-20548616	0.248869	0.765241	-1.72064	0.178020730824717	1
STAP2	STAP2	NW_011516557.1:2796522-2805084	9.5505	20.7957	-1.09062	0.178114006310996	1
FLNC	FLNC	NW_011511605.1:10034230-10061716	154.239	74.5628	1.35547062511881	0.178495008517783	1
GNAI1	GNAI1	NW_011511553.1:6517867-6587748	17.5818	10.1021	1.08399767688083	0.178543422284379	1
LOC105072869	LOC105072869	NW_011514983.1:4784284-4815459	0.495352	0.0499013	3.28277163235171	0.178931256670662	1
LOC105070066	LOC105070066	NW_011514128.1:422968-423995	0	0.0565635	-3.77408	0.178938838922642	1
GPR160	GPR160	NW_011512859.1:18242992-18279529	1.83701	0.570411	1.69917247261435	0.179029499221478	1
FGGY	FGGY	NW_011510175.1:5025203-5413902	6.25352	3.82697	0.844738389030961	0.179047108170657	1
DOCK2	DOCK2	NW_011544898.1:9395831-9766026	5.9193	3.35016	0.910492029583598	0.179561911172841	1
BARHL2	BARHL2	NW_011512444.1:1091582-1097544	0.028475	0	4.59066204781842	0.179581107188028	1
LOC105078415	LOC105078415	NW_011516557.1:5737007-5751056	0.10144	0.64864	-2.67093	0.179786764195183	1
LOC105075773	LOC105075773	NW_011515779.1:1407128-1425187	4.11833	10.1523	-1.22434	0.180111819930146	1
ETV7	ETV7	NW_011511766.1:1455578-1474271	5.255	2.59441	1.18059974071647	0.180155628942247	1
LOC105069191	LOC105069191	NW_011513546.1:7821335-7826949	0.0179347	0.151475	-2.94232	0.180377776591677	1
MYBL1	MYBL1	NW_011517737.1:2131661-2163842	0.938661	0.472026	1.26033137952691	0.180718521504916	1
MORC1	MORC1	NW_011517767.1:2000720-2145863	0.900667	0.446874	0.984625791359199	0.180754332836868	1
KCNS1	KCNS1	NW_011514637.1:11333634-11340432	0	0.0261335	-4.78972	0.18085337024811	1
LOC105073894	LOC105073894	NW_011515224.1:498476-506070	0	0.0238753	-4.78972	0.180898604999837	1
TCN1	TCN1	NW_011514128.1:764407-777021	18.1268	34.3132	-0.986932	0.181079633244819	1
TESMIN	TESMIN	NW_011514130.1:14094083-14130673	0.73751	0.175296	2.26289633430177	0.181328726127259	1
LIPK	LIPK	NW_011517816.1:12808902-12838858	0	0.00512825	-4.78647	0.181342472923506	1
TBC1D1	TBC1D1	NW_011515567.1:8554754-8737068	50.455	31.72	0.911131863393926	0.181433991811056	1
NT5C1A	NT5C1A	NW_011514983.1:3324635-3339348	2.24259	5.26789	-1.20876	0.181680214948842	1
NACC2	NACC2	NW_011513939.1:2424440-2455570	32.8487	19.6922	1.02052980939889	0.181759450069151	1
LOC123617557	LOC123617557	NW_011514262.1:10409182-10409973	13.3576	5.23632	1.50374854395659	0.181970454924564	1
SPACA4	SPACA4	NW_011511555.1:3728051-3729437	0.901778	0.247287	1.90131742710514	0.182101615754612	1
FRMD7	FRMD7	NW_011516773.1:3065034-3090577	0.0399775	0.219042	-2.29502	0.182314444222911	1
LOC105083732	LOC105083732	NW_011544911.1:1721214-1724623	0.848341	0.251532	2.02423534399816	0.182790474437986	1
CD1E	CD1E	NW_011513761.1:292604-296116	0.715106	2.12729	-1.48238	0.182810958503388	1
SLC24A3	SLC24A3	NW_011544904.1:5004660-5428607	2.71889	5.57374	-0.986892	0.182930294015234	1
ESM1	ESM1	NW_011516528.1:6450245-6458732	1.52318	0.642177	1.58053789610443	0.183586777199954	1
PPARD	PPARD	NW_011511766.1:2158628-2222823	14.2643	28.582	-0.875793	0.183951377089958	1
SFRP5	SFRP5	NW_011517816.1:6191129-6196544	11.4289	25.022	-1.2357	0.184052315116745	1
UCHL1	UCHL1	NW_011515567.1:6232471-6243630	40.1185	22.3628	1.10682138093793	0.184127365403951	1
HDC	HDC	NW_011516268.1:13846366-13868404	1.0694	0.48142	1.33238272149513	0.184129920346125	1
SYCP2L	SYCP2L	NW_011511150.1:12599558-12652672	1.24444	2.86606	-1.1613	0.184208474416214	1
TAAR5	TAAR5	NW_011516269.1:22861703-22863912	0.0906633	0.765846	-2.97502	0.184329314832719	1
ITM2A	ITM2A	NW_011512518.1:788360-794596	1.29954	4.075	-1.608	0.184445736905665	1
GTF2A1L	GTF2A1L	NW_011516700.1:12553342-12594484	0.349359	0.062054	2.61354189281631	0.1846156031509	1
P2RY8	P2RY8	NW_011516739.1:450044-458025	2.45602	0.900993	1.52501003050913	0.184917119444182	1
BATF2	BATF2	NW_011514224.1:1135500-1145526	2.90437	1.36073	1.25557630697245	0.185298907908218	1
LOC105081134	LOC105081134	NW_011517550.1:767047-808530	14.339	34.1447	-1.25127	0.185695634738919	1
PMFBP1	PMFBP1	NW_011510721.1:1971766-2013448	0.197651	0.0259193	3.09206781224184	0.185727177945337	1
ABLIM2	ABLIM2	NW_011510551.1:2936642-3038965	8.71064	5.0339	0.858854475062063	0.186375462049808	1
STC1	STC1	NW_011513524.1:9008200-9020411	6.47349	13.031	-0.977574	0.186589982144205	1
PSMB10	PSMB10	NW_011515430.1:6897398-6900371	57.4331	32.7777	0.952661273156333	0.186634658932329	1
MAP1A	MAP1A	NW_011516268.1:8735258-8755154	34.2942	19.7768	1.06304293754498	0.186796206923253	1
ADAP1	ADAP1	NW_011510929.1:496140-532242	12.6398	7.92355	0.815075204689475	0.187213725173541	1
SATB2	SATB2	NW_011517963.1:4390576-4543158	0.943528	0.504973	1.17074215590777	0.187215407259031	1
LOC105079505	LOC105079505	NW_011516738.1:2955905-2956858	0.0472267	0.62754	-2.91831	0.187636959624456	1
MYOCD	MYOCD	NW_011516271.1:4012191-4099729	14.1634	8.64792	0.953393206434352	0.187655551043333	1
LOC105075931	LOC105075931	NW_011515844.1:461839-463510	0.0412905	0	4.08364832039153	0.18801110805528	1
SLC10A7	SLC10A7	NW_011513508.1:1479092-1702868	2.55096	4.83633	-0.880002	0.188463360118994	1
CDK18	CDK18	NW_011515635.1:1636761-1662941	7.85965	4.76257	1.04206883097752	0.188472852439999	1
SCN2B	SCN2B	NW_011513285.1:1765178-1778352	0.202051	0.615694	-1.65751	0.188671562549354	1
MAG	MAG	NW_011512127.1:5589055-5603469	0.0466457	0.609872	-3.75563	0.188723469138092	1
TLL2	TLL2	NW_011517816.1:7127088-7244376	0.0395605	0.177623	-2.12627	0.188784538660112	1
RXFP4	RXFP4	NW_011513412.1:974514-975964	2.56914	0.927751	1.62503831354675	0.188826521173525	1
LOC105069793	LOC105069793	NW_011513948.1:432375-444169	26.6785	55.719	-0.964509	0.18902179740385	1
MSC	MSC	NW_011516575.1:755888-763367	0.825666	2.22244	-1.40933	0.189159358108236	1
ITGAD	ITGAD	NW_011544899.1:5890628-5915636	0.397479	0.132037	1.70509951325434	0.189165418447649	1
IGSF9B	IGSF9B	NW_011512462.1:472478-520306	5.19337	11.1018	-1.09943	0.189197261160605	1
PHYHIPL	PHYHIPL	NW_011514272.1:11182497-11228574	3.01947	1.52886	1.30330035823746	0.18947284286764	1
CCDC188	CCDC188	NW_011514148.1:166558-168783	0.861765	0.0580003	3.74453594258785	0.189766244686524	1
MYL6	MYL6	NW_011515840.1:457157-460389	614.838	373.711	0.957426206565762	0.189814716587687	1
CDH2	CDH2	NW_011509962.1:464861-656852	0.171448	0.383493	-1.11618	0.189939139563296	1
AKR1B1	AKR1B1	NW_011511605.1:5656346-5672422	21.1424	43.0621	-0.872656	0.190154604612384	1
ADGRL3	ADGRL3	NW_011516696.1:3624879-4187572	2.93705	5.31331	-0.904138	0.190175924783059	1
ACTN4	ACTN4	NW_011510741.1:35721-63945	299.51	177.324	1.01285048743538	0.190253329933683	1
TEX101	TEX101	NW_011511555.1:505467-508350	1.25095	0.181884	2.77880355162041	0.190286309498632	1
GPR158	GPR158	NW_011510774.1:532282-838425	1.85742	1.15809	0.954803053997122	0.190619648690616	1
LCN2	LCN2	NW_011512529.1:625559-628777	21.7502	11.3302	1.10230244125373	0.190676984694535	1
LOC105079557	LOC105079557	NW_011509873.1:64217-65314	0	0.0845998	-4.1057	0.190754110088071	1
SYN1	SYN1	NW_011516737.1:2842196-2883228	1.32351	0.692678	1.0753288137784	0.19085253068613	1
TCIRG1	TCIRG1	NW_011514130.1:13615873-13626461	42.5984	23.3737	0.976358412975213	0.190898188689313	1
HMGCR	HMGCR	NW_011511773.1:5776065-5795728	5.64292	10.3736	-0.843788	0.191052506934387	1
ANKRD55	ANKRD55	NW_011516528.1:5345919-5591285	0.235114	0.838496	-1.86839	0.191126525566855	1
GPX6	GPX6	NW_011511150.1:870800-877106	223.422	8.05873	4.79986280492613	0.191291843816555	1
MOGAT3	MOGAT3	NW_011513243.1:127579-130056	0	0.0569573	-4.68336	0.191295575773096	1
CORO1A	CORO1A	NW_011544899.1:6943486-6949070	28.7341	15.5768	0.998981515929531	0.191368362141031	1
LOC105062872	LOC105062872	NW_011511566.1:1277286-1284007	0	0.0219228	-4.68336	0.191390356837249	1
LOC105064098	LOC105064098	NW_011511680.1:7496046-7505008	17.6374	9.118	1.18195732857617	0.191596688095935	1
DEFB134	DEFB134	NW_011544907.1:2468246-2470379	1.42977	16.8242	-3.54645	0.191782717185407	1
CHIA	CHIA	NW_011511616.1:1722992-1742712	2.60467	0.402858	2.70224536776184	0.191935803952807	1
SMC1B	SMC1B	NW_011514986.1:1479449-1550870	0.152758	0.0641002	1.49354913979083	0.191954310202659	1
MILR1	MILR1	NW_011511653.1:5270286-5286274	0.538747	1.29649	-1.21705	0.191970950373335	1
TULP2	TULP2	NW_011511555.1:3944978-3952789	2.48211	1.02508	1.33014015537677	0.192016675592652	1
DOP1B	DOP1B	NW_011514130.1:1042532-1132809	12.3	23.2574	-0.88301	0.192386883794625	1
EVA1C	EVA1C	NW_011514130.1:4024469-4105243	15.9755	10.0757	0.866333788524025	0.192393310246088	1
LOC105061856	LOC105061856	NW_011511198.1:331337-332850	13.6288	36.3897	-1.43857	0.192547151200956	1
LOC105076401	LOC105076401	NW_011516265.1:207274-209446	0.0640665	0	4.36484053764341	0.192659755247603	1
LOC105076400	LOC105076400	NW_011516265.1:147927-148829	0.155827	0	4.36482952146978	0.192744697789149	1
SDC3	SDC3	NW_011512866.1:2389582-2396042	21.8812	42.4318	-0.937448	0.192992787787246	1
AP1S3	AP1S3	NW_011511680.1:10864956-10946412	2.12133	4.94906	-1.22326	0.193135540738206	1
GJC2	GJC2	NW_011510363.1:1222003-1231550	0.56896	1.54608	-1.2929	0.193391969612557	1
CDC42EP3	CDC42EP3	NW_011516700.1:4077189-4101491	12.5737	7.57757	0.989316543273395	0.193443000745117	1
LOC105067748	LOC105067748	NW_011513270.1:16433747-16439647	0.0253342	0	4.48216320134316	0.194045326793613	1
GNRHR	GNRHR	NW_011516696.1:8125727-8138691	0.0113262	0	4.48215277007712	0.194131659394322	1
MYT1	MYT1	NW_011513418.1:38184-97344	0.0170453	0.185529	-3.45187	0.194211088231554	1
FOXC2	FOXC2	NW_011516738.1:1678033-1680429	18.8949	8.62497	1.37582060086871	0.194512026349005	1
LOC123611764	LOC123611764	NW_011510927.1:2220621-2243065	63.8306	38.6813	0.837202369345713	0.194571848617217	1
MSMO1	MSMO1	NW_011516836.1:5141757-5156463	8.17903	16.8247	-1.06162	0.194761147661323	1
COL5A1	COL5A1	NW_011513475.1:959617-1069940	84.2203	179.764	-1.06247	0.194784252317282	1
ERN2	ERN2	NW_011515158.1:3079540-3096920	0.007899	0	4.57546968724417	0.194852553486841	1
IL21R	IL21R	NW_011515158.1:603582-633986	3.78097	1.98144	1.02185930356761	0.194921506437208	1
FAM240A	FAM240A	NW_011510716.1:111041-126543	3.58215	1.72126	1.28759795153457	0.194999814197984	1
TRPC4	TRPC4	NW_011512597.1:8383113-8553694	1.4527	0.500166	1.88079647330942	0.195051119634933	1
NLRP5	NLRP5	NW_011515311.1:1961236-1987864	0.358841	0.141593	1.49818520515368	0.195098917192085	1
IZUMO4	IZUMO4	NW_011516557.1:1291606-1294160	5.38419	2.2535	1.40687507006216	0.195237588742459	1
FOSB	FOSB	NW_011511555.1:1747037-1751802	86.2536	43.9192	1.23604436160375	0.195405147273709	1
ROR1	ROR1	NW_011510175.1:1232073-1400336	7.85993	4.70168	1.02728394257564	0.195515293919134	1
RAI2	RAI2	NW_011513506.1:2714390-2831789	7.97678	4.25173	1.06958489356134	0.195698581694152	1
DOK6	DOK6	NW_011509967.1:3030307-3159637	2.51066	0.529394	2.20110965332121	0.195777673077488	1
SLC5A7	SLC5A7	NW_011514758.1:10876060-10896121	0.662631	0.117386	2.35150449932364	0.195983236030272	1
PLEKHA1	PLEKHA1	NW_011517503.1:11195593-11241645	17.1353	10.5555	0.890845503792157	0.195985952505374	1
HTR1A	HTR1A	NW_011511773.1:13076435-13080957	0.0938133	0.347057	-1.69254	0.196086997347949	1
NECTIN1	NECTIN1	NW_011513285.1:674081-738865	6.05105	10.5119	-0.755665	0.196777296804079	1
NGEF	NGEF	NW_011511614.1:6230579-6331727	13.322	7.69755	1.05491460725061	0.196802746269605	1
ASB12	ASB12	NW_011513937.1:62986-69544	0.292286	0.0420618	2.78112578841288	0.197071641692381	1
FGL1	FGL1	NW_011513270.1:7286577-7322402	10.8564	26.6534	-1.34605	0.197166257744634	1
ZFHX2	ZFHX2	NW_011513511.1:1096806-1125630	5.19263	3.29487	0.922964475722755	0.197177847331773	1
CXCL8	CXCL8	NW_011517196.1:4537433-4540471	1.17392	0.284498	2.11415687522516	0.197270151957556	1
KANK3	KANK3	NW_011516557.1:5426071-5432135	70.2867	37.8124	0.946718010301591	0.197337366718044	1
GOLT1A	GOLT1A	NW_011509872.1:237976-252161	0.726302	1.92025	-1.24842	0.197530610273898	1
LOC105072853	LOC105072853	NW_011514983.1:745386-751827	0.191515	1.02717	-2.36415	0.197898436229552	1
GPR132	GPR132	NW_011517098.1:13880619-13890780	2.92534	1.3336	1.24181460475104	0.198071986307605	1
GPM6B	GPM6B	NW_011516475.1:3077502-3222712	18.1467	33.4777	-0.913047	0.198109260852027	1
C1QA	C1QA	NW_011514262.1:1258052-1261062	84.4793	44.8651	1.00324877112976	0.198155906382322	1
IFITM10	IFITM10	NW_011514130.1:17220383-17229179	2.97314	1.33369	1.37027423650793	0.198282761400964	1
CHST8	CHST8	NW_011512127.1:4342672-4462037	0.288502	0.646385	-1.13633	0.198579226204978	1
LOC105064257	LOC105064257	NW_011511766.1:864184-864752	0.241634	0.00252925	3.19793904900894	0.198633746735054	1
SPACA6	SPACA6	NW_011510946.1:256875-268178	18.9334	11.042	0.880213047285538	0.198636660691885	1
LOC123613373	LOC123613373	NW_011539501.1:83-671	3.72061	1.2138	1.75725974381293	0.198774805005146	1
NKAPL	NKAPL	NW_011511150.1:977386-979035	0.430807	0.0801715	2.69004451880085	0.1989157307761	1
TBXA2R	TBXA2R	NW_011516557.1:2304848-2315050	5.06338	1.65514	1.90033830184448	0.198988058011332	1
CIDEA	CIDEA	NW_011514468.1:9501566-9509729	1.58155	0.701177	1.31234966212125	0.19943541387686	1
PNPLA3	PNPLA3	NW_011514986.1:2497963-2515530	12.2487	40.0914	-1.71265	0.19963590871073	1
APOLD1	APOLD1	NW_011511552.1:2566721-2605898	50.6856	22.4501	1.22366356010751	0.199711374040997	1
PGPEP1L	PGPEP1L	NW_011515601.1:3091069-3124774	0.673931	0.221444	1.72393176617587	0.199962286167351	1
MTMR7	MTMR7	NW_011513270.1:6891736-7022821	5.7516	3.45574	0.975737235523691	0.199976439546324	1
ESYT2	ESYT2	NW_011515621.1:1508116-1555056	95.5335	57.2696	0.983710012285288	0.200340067001911	1
PIWIL2	PIWIL2	NW_011513524.1:10050428-10102990	0.223871	0.0685147	1.78731153544003	0.200758259265425	1
DMRTC2	DMRTC2	NW_011511555.1:452979-457725	1.08107	0.344059	1.69112054728225	0.201140424539907	1
KCNAB1	KCNAB1	NW_011512859.1:7868326-8211531	16.2665	8.64908	1.18579922454358	0.201157008231126	1
LOC105070733	LOC105070733	NW_011514248.1:2728702-2731977	0.027995	0	4.48033230147563	0.201362084909699	1
ACAP1	ACAP1	NW_011516271.1:296912-308444	18.7504	10.7359	0.876541375663074	0.201400551530789	1
INHBB	INHBB	NW_011510364.1:21319-26661	32.5606	15.3743	1.09344377037888	0.201496082193556	1
EFNB1	EFNB1	NW_011544911.1:3121372-3134301	13.156	23.5686	-0.80336	0.201554169029354	1
TMEM72	TMEM72	NW_011516563.1:1312594-1335874	0.00948675	0.107144	-3.08023	0.201580498519488	1
IL2RB	IL2RB	NW_011514986.1:7418931-7437033	7.49214	4.05171	1.03514593701704	0.201693815591698	1
RASGRF1	RASGRF1	NW_011513546.1:5143804-5238366	4.36064	0.684264	2.74932860747791	0.201743620237534	1
CNTN1	CNTN1	NW_011517687.1:10348671-10635083	3.02806	1.72138	0.871010396881241	0.201744423255596	1
LOC105074040	LOC105074040	NW_011515227.1:200780-219433	115.003	63.808	0.985770436964689	0.201954061168607	1
CRIM1	CRIM1	NW_011516700.1:3054337-3239209	172.009	88.6607	1.19293116800794	0.202434528065433	1
LOC105077607	LOC105077607	NW_011516278.1:9455-15904	0	0.0226155	-4.48133	0.202518427438157	1
LOC105070453	LOC105070453	NW_011514130.1:17687333-17699456	0	0.0116892	-4.48133	0.202718027598536	1
LOC105064538	LOC105064538	NW_011510172.1:28450-32055	0	0.0415208	-4.47671	0.202733068848451	1
NEU4	NEU4	NW_011511614.1:83877-86369	0	0.0583635	-4.48133	0.202776205388362	1
LOC105063368	LOC105063368	NW_011511611.1:10469750-10476400	0	0.0204753	-4.48133	0.202872618108589	1
LRIT3	LRIT3	NW_011513299.1:14282314-14301478	0.0179617	0.124654	-2.87396	0.20321541331873	1
MBL2	MBL2	NW_011517816.1:15880275-15884497	0	0.039069	-4.58696	0.203281568489467	1
CPVL	CPVL	NW_011511114.1:3714596-3820033	22.8791	56.8949	-1.34064	0.203287257098967	1
GLYCTK	GLYCTK	NW_011517149.1:829297-836309	14.862	6.71506	1.13126750591122	0.203364002420369	1
CALHM1	CALHM1	NW_011517816.1:1936716-1940762	0	0.0390675	-4.59162	0.203440021706635	1
LOC105076607	LOC105076607	NW_011516265.1:24920873-24923170	0	0.0676655	-4.59162	0.203501857274223	1
CHRND	CHRND	NW_011511614.1:6581606-6588551	0	0.0204303	-4.56299	0.203669621004534	1
KRT1	KRT1	NW_011516006.1:6292204-6297782	0	0.0245367	-4.57231	0.203742386912122	1
RGN	RGN	NW_011516737.1:2472783-2487114	11.8622	28.0347	-1.27877	0.203778041037886	1
MAGI1	MAGI1	NW_011512853.1:1400114-1976733	16.9436	10.5317	0.855196115780177	0.203892690386828	1
LOC105073899	LOC105073899	NW_011509865.1:925729-1063691	0.118194	0.0182155	2.92077357232038	0.204472004656288	1
PRPH	PRPH	NW_011516006.1:3797571-3801374	0.161876	0.910331	-2.54472	0.204845252312456	1
NLGN3	NLGN3	NW_011544911.1:1115535-1137536	0.780312	1.83311	-1.25723	0.205119129475864	1
EFCAB2	EFCAB2	NW_011511147.1:3924560-3991889	5.90119	3.57981	0.826350087193827	0.205298483050544	1
TNP2	TNP2	NW_011515267.1:2482577-2484152	6.45354	0.954393	2.96550963478804	0.205451684408565	1
SIRPB2	SIRPB2	NW_011515153.1:6189086-6199630	0.83162	0.313284	1.48202870734142	0.206118443967513	1
LOC105064724	LOC105064724	NW_011511992.1:1243525-1244486	0.0150212	0.14447	-2.42185	0.2061200525381	1
WNT2	WNT2	NW_011511605.1:18122332-18163973	0.433669	0.970837	-1.0811	0.206156849193011	1
HEMGN	HEMGN	NW_011513243.1:14619778-14665738	1.60795	0.82227	1.0209368726739	0.206555727422372	1
CALD1	CALD1	NW_011511605.1:5275789-5447935	85.6281	48.8833	1.06563600160601	0.206691043956611	1
RDH11	RDH11	NW_011515408.1:11531342-11547018	4.45502	8.83712	-0.921395	0.206826125996407	1
CD5	CD5	NW_011514128.1:1503814-1523093	4.59003	2.38697	1.03084784513518	0.206928409586502	1
AQP8	AQP8	NW_011515158.1:2050000-2058538	0.696673	0.173033	2.1982564907803	0.206934851094235	1
LOC123616115	LOC123616115	NW_011512878.1:496054-499907	0.0919125	0.475145	-2.3997	0.20720639960171	1
SORBS3	SORBS3	NW_011513524.1:9893142-9916091	95.7304	56.9562	0.870877271303146	0.207235528673136	1
CRYBA4	CRYBA4	NW_011512590.1:1125371-1131902	1.11782	0.176512	2.6738352899348	0.207725785921271	1
LOC105074207	LOC105074207	NW_011515235.1:463934-475611	1.07591	0.512014	1.28481630469148	0.208652860842952	1
DNAH17	DNAH17	NW_011512519.1:3076417-3180749	2.07827	3.68664	-0.821825	0.208683021239619	1
CARNS1	CARNS1	NW_011514130.1:13386216-13394827	3.64284	1.58966	1.21978049750352	0.208932041018745	1
POU2AF1	POU2AF1	NW_011517118.1:493561-515580	1.34553	0.317721	2.12580169861548	0.208971655143363	1
DUSP4	DUSP4	NW_011513270.1:2945486-2957949	6.94959	3.46816	1.06023692736689	0.209385167870791	1
LOC105063349	LOC105063349	NW_011511611.1:10605626-10610743	0.0253855	0	4.23704783988018	0.209643866792422	1
TSSK6	TSSK6	NW_011544898.1:2451223-2452806	5.049	1.97601	1.49452264683879	0.209792117127946	1
SPTB	SPTB	NW_011515408.1:9368486-9430672	2.65995	1.63031	0.945496438231555	0.209845148155944	1
TVP23A	TVP23A	NW_011509865.1:345504-374289	4.07263	1.98048	1.07748797823346	0.209911378016133	1
FOXP2	FOXP2	NW_011511605.1:20268856-20771668	0.664868	1.47876	-0.926363	0.210104329528791	1
RUNDC3B	RUNDC3B	NW_011511553.1:522374-623910	1.1554	2.44472	-1.07011	0.210134945353012	1
ARHGAP19	ARHGAP19	NW_011517816.1:6519829-6562983	0.888182	1.98062	-1.22532	0.210256932631047	1
SPIDR	SPIDR	NW_011510015.1:5472-262140	40.6215	25.2257	0.813006276934716	0.210284862170785	1
SELENOM	SELENOM	NW_011512590.1:4137989-4140785	65.7879	36.059	0.944825572125252	0.21030789084316	1
LOC123619392	LOC123619392	NW_011515813.1:860735-860938	0.053413	0.921334	-2.65902	0.210336446154364	1
FBXO2	FBXO2	NW_011514262.1:8946351-8948646	0.810651	0.122695	2.62895092797346	0.210458136724016	1
MET	MET	NW_011511605.1:18541024-18646732	3.94308	7.53713	-0.900032	0.210514195324817	1
SHMT2	SHMT2	NW_011511551.1:417054-422047	16.0629	9.18602	1.02358422599886	0.210786049190121	1
ZP2	ZP2	NW_011515158.1:4783969-4796938	0.804893	0.357009	1.31574408701425	0.210811014769896	1
XPNPEP2	XPNPEP2	NW_011516773.1:1298652-1323656	1.91033	3.69672	-1.02217	0.210899498429769	1
ARHGAP8	ARHGAP8	NW_011514986.1:1888099-1926671	1.66439	5.55898	-1.79803	0.211225728006229	1
MYO1B	MYO1B	NW_011511680.1:3986125-4153358	16.0958	29.5667	-0.878933	0.211332839373231	1
PDLIM7	PDLIM7	NW_011511506.1:1996643-2010771	234.702	144.063	0.95127273325643	0.211587905389633	1
SLC15A3	SLC15A3	NW_011514128.1:1382793-1394231	18.542	10.4966	0.92986869040943	0.211608777945405	1
HCRT	HCRT	NW_011517136.1:738937-740113	0.10394	0	4.31686786313537	0.211730317731644	1
ODF3L2	ODF3L2	NW_011516557.1:131719-134915	0.805472	0.134838	2.63112052948264	0.211823934557163	1
PLEKHO1	PLEKHO1	NW_011514627.1:1453703-1461394	58.0988	33.2284	0.932143448022088	0.212274420402907	1
ADAMTS14	ADAMTS14	NW_011512613.1:642467-717340	4.72086	11.9644	-1.28942	0.212285897178353	1
DENND3	DENND3	NW_011516551.1:147570-187059	17.5607	10.7465	0.82058776970641	0.212682000683634	1
CARD11	CARD11	NW_011510929.1:1902909-1955888	7.60196	4.64251	0.800071371880315	0.212840904456823	1
XK	XK	NW_011514924.1:81677-119534	2.12125	1.18611	1.17519966848279	0.212996729165845	1
SUSD1	SUSD1	NW_011517538.1:176148-303674	9.31159	5.59374	0.931601204771005	0.213049764999311	1
LOC105073593	LOC105073593	NW_011515153.1:5300021-5301037	0.0404965	0.48981	-3.328	0.213408857708996	1
CSGALNACT1	CSGALNACT1	NW_011510533.1:433486-650287	55.87	30.3671	1.02571413833822	0.213415022995144	1
MMP15	MMP15	NW_011516690.1:3315509-3335378	5.3839	9.76823	-0.852415	0.213451457513333	1
LOC105063157	LOC105063157	NW_011509970.1:3083396-3099777	2.67244	1.27821	1.20776003299822	0.213535998267792	1
RHBDF2	RHBDF2	NW_011512519.1:4445307-4462133	6.71312	3.66199	0.987411659256236	0.213692502920253	1
ARRDC4	ARRDC4	NW_011515601.1:3504674-3513156	5.96189	12.1435	-0.959145	0.213731292536841	1
HIP1	HIP1	NW_011544899.1:347882-483335	31.3931	19.2073	0.913021833015848	0.21375382841427	1
RNF150	RNF150	NW_011513508.1:5067669-5292782	11.3343	6.83716	0.982004076576686	0.213907675347365	1
AKNAD1	AKNAD1	NW_011514133.1:159383-192016	0.0585445	0.231434	-1.94501	0.214008078946915	1
LOC123618679	LOC123618679	NW_011510721.1:1324620-1335198	33.2039	22.203	0.824353279729948	0.214125450303007	1
DIAPH3	DIAPH3	NW_011544908.1:7183215-7655308	0.259126	0.467487	-0.875848	0.214210121950587	1
LOC105080382	LOC105080382	NW_011517196.1:4475550-4477075	1.19147	0.0909085	3.64334944472831	0.214332085287715	1
CUNH18orf63	CUNH18orf63	NW_011511137.1:1000207-1029695	0.061787	0.212968	-1.79652	0.214354416879667	1
COL2A1	COL2A1	NW_011516006.1:2889941-2921270	0.288297	1.12742	-2.09143	0.214428974154095	1
HM13	HM13	NW_011515153.1:5055743-5092103	38.8015	72.3825	-0.82909	0.214879909566937	1
LOC105062328	LOC105062328	NW_011511552.1:60135-88441	1.9984	0.89812	1.18773097686042	0.215108106859918	1
DNAJC16	DNAJC16	NW_011514262.1:6345566-6378748	5.73772	10.9856	-0.867922	0.215128512691908	1
HSPA12A	HSPA12A	NW_011517503.1:6894286-6928216	5.68727	11.0785	-0.924765	0.215163161066749	1
PIK3R5	PIK3R5	NW_011516271.1:1497488-1559037	6.47359	3.65994	0.893045590311981	0.215176163741003	1
PEAK3	PEAK3	NW_011516557.1:1436992-1440787	1.16233	0.338395	1.84568728734379	0.215344340055267	1
LOC105067547	LOC105067547	NW_011513243.1:12666537-12667472	0	0.0873825	-3.94993	0.215581856422738	1
CCM2L	CCM2L	NW_011515153.1:4712048-4728357	20.8916	10.1981	1.10990022934193	0.215718207566954	1
LTC4S	LTC4S	NW_011511506.1:728892-731622	9.42898	2.82535	1.96438450292547	0.21577951636021	1
SSC4D	SSC4D	NW_011513243.1:1133179-1144271	1.51321	3.8031	-1.21906	0.215939821890332	1
SOX5	SOX5	NW_011511552.1:9252291-9616468	4.55044	2.89953	0.863422350847588	0.216048578730112	1
PAX2	PAX2	NW_011517816.1:3901236-3976764	7.70599	52.0676	-2.86581	0.216174600351076	1
LOC105075076	LOC105075076	NW_011515597.1:55663-60596	38.668	21.445	0.952050211276756	0.216216912322432	1
TGFA	TGFA	NW_011515779.1:2560443-2666945	2.05093	3.74571	-0.892762	0.216364078066349	1
EPAS1	EPAS1	NW_011516700.1:10806696-10888732	208.372	113.689	1.15859991284721	0.216593076710447	1
LOC105074919	LOC105074919	NW_011515567.1:2295827-2407942	1.90503	0.472082	1.82101130960392	0.216699652407529	1
MFAP2	MFAP2	NW_011514262.1:5625173-5630948	18.958	34.1799	-0.909255	0.216769524033464	1
STEAP4	STEAP4	NW_011511553.1:179699-203598	2.13639	4.93178	-1.11702	0.217011349520657	1
SH2B2	SH2B2	NW_011513243.1:904539-924949	8.82444	5.06803	0.851120894805583	0.21703408183856	1
OTOS	OTOS	NW_011511614.1:1169492-1172500	0.218296	0.0211545	3.24325797529108	0.217173160459844	1
LOC105076927	LOC105076927	NW_011510793.1:37906-260892	3.27376	5.72178	-0.849748	0.217363475080516	1
RAB33A	RAB33A	NW_011516773.1:1639291-1649318	0.0173137	0.109047	-2.74242	0.217423949883506	1
ANKRD60	ANKRD60	NW_011514637.1:2338940-2348435	0.933709	0.30658	1.77698813874522	0.21748913545642	1
NANOS3	NANOS3	NW_011513414.1:563092-566071	0.244005	0.0236265	3.25675287802731	0.217626338623284	1
SCTR	SCTR	NW_011510364.1:6547554-6617426	0.807295	0.254111	1.63951462912743	0.217631712124766	1
TMEM235	TMEM235	NW_011512519.1:3312024-3317503	0	0.0238473	-4.44277	0.217709045803052	1
LOC105083611	LOC105083611	NW_011544909.1:16970495-17183005	2.63453	4.47835	-0.793562	0.217749069673679	1
WDFY4	WDFY4	NW_011515641.1:880675-1148467	6.23533	3.36154	0.864473704715602	0.217931855584539	1
TMEM270	TMEM270	NW_011544899.1:877310-897705	1.96269	0.962548	1.25531975380372	0.218332784997121	1
MFAP3L	MFAP3L	NW_011514997.1:549828-569023	7.55213	4.18681	0.974412531883489	0.218524989064016	1
LMCD1	LMCD1	NW_011513243.1:20034788-20089873	91.4844	45.5307	1.2185083858967	0.218534696561523	1
NECAB1	NECAB1	NW_011516759.1:4148918-4383134	0.828639	0.179922	2.53996738492307	0.218588937601276	1
LMX1A	LMX1A	NW_011513397.1:2671921-2804420	0.246115	0.565914	-1.19898	0.218642820912501	1
LOC105074502	LOC105074502	NW_011515311.1:1882841-1893525	0.0338155	0.182206	-2.38475	0.218672922234518	1
APBA1	APBA1	NW_011513243.1:1285461-1492414	16.1243	8.96128	1.10876831565273	0.218687840497262	1
MRPS12	MRPS12	NW_011511566.1:101448-104454	33.9347	61.8359	-0.824	0.218894081281298	1
ASIC1	ASIC1	NW_011516006.1:4358971-4381129	0.254651	0.686264	-1.45844	0.219329518621576	1
PLD5	PLD5	NW_011511147.1:2156550-2289615	1.34787	0.322937	2.08399693948922	0.219655373469395	1
GCNT3	GCNT3	NW_011517309.1:3084661-3157910	0.190275	0.064744	1.69811259172993	0.219711282548779	1
BHLHA15	BHLHA15	NW_011510927.1:1122408-1124985	2.55921	9.20344	-1.74797	0.220290660371902	1
SLC25A34	SLC25A34	NW_011514262.1:6232510-6236387	1.67641	0.745382	1.47791824226618	0.220294017980967	1
CCDC83	CCDC83	NW_011544909.1:11280676-11317320	0.395566	0.182671	1.30039434620279	0.220497833787223	1
TXNRD3	TXNRD3	NW_011510722.1:2065642-2089554	12.2129	7.34796	0.832232269997312	0.220609055501984	1
PPFIA4	PPFIA4	NW_011509948.1:431680-480802	6.07395	3.93297	0.807285167063763	0.220781499057041	1
PPP1R12C	PPP1R12C	NW_011515311.1:1327537-1347552	47.4443	30.1756	0.842842796356117	0.220828181280349	1
LOC123614791	LOC123614791	NW_011511611.1:10563168-10566991	0.086353	0.666676	-2.95937	0.220902954067809	1
SERHL2	SERHL2	NW_011514986.1:3542532-3560981	1.0383	2.33911	-1.142	0.221111341698757	1
SLCO2A1	SLCO2A1	NW_011511610.1:2569189-2645416	21.7512	10.6235	1.11848030509735	0.221285889030533	1
TMPRSS12	TMPRSS12	NW_011516006.1:4960332-4988065	0.282376	0.698351	-1.34379	0.221351461580427	1
AKAP1	AKAP1	NW_011512521.1:3669507-3699668	24.1959	15.7111	0.805299028487832	0.221441213849756	1
MCHR1	MCHR1	NW_011514986.1:4878401-4881528	0.133816	0.515942	-2.02551	0.22149148846566	1
RGS5	RGS5	NW_011513397.1:1225223-1268660	43.5794	23.37	1.2035133292844	0.221584701166134	1
SCG3	SCG3	NW_011517309.1:9129371-9163160	0.937152	2.13804	-1.12817	0.221616046817746	1
SLC19A2	SLC19A2	NW_011513397.1:5693258-5715016	1.57791	3.26043	-0.999391	0.221640522201143	1
NIPAL4	NIPAL4	NW_011517530.1:4919517-4961572	10.0009	5.79717	1.05066017091489	0.221794725776174	1
RASD2	RASD2	NW_011509942.1:424955-436248	11.4748	7.07315	0.886726299007206	0.222000649663143	1
TMEM45B	TMEM45B	NW_011514270.1:1334011-1339518	7.23468	15.6087	-1.01318	0.222257258639569	1
CCDC9	CCDC9	NW_011511555.1:2803474-2812835	15.0823	8.93436	0.861930142197384	0.22245045172419	1
PCSK7	PCSK7	NW_011513285.1:2506115-2529490	45.4747	29.071	0.869813336231916	0.222470426414989	1
TGFB2	TGFB2	NW_011511147.1:11326414-11402727	7.32662	13.5506	-0.811852	0.222605488282967	1
NKAIN3	NKAIN3	NW_011517737.1:4471287-4675078	0.443783	0.869624	-1.011	0.222609853416629	1
LOC105066019	LOC105066019	NW_011512549.1:139-3709	11.3607	4.99084	1.23672336770544	0.222963236334381	1
OCIAD2	OCIAD2	NW_011515567.1:701572-715256	23.2692	42.4978	-0.767138	0.223111461449054	1
HSF4	HSF4	NW_011515430.1:6323638-6328639	23.7485	10.7166	1.1402820099635	0.22323087715904	1
TFRC	TFRC	NW_011514844.1:9663044-9767653	8.18924	14.3461	-0.760252	0.223396078273919	1
TSSK1B	TSSK1B	NW_011514148.1:663300-664783	1.57332	0.590601	1.5093434392698	0.223427291399019	1
RGMB	RGMB	NW_011514127.1:2331720-2354326	15.9526	29.2953	-0.763194	0.223442515329004	1
LOC123616583	LOC123616583	NW_011513412.1:1564823-1565568	0.494997	1.94036	-1.89735	0.223743254567344	1
LOC105078702	LOC105078702	NW_011516690.1:4368494-4370299	2.78001	0.864995	1.73673913058309	0.223835215148579	1
CKM	CKM	NW_011511555.1:1641392-1650212	0.113465	0.0203448	2.88080706681022	0.224264269878206	1
ITGA8	ITGA8	NW_011514859.1:14884-72931	17.1548	9.82046	1.08083498645359	0.224267708489143	1
SYTL3	SYTL3	NW_011516269.1:42312023-42383559	3.61192	7.46093	-0.979514	0.224325358909888	1
LOC105082478	LOC105082478	NW_011544288.1:230-1336	0.289479	0.057705	2.38584608416753	0.224434046554552	1
LOC105078907	LOC105078907	NW_011516696.1:8518766-8554106	0.387393	2.06102	-2.47423	0.224695016234041	1
USP54	USP54	NW_011515632.1:9260023-9335466	9.28606	15.8037	-0.757486	0.224731662012304	1
LOC105069032	LOC105069032	NW_011513524.1:8646501-8671867	5.02699	1.87457	1.45736119919111	0.224993591772211	1
LOC105074225	LOC105074225	NW_011515260.1:21722-33540	0.886476	0.194861	2.44324848151904	0.225071570298197	1
FAM83E	FAM83E	NW_011511555.1:3725174-3734028	1.07649	0.454231	1.37707749445625	0.225104606425144	1
SPON1	SPON1	NW_011516265.1:25485266-25727781	35.766	66.8288	-0.901797	0.225170658917173	1
ALDH1A1	ALDH1A1	NW_011513243.1:3980126-4028848	44.965	83.4905	-0.883594	0.225435383977362	1
URB1	URB1	NW_011514130.1:4123456-4183900	16.0888	10.3956	0.835968328448722	0.225603770231482	1
BTC	BTC	NW_011517196.1:3849624-3907155	5.95851	3.23332	1.11241208411279	0.225642951896763	1
LOC105069043	LOC105069043	NW_011509864.1:868471-893200	1.15525	2.42511	-1.13677	0.225644744872078	1
LOC105069601	LOC105069601	NW_011513933.1:9218-22933	7.02253	15.1832	-1.05183	0.22566353785257	1
SEPTIN1	SEPTIN1	NW_011544899.1:6574270-6582641	7.76763	3.7869	1.12586219717955	0.225847120067721	1
LOC105078412	LOC105078412	NW_011516557.1:5594323-5608343	68.525	39.7603	0.893415244520055	0.226132458977104	1
PLCXD1	PLCXD1	NW_011514568.1:263335-279481	5.70125	3.16327	0.97774137794732	0.226776846745168	1
LOC105069006	LOC105069006	NW_011513524.1:823242-826164	1.17353	0.389636	1.83296084559262	0.227081098398352	1
PFKFB3	PFKFB3	NW_011510729.1:3667918-3843408	19.2362	16.5274	0.874451088993817	0.227267719448593	1
L1CAM	L1CAM	NW_011515961.1:464669-488907	3.93557	8.98401	-1.06321	0.227282442462005	1
FBXO31	FBXO31	NW_011516738.1:1156890-1177908	35.5067	22.3803	0.749110572946738	0.227532640636928	1
LOC105070194	LOC105070194	NW_011514128.1:3129203-3135773	0.431097	0.0671797	2.96524463372141	0.227738257119046	1
LOC105061934	LOC105061934	NW_011511299.1:142038-146233	0.0625585	0.374876	-2.48838	0.227738312329474	1
SGCD	SGCD	NW_011517530.1:3635450-4472486	10.8864	6.53804	0.995261665505537	0.227741913893585	1
ABRACL	ABRACL	NW_011516269.1:27727057-27745854	6.02054	4.36046	0.964714469830109	0.22824733428674	1
GNAL	GNAL	NW_011514468.1:9376962-9425654	3.30196	6.15033	-0.830909	0.228557297596808	1
ADGRL1	ADGRL1	NW_011513414.1:350576-376820	49.2367	32.0416	0.824788871988322	0.228614215780026	1
FBXO32	FBXO32	NW_011544900.1:6906405-6939521	50.7305	33.9703	0.936014164143016	0.228840076013526	1
PIF1	PIF1	NW_011510373.1:952420-959915	3.92303	2.11898	1.12868346267729	0.228947434204545	1
LCK	LCK	NW_011512866.1:1380529-1398894	7.02215	4.02015	0.93746802982333	0.228968545815293	1
NMD3	NMD3	NW_011512859.1:11951207-12145296	11.5442	15.9595	-0.749533	0.229005468226839	1
FRMD3	FRMD3	NW_011516693.1:1685086-1936741	4.91436	9.98615	-0.966754	0.229216076608948	1
GCM2	GCM2	NW_011511150.1:12661495-12667401	1.29155	3.1073	-1.20965	0.229257041494669	1
HDAC8	HDAC8	NW_011544911.1:117348-327731	4.19286	8.00281	-0.910618	0.229266902706401	1
LOC105076684	LOC105076684	NW_011516265.1:31343274-31379650	8.17934	5.24178	0.822011872035837	0.229405146740844	1
UPK3B	UPK3B	NW_011513243.1:1064924-1070083	0.930649	0.302938	1.58543527911115	0.229507350500838	1
CXCL11	CXCL11	NW_011517196.1:2957036-2958954	0.132925	0.0262742	2.48705640136135	0.229545028808206	1
SLC26A7	SLC26A7	NW_011516759.1:3724217-3880180	0.751153	1.8771	-1.2037	0.229889945920076	1
KCNQ5	KCNQ5	NW_011516698.1:3207404-3369591	0.446943	0.258225	0.987925616131554	0.230226887633628	1
SLC5A3	SLC5A3	NW_011514130.1:2797130-2818608	13.5512	6.90798	0.992356273982419	0.230556176974448	1
SLC35A2	SLC35A2	NW_011516737.1:3525718-3533240	13.2144	26.0917	-0.911675	0.23063503559084	1
RAD51AP2	RAD51AP2	NW_011511600.1:4032667-4040347	0.014467	0	4.09670482341718	0.230697981653056	1
LOC105072791	LOC105072791	NW_011514983.1:4778242-4781966	0.029909	0	4.09670058657905	0.230726887784971	1
FSTL1	FSTL1	NW_011517767.1:10936191-10987455	96.8057	178.268	-0.82962	0.230767733037599	1
LOC105076736	LOC105076736	NW_011516265.1:137322-138243	0.115225	0	4.09669238129722	0.230782883600543	1
LOC105076735	LOC105076735	NW_011516265.1:128625-129564	0.113018	0	4.09669078608548	0.230793772153764	1
GATA3	GATA3	NW_011510729.1:2748527-2768605	4.37952	11.674	-1.36353	0.231057906674074	1
FAM3C	FAM3C	NW_011511605.1:15144523-15176952	13.0029	8.42045	0.771330510147063	0.231211628592894	1
LOC123616618	LOC123616618	NW_011513414.1:1594827-1601896	0.255911	2.19563	-3.00127	0.231483782610129	1
LOC123618202	LOC123618202	NW_011514977.1:143835-152160	6.91265	3.07426	1.24347956120858	0.2316271359422	1
RSPO2	RSPO2	NW_011513933.1:7343903-7485641	2.62508	5.00705	-0.951783	0.231629765330078	1
RILPL1	RILPL1	NW_011517499.1:7360430-7396998	18.9292	12.1728	0.833697927293071	0.231684612989147	1
CUNH16orf92	CUNH16orf92	NW_011544899.1:6850256-6853035	0.875123	0.343407	1.51439656837191	0.231783631377955	1
CD300LF	CD300LF	NW_011512519.1:5724219-5740439	2.21439	0.970108	1.2371027744788	0.231867942438925	1
LOC123612922	LOC123612922	NW_011517677.1:294905-297529	0.157778	1.09049	-2.8391	0.231879512581403	1
KCNK12	KCNK12	NW_011516700.1:11781160-11824488	0.767008	2.24232	-1.66664	0.232094167951567	1
ADA2	ADA2	NW_011510761.1:493935-534430	5.96837	3.23236	1.07534567868144	0.232108687329633	1
TNFRSF18	TNFRSF18	NW_011514262.1:16571675-16573704	1.82812	5.42876	-1.45611	0.232144539197246	1
PIWIL1	PIWIL1	NW_011511619.1:1687316-1720203	0.796299	0.217263	2.06696466030904	0.232245820042528	1
CAP2	CAP2	NW_011511150.1:7870086-7966815	19.8811	13.3696	0.843101850672795	0.232440811354429	1
LOC105078052	LOC105078052	NW_011516553.1:210886-293564	14.5552	9.40475	0.772659579357688	0.232599051240633	1
SCEL	SCEL	NW_011544910.1:1643086-1908053	1.13017	2.58568	-0.958884	0.232643298183386	1
CARTPT	CARTPT	NW_011511773.1:8610901-8613099	0.0469445	0	4.15712568771217	0.232701987318597	1
LOC105077432	LOC105077432	NW_011516269.1:22845754-22846852	0	0.107582	-4.23172	0.232797683716843	1
CIB4	CIB4	NW_011511623.1:4052233-4141160	2.87412	1.43221	1.27136316512858	0.232938070976808	1
STAR	STAR	NW_011509947.1:198966-204028	12.6789	6.60112	1.02385572239215	0.232990360468596	1
AOPEP	AOPEP	NW_011516693.1:4937775-5261258	41.2004	24.6928	0.941866516277914	0.233492063506664	1
LOC105070955	LOC105070955	NW_011514262.1:8125658-8136338	0.0586972	0.009652	2.73510722909125	0.233510437729175	1
LOC105069792	LOC105069792	NW_011513948.1:392421-410695	12.7129	21.4573	-0.766391	0.233732807915921	1
AGR2	AGR2	NW_011516578.1:2395204-2406507	0.41418	1.40579	-1.69112	0.233744183979456	1
DEFB105B	DEFB105B	NW_011513270.1:16320320-16324578	8.92351	2.23122	2.00914522257446	0.233747127347746	1
KCNH2	KCNH2	NW_011513053.1:2283-17878	8.04115	5.06585	0.967340749875955	0.233819256902616	1
S100A9	S100A9	NW_011513412.1:2685061-2687884	1.13479	0.258534	2.16786424819049	0.233833787184085	1
LOC105082985	LOC105082985	NW_011544900.1:13571854-13638419	4.73126	2.833	0.829713624579815	0.233879337508872	1
BEAN1	BEAN1	NW_011515430.1:5783188-5808771	0.285614	0.756989	-1.29777	0.233891368878232	1
LOC105071619	LOC105071619	NW_011514557.1:1842025-1845385	36.9823	20.8064	0.94313332795497	0.233950926402201	1
LOC105069481	LOC105069481	NW_011513761.1:370199-373970	1.89603	4.4696	-1.27103	0.234030306069854	1
NOS2	NOS2	NW_011514557.1:4719068-4756487	0.443879	0.155391	1.63651588171034	0.234319297026505	1
CLDN5	CLDN5	NW_011514148.1:490152-491446	258.554	118.905	1.18494588508187	0.234339480905944	1
LACRT	LACRT	NW_011516006.1:7806595-7810525	0	0.0350533	-4.32074	0.234468387964799	1
ISM2	ISM2	NW_011511612.1:900982-908116	0.319701	1.13346	-1.82224	0.234468682722277	1
PHACTR1	PHACTR1	NW_011511150.1:10869184-11308603	14.2968	9.63208	0.745558192724191	0.234680483857875	1
ENPP5	ENPP5	NW_011544912.1:5589642-5601092	80.6251	30.7887	1.40476341912859	0.235144492835457	1
POU4F3	POU4F3	NW_011514979.1:1030921-1032965	0.0327	0	3.71237380588053	0.235228531980623	1
[truncated: 15,129 more rows]

## Sheet: DELncRNAs
transcript_id	transcript_name	gene_id	gene_name	transcript_locus	E_FPKM	C_FPKM	log2FoldChange	pvalue	padj
XR_006718928.1	XR_006718928.1	LOC123611838	LOC123611838	NW_011516558.1:8712077-9107833	2.05501	0	17.248144427035	3.07786163086991e-05	0.0225874005550773
XR_006722184.1	XR_006722184.1	LOC123614702	LOC123614702	NW_011511605.1:23893491-24566983	0	0.135243	-13.6433	0.000130668139900223	0.0553228801546789
XR_006721244.1	XR_006721244.1	LOC105083505	LOC105083505	NW_011544909.1:6182281-6266762	0.951885	0	13.573158725157	0.000134300033487893	0.0557877271182914
XR_836658.2	XR_836658.2	LOC105083982	LOC105083982	NW_011511147.1:16583230-17020554	0	0.863103	-15.6968	0.000164156161622392	0.0607864055233374
XR_006724273.1	XR_006724273.1	LOC123616289	LOC123616289	NW_011513243.1:21065413-21076388	0	1.65753	-11.3936	0.000176034559637167	0.0622227140229547
XR_006724912.1	XR_006724912.1	LOC105069052	LOC105069052	NW_011513546.1:250620-288535	2.07518	0	13.482508392635	0.00018440523028018	0.0622227140229547
XR_834691.2	XR_834691.2	LOC105062372	LOC105062372	NW_011511553.1:1485183-1671908	0	0.417125	-13.6603	0.000244314495089367	0.0721990325354026
XR_006723491.1	XR_006723491.1	LOC105066159	LOC105066159	NW_011512597.1:4712851-4835026	0	0.112167	-11.0073	0.000291919564767783	0.0808949314951206
XR_006725287.1	XR_006725287.1	LOC105069865	LOC105069865	NW_011513968.1:1138529-1221297	0	3.0039	-15.0945	0.000310432297773811	0.0837741206097515
XR_835438.2	XR_835438.2	LOC105070656	LOC105070656	NW_011510457.1:1722114-1918289	0	0.229321	-12.8245	0.000380493286736762	0.0873667092154451
XR_006722026.1	XR_006722026.1	LOC105062800	LOC105062800	NW_011511562.1:403763-467826	0	2.61492	-14.747	0.000443478769997666	0.0939051809801652
XR_006722823.1	XR_006722823.1	LOC105064761	LOC105064761	NW_011512002.1:159109-224274	0.699319	0	12.8075543369627	0.000512282905864299	0.102531095050076
XR_006723177.1	XR_006723177.1	LOC123615538	LOC123615538	NW_011512508.1:554783-619758	0	0.867696	-13.0146	0.000596891333563138	0.11098970989257
XR_006724360.1	XR_006724360.1	LOC123616384	LOC123616384	NW_011513270.1:7456769-8322566	0.906073	0	16.659810097362	0.000627583036712979	0.111877474787635
XR_006722466.1	XR_006722466.1	LOC123614960	LOC123614960	NW_011511623.1:2463981-2597552	0.797951	0	13.8770548626854	0.000927913277259771	0.145401699018869
XR_006721730.1	XR_006721730.1	LOC105062015	LOC105062015	NW_011511506.1:1348677-1361930	1.8331	0	11.8286639889851	0.00105495521344163	0.154542243560696
XR_835170.2	XR_835170.2	LOC105067631	LOC105067631	NW_011513270.1:2811355-2864655	0.473931	0	11.9612935242344	0.00105931659657522	0.154542243560696
XR_006720972.1	XR_006720972.1	LOC123613607	LOC123613607	NW_011544902.1:2477380-2863763	0	0.408197	-14.3481	0.00111153727186627	0.157080703691043
XR_006725932.1	XR_006725932.1	LOC123617729	LOC123617729	NW_011514434.1:2099679-2137360	0	3.11572	-14.0403	0.00128722180094078	0.167513322126564
XR_006721554.1	XR_006721554.1	LOC123614070	LOC123614070	NW_011511150.1:14042834-14339422	0	0.300981	-13.707	0.00135788872261105	0.167667141750873
XR_006727002.1	XR_006727002.1	LOC123618553	LOC123618553	NW_011515158.1:6145408-6174604	0	0.230294	-10.0548	0.00136285195928341	0.167667141750873
XR_006724065.1	XR_006724065.1	LOC123616184	LOC123616184	NW_011513121.1:3651640-3833548	0	0.52771	-13.7271	0.0014218656956163	0.169956638609625
XR_006726512.1	XR_006726512.1	LOC123618120	LOC123618120	NW_011514844.1:8136161-8187928	0	0.389023	-11.6668	0.00149049729473928	0.175480152090802
XR_006720948.1	XR_006720948.1	LOC123613590	LOC123613590	NW_011544901.1:455591-883803	0.787344	0	15.4414960061413	0.00158394078363233	0.180523906860142
XR_006727828.1	XR_006727828.1	LOC123619270	LOC123619270	NW_011515636.1:13910108-14154121	0	0.348306	-13.4777	0.00168667587742011	0.181691838945371
XR_006722438.1	XR_006722438.1	LOC105063771	LOC105063771	NW_011511620.1:1038512-1806641	0	0.464456	-15.5242	0.00182523930723921	0.188050935774507
XR_006723794.1	XR_006723794.1	LOC123615963	LOC123615963	NW_011512853.1:893070-1134182	0.271306	0	13.2678	0.0018689859025411	0.189518888753956
XR_006720343.1	XR_006720343.1	LOC123613026	LOC123613026	NW_011517737.1:10126249-10300122	0.369899	0	13.1312336843412	0.00189411934003958	0.190455395995131
XR_006723784.1	XR_006723784.1	LOC105066574	LOC105066574	NW_011512853.1:701831-728989	0.747008	0	11.5504291542244	0.00191911533893727	0.190776427730092
XR_006720904.1	XR_006720904.1	LOC123613543	LOC123613543	NW_011544900.1:10691706-10791655	0.560264	0	13.4295011897174	0.00193937289103365	0.190956558292552
XR_006719605.1	XR_006719605.1	LOC123612387	LOC123612387	NW_011516901.1:1851503-1918723	0	0.276676	-11.4405	0.00203991354962455	0.193998862671854
XR_835389.2	XR_835389.2	LOC105070017	LOC105070017	NW_011514126.1:2680244-2711731	0.14245	0	9.44008796603381	0.00245277184587233	0.209259523199997
XR_006722752.1	XR_006722752.1	LOC123615192	LOC123615192	NW_011511990.1:486879-956569	0	0.125575	-12.9846	0.00245631054887206	0.209259523199997
XR_006722845.1	XR_006722845.1	LOC105064761	LOC105064761	NW_011512002.1:159109-197631	0.467026	0	11.4085069176397	0.00250956344329641	0.209679501964379
XR_006727673.1	XR_006727673.1	LOC105075261	LOC105075261	NW_011515625.1:5417718-5876659	0.468705	0	14.7932364042397	0.00270375934872825	0.216852334504922
XR_006727672.1	XR_006727672.1	LOC105075261	LOC105075261	NW_011515625.1:5417718-5876659	0.449238	0	14.7320656488555	0.00283158864769035	0.221457391358972
XR_006722180.1	XR_006722180.1	LOC123614702	LOC123614702	NW_011511605.1:23893491-24566983	0	0.0227345	-11.1458	0.00288208807682238	0.223422715138456
XR_835036.2	XR_835036.2	LOC105066251	LOC105066251	NW_011512597.1:15524160-15543078	0	0.674192	-10.8924	0.00298517990443038	0.227255242382265
XR_006723266.1	XR_006723266.1	LOC105065619	LOC105065619	NW_011512519.1:4285816-4394962	0	1.92136	-14.8724	0.00307682080072058	0.229246440843025
XR_006720540.1	XR_006720540.1	LOC123613199	LOC123613199	NW_011517956.1:1021676-1061747	0	1.03754	-12.7726	0.00357492919025779	0.249361494958148
XR_006721905.1	XR_006721905.1	LOC123614502	LOC123614502	NW_011511553.1:1621348-1795994	0	0.213168	-12.575	0.00362321489309828	0.249690908601263
XR_006727104.1	XR_006727104.1	LOC123618649	LOC123618649	NW_011515224.1:4436207-4454830	0	1.37593	-12.0814	0.00364470735485012	0.249806874394763
XR_836176.2	XR_836176.2	LOC105078645	LOC105078645	NW_011516685.1:1060674-1295244	0	0.589948	-14.5142	0.00406478607432416	0.262761145190719
XR_006722486.1	XR_006722486.1	LOC123614969	LOC123614969	NW_011511623.1:7051602-7311017	0.116784	0	12.2667718489601	0.00406983786837006	0.262761145190719
XR_006727674.1	XR_006727674.1	LOC105075261	LOC105075261	NW_011515625.1:5417718-5876659	0.303382	0	14.1657074877723	0.00424304839584559	0.267503913064967
XR_006725101.1	XR_006725101.1	LOC123617009	LOC123617009	NW_011513750.1:1849279-2279463	0.0876828	0	12.3028618735755	0.00428102321820545	0.268521387954448
XR_006724239.1	XR_006724239.1	LOC123616277	LOC123616277	NW_011513243.1:15613853-16096284	0	0.0785828	-12.5531	0.00432381964692116	0.270051669068415
XR_006726322.1	XR_006726322.1	LOC123617995	LOC123617995	NW_011514683.1:3170686-3193214	0	0.434401	-10.5436	0.00437584942492098	0.272245543482708
XR_006721552.1	XR_006721552.1	LOC123614070	LOC123614070	NW_011511150.1:14044615-14339422	0	0.498501	-14.3594	0.00446942914875637	0.273993673953352
XR_006722181.1	XR_006722181.1	LOC123614702	LOC123614702	NW_011511605.1:23893491-24566983	0	0.0493458	-12.2503	0.00490232476812751	0.285527994960569
XR_006727677.1	XR_006727677.1	LOC105075261	LOC105075261	NW_011515625.1:5417718-5876659	0.254456	0	13.9120386732005	0.0050829807256675	0.292567068382473
XR_006721362.1	XR_006721362.1	LOC123613926	LOC123613926	NW_011544912.1:3112557-3139044	0.269628	0	10.1882788148589	0.00521956251358802	0.296436729551769
XR_006720949.1	XR_006720949.1	LOC123613590	LOC123613590	NW_011544901.1:417258-883803	0	0.281282	-14.0815	0.00545067201880533	0.301512550668387
XR_006727902.1	XR_006727902.1	LOC105075729	LOC105075729	NW_011515729.1:1402278-1449355	0.581167	0	11.8655091538074	0.00558948902961947	0.305162507392425
XR_006727054.1	XR_006727054.1	LOC123618610	LOC123618610	NW_011515163.1:44453-52086	0	1.92904	-11.0424	0.0057332582577997	0.308992445051942
XR_006727782.1	XR_006727782.1	LOC123619236	LOC123619236	NW_011515636.1:2775762-2844220	0.332605	0	12.1536531564649	0.00623211760943582	0.321702933855426
XR_006727670.1	XR_006727670.1	LOC105075261	LOC105075261	NW_011515625.1:5417718-5876659	0.211257	0	13.6436409081871	0.00626298062404818	0.321754619743294
XR_006719126.1	XR_006719126.1	LOC105078787	LOC105078787	NW_011516693.1:2392844-2586047	0	0.136636	-11.9152	0.00643560653900316	0.322254801126931
XR_006725339.1	XR_006725339.1	LOC123617209	LOC123617209	NW_011514126.1:654183-660370	0	3.898	-11.8397	0.00646925988857893	0.322254801126931
XR_006728293.1	XR_006728293.1	LOC123619616	LOC123619616	NW_011516265.1:9755111-9777619	1.16819	0	11.8126278035539	0.00647228580130249	0.322254801126931
XR_006721087.1	XR_006721087.1	LOC105082918	LOC105082918	NW_011511141.1:7210500-7526326	0	0.342193	-13.8014	0.00663496491656779	0.3242516927928
XR_006727620.1	XR_006727620.1	LOC123619084	LOC123619084	NW_011515601.1:2683230-2695284	0.458417	0	9.99654123773323	0.00793813341818278	0.346757828045064
XR_006728211.1	XR_006728211.1	LOC105076698	LOC105076698	NW_011516265.1:31635469-31647923	0	0.491682	-9.83386	0.00805889099640107	0.350134862827891
XR_006722074.1	XR_006722074.1	LOC105062943	LOC105062943	NW_011511600.1:5117469-5384132	0.277249	0	13.2526559531576	0.00806315295483925	0.350134862827891
XR_836435.2	XR_836435.2	LOC105081377	LOC105081377	NW_011517687.1:11528683-11566692	0	0.451076	-11.4656	0.00854244347322519	0.359255846239782
XR_006725320.1	XR_006725320.1	LOC123617189	LOC123617189	NW_011514020.1:1948782-1999037	0	0.387797	-11.4548	0.00860354110835915	0.361135483396826
XR_006722894.1	XR_006722894.1	LOC123615297	LOC123615297	NW_011510175.1:2062273-2081048	0	0.338398	-10.0486	0.00864047622644616	0.361651567683343
XR_006720975.1	XR_006720975.1	LOC123613607	LOC123613607	NW_011544902.1:2477380-2863763	0	0.213331	-13.4106	0.00870719872908541	0.363752727171811
XR_006725662.1	XR_006725662.1	LOC105070853	LOC105070853	NW_011514262.1:438111-445617	0.727421	0	9.63981332103256	0.00880384363143232	0.366746303480821
XR_006719291.1	XR_006719291.1	LOC123612121	LOC123612121	NW_011516728.1:4530775-4663435	0	0.56484	-13.3877	0.00883279056017011	0.36680834521456
XR_006721731.1	XR_006721731.1	LOC105062015	LOC105062015	NW_011511506.1:1348311-1361930	0	1.47286	-11.4135	0.00889930170575654	0.367320456951123
XR_006725218.1	XR_006725218.1	LOC123617142	LOC123617142	NW_011513948.1:926814-938575	0	0.452831	-9.74554	0.00893541119392864	0.367320456951123
XR_006727832.1	XR_006727832.1	LOC123619270	LOC123619270	NW_011515636.1:13910108-14154121	0.260773	0	13.0362021480473	0.00914083370283391	0.371986312017729
XR_006720412.1	XR_006720412.1	LOC123613082	LOC123613082	NW_011517767.1:2518173-2858905	0	0.226789	-13.3175	0.0092441450440962	0.373387623932597
XR_006722075.1	XR_006722075.1	LOC105062943	LOC105062943	NW_011511600.1:5117469-5384132	0	0.238908	-13.3146	0.00926006734498537	0.373387623932597
XR_006728447.1	XR_006728447.1	LOC105077303	LOC105077303	NW_011516269.1:33455601-33739542	0	0.202828	-13.2497	0.00978266023719277	0.382888973834731
XR_006726929.1	XR_006726929.1	LOC123618485	LOC123618485	NW_011510719.1:2761943-2806818	0.347542	0	11.1499805128502	0.00991843643256279	0.384306586840665
XR_006725100.1	XR_006725100.1	LOC123617009	LOC123617009	NW_011513750.1:1849279-2279463	0.133278	0	13.1075911832641	0.0100192610374864	0.386311823119614
XR_006720598.1	XR_006720598.1	LOC123613239	LOC123613239	NW_011517961.1:196516-303831	0.388297	32.6869	-6.4358	0.0100982016754394	0.387205762997364
XR_006727830.1	XR_006727830.1	LOC123619270	LOC123619270	NW_011515636.1:13910108-14154121	0	0.265668	-13.1787	0.0101809509659057	0.388777613791204
XR_006723374.1	XR_006723374.1	LOC123615698	LOC123615698	NW_011512525.1:1494290-1721424	0	0.27712	-13.1363	0.0104801852436988	0.39445211090748
XR_006726839.1	XR_006726839.1	LOC105073234	LOC105073234	NW_011514988.1:493134-500782	1.90564	0	11.214070964257	0.0104859007622223	0.39445211090748
XR_834657.2	XR_834657.2	LOC105062018	LOC105062018	NW_011511506.1:1369573-1391720	0.683515	0	11.0097245538285	0.0105132496868759	0.394645703505983
XR_006724103.1	XR_006724103.1	LOC105067175	LOC105067175	NW_011513139.1:10335-92278	0	0.210079	-11.2836	0.010830964569063	0.39875337115801
XR_006727962.1	XR_006727962.1	LOC105075793	LOC105075793	NW_011515779.1:2907205-2973021	0.673891	0	11.2517332674181	0.0111556301985103	0.403287938342204
XR_006720404.1	XR_006720404.1	LOC123613077	LOC123613077	NW_011517767.1:5044083-5107697	0	0.21775	-11.0569	0.0115161669534517	0.408364404073207
XR_006726226.1	XR_006726226.1	LOC123617928	LOC123617928	NW_011514637.1:7721503-7749054	0.430376	0	11.1950288786342	0.0116598542819632	0.411383576717472
XR_006722261.1	XR_006722261.1	LOC105063342	LOC105063342	NW_011511611.1:10113030-10138673	0	0.174021	-9.32705	0.011729323832943	0.412098254308236
XR_006724083.1	XR_006724083.1	LOC105067132	LOC105067132	NW_011513121.1:7341246-7618940	0	0.21032	-12.9138	0.0120016817637984	0.41451313821323
XR_006722183.1	XR_006722183.1	LOC123614702	LOC123614702	NW_011511605.1:23893491-24566983	0	0.0778433	-12.8728	0.0123330463178723	0.419670936484616
XR_006721775.1	XR_006721775.1	LOC105062156	LOC105062156	NW_011511551.1:54831-96735	0.366715	0	11.0112822336329	0.0123510380286545	0.419670936484616
XR_006726309.1	XR_006726309.1	LOC123617989	LOC123617989	NW_011514683.1:1788437-2133040	0	0.0352227	-10.953	0.0124508182509676	0.41968829573274
XR_006726923.1	XR_006726923.1	LOC123618483	LOC123618483	NW_011515021.1:1833633-1872100	0	0.360032	-11.0008	0.0124575899918853	0.41968829573274
XR_006726053.1	XR_006726053.1	LOC105071594	LOC105071594	NW_011514557.1:5518513-5529530	0	0.44832	-9.40881	0.0125842142044081	0.421499187558692
XR_006725857.1	XR_006725857.1	LOC105071260	LOC105071260	NW_011514272.1:348683-372191	1.79223	0	12.6112059739493	0.0125848138911935	0.421499187558692
XR_006723803.1	XR_006723803.1	LOC123615963	LOC123615963	NW_011512853.1:893073-1121002	0.178142	0	12.5576554592157	0.0129045266653201	0.426906174400731
XR_836184.2	XR_836184.2	LOC105078776	LOC105078776	NW_011516693.1:1632609-1718323	0.470533	0	12.5479351289829	0.0129801072789694	0.427594449883857
XR_006726973.1	XR_006726973.1	LOC123618549	LOC123618549	NW_011515158.1:915230-1119228	0.0579718	0	10.6833222525803	0.0129993144664077	0.427594449883857
XR_006719519.1	XR_006719519.1	LOC105079600	LOC105079600	NW_011516759.1:702449-721384	0	0.213259	-9.14994	0.0131498817801657	0.429218379943851
XR_006719170.1	XR_006719170.1	LOC105078917	LOC105078917	NW_011516697.1:937404-1000608	0.049479	0	9.02630160903635	0.0135366312668955	0.436662965526698
XR_006728158.1	XR_006728158.1	LOC123619514	LOC123619514	NW_011516006.1:7265036-7273222	0	0.416113	-9.03359	0.014172909770681	0.447476712802026
XR_006720332.1	XR_006720332.1	LOC123613020	LOC123613020	NW_011517693.1:65997-133314	0	0.7269	-12.6583	0.0143534611925685	0.450069515349039
XR_006723750.1	XR_006723750.1	LOC105066530	LOC105066530	NW_011512850.1:8086537-8155916	0	0.174848	-10.7131	0.0147408932526503	0.453789236281078
XR_836185.2	XR_836185.2	LOC105078776	LOC105078776	NW_011516693.1:1632609-1718323	0.443142	0	12.2921875165282	0.0148465103678539	0.455237844371408
XR_006726372.1	XR_006726372.1	LOC105072130	LOC105072130	NW_011514758.1:2769485-2773177	0	11.7347	-12.5974	0.0149695948419298	0.457736944499899
XR_006728501.1	XR_006728501.1	LOC123619802	LOC123619802	NW_011516269.1:42436308-42475357	0	0.384678	-11.0693	0.0154033703813409	0.46391327266156
XR_006724242.1	XR_006724242.1	LOC123616277	LOC123616277	NW_011513243.1:15613853-16096284	0	0.0922392	-12.5216	0.0155421643368666	0.465545972844156
XR_006722397.1	XR_006722397.1	LOC105063695	LOC105063695	NW_011511616.1:2586497-2612974	0.192624	0	9.44389674584211	0.0158778015686612	0.469394884732915
XR_006721412.1	XR_006721412.1	LOC123613985	LOC123613985	NW_011511147.1:3652587-3760243	0	0.115273	-10.7132	0.0160369790158525	0.472018890391722
XR_006726185.1	XR_006726185.1	LOC123617908	LOC123617908	NW_011514637.1:9070294-9103173	0	0.102216	-8.95882	0.0165166411341528	0.480674647996706
XR_835445.2	XR_835445.2	LOC105070764	LOC105070764	NW_011514255.1:8280-53759	0.668787	0	12.1408318402052	0.0165419564462247	0.480775858904401
XR_006719871.1	XR_006719871.1	LOC123612585	LOC123612585	NW_011517154.1:36700-43924	0.380314	0	8.7521265326035	0.0165764798721186	0.480827115763589
XR_006721202.1	XR_006721202.1	LOC123613786	LOC123613786	NW_011544909.1:17951600-18022924	0.467698	0	12.1047360361104	0.0165907384112645	0.480923893169716
XR_006723800.1	XR_006723800.1	LOC123615963	LOC123615963	NW_011512853.1:893070-1134182	0	0.141941	-12.4184	0.0166724171164954	0.481922684601337
XR_834932.2	XR_834932.2	LOC105065340	LOC105065340	NW_011512444.1:6399816-6470364	0	0.132769	-10.5643	0.0172273216267953	0.490655514793694
XR_006723182.1	XR_006723182.1	LOC123615538	LOC123615538	NW_011512508.1:554783-619758	0	0.495084	-12.3289	0.017544067082309	0.495575085659052
XR_006718925.1	XR_006718925.1	LOC123611837	LOC123611837	NW_011516558.1:9163936-9225263	0.341557	0	12.0507784146434	0.0178009888034014	0.497193172157434
XR_006728209.1	XR_006728209.1	LOC123619565	LOC123619565	NW_011516265.1:5752520-6387424	0	0.055379	-12.2965	0.0178186913962441	0.497193172157434
XR_006721297.1	XR_006721297.1	LOC123613865	LOC123613865	NW_011544910.1:2451292-2495144	0	0.20784	-10.4221	0.0181006520151585	0.501578294229992
XR_006721204.1	XR_006721204.1	LOC123613786	LOC123613786	NW_011544909.1:17951600-18022924	0	0.473737	-12.239	0.0185092310150094	0.508103778087839
XR_836086.2	XR_836086.2	LOC105077620	LOC105077620	NW_011516281.1:2090634-2096320	0.419211	0	8.58288947646579	0.018984381192311	0.515681846181271
XR_006726321.1	XR_006726321.1	LOC123617994	LOC123617994	NW_011514683.1:2800396-3125676	0	0.0997092	-12.1802	0.0190451875549714	0.516696055711953
XR_835421.2	XR_835421.2	LOC105070512	LOC105070512	NW_011514137.1:74140-134813	0.133013	0	10.1290067921889	0.0192896445803955	0.519846495292556
XR_006727963.1	XR_006727963.1	LOC105075793	LOC105075793	NW_011515779.1:2907205-2973024	0.413306	0	12.0322825117584	0.0194663647396137	0.520696524234571
XR_006719714.1	XR_006719714.1	LOC105080015	LOC105080015	NW_011517098.1:10712744-10747073	0.18958	0	10.1652632976071	0.019491203614621	0.520696524234571
XR_006726330.1	XR_006726330.1	LOC105072018	LOC105072018	NW_011514683.1:3870015-3954793	0.0833752	0	10.1734890015157	0.0195145586429167	0.520696524234571
XR_006721754.1	XR_006721754.1	LOC123614412	LOC123614412	NW_011511548.1:416223-428217	0	0.266486	-8.96354	0.0195806174376693	0.520696524234571
XR_006727014.1	XR_006727014.1	LOC123618562	LOC123618562	NW_011515158.1:8722878-8729866	0.299319	0	8.59416784836485	0.0196193494295711	0.521010166252363
XR_006720634.1	XR_006720634.1	LOC123613272	LOC123613272	NW_011517961.1:14944311-15025051	0	0.0982202	-10.335	0.0200620788233524	0.526758172182382
XR_006725047.1	XR_006725047.1	LOC105069295	LOC105069295	NW_011513697.1:900775-974093	0	0.414133	-12.085	0.0200896791552217	0.527157154218952
XR_006721870.1	XR_006721870.1	LOC123614460	LOC123614460	NW_011511552.1:10685290-10723743	0	0.195908	-10.2937	0.0202180997111689	0.528962190423168
XR_006720294.1	XR_006720294.1	LOC123612975	LOC123612975	NW_011517687.1:5259774-5300053	0.180209	0	10.2469671377695	0.0203438851200967	0.530362314747245
XR_006721429.1	XR_006721429.1	LOC123613992	LOC123613992	NW_011511147.1:6814038-6821934	0.26657	0	8.3657656857953	0.0204730286776299	0.53243349050116
XR_006725071.1	XR_006725071.1	LOC123616981	LOC123616981	NW_011513716.1:38082-63488	0	0.449561	-10.8355	0.0205502395680451	0.532902325477126
XR_006721617.1	XR_006721617.1	LOC123614277	LOC123614277	NW_011511173.1:113238-168538	0	0.144863	-10.3667	0.0210066730727139	0.538224242030762
XR_006720186.1	XR_006720186.1	LOC105081190	LOC105081190	NW_011517578.1:100286-155015	0	0.139691	-10.2025	0.0210330258914218	0.538224242030762
XR_006721153.1	XR_006721153.1	LOC105083375	LOC105083375	NW_011544907.1:3668644-3903527	0	0.103617	-12.0073	0.0210866630623264	0.538224242030762
XR_006726422.1	XR_006726422.1	LOC105072226	LOC105072226	NW_011514758.1:9892636-9939634	0	0.185993	-10.2152	0.0211113446639815	0.538224242030762
XR_006725342.1	XR_006725342.1	LOC123617212	LOC123617212	NW_011514126.1:973621-976536	19.6239	1.04018	4.4538279603697	0.0211221722889979	0.538224242030762
XR_006726733.1	XR_006726733.1	LOC123618318	LOC123618318	NW_011514985.1:6107637-6337801	0.0976405	0	11.7046517096487	0.0216721786657653	0.546546031506861
XR_006719457.1	XR_006719457.1	LOC123612253	LOC123612253	NW_011516739.1:567536-622640	0	0.549636	-11.9664	0.0216887580913627	0.546651056828211
XR_006726305.1	XR_006726305.1	LOC123617989	LOC123617989	NW_011514683.1:1841019-2137649	0.0745477	0	11.6814417445999	0.022034989007238	0.550926005297984
XR_006721217.1	XR_006721217.1	LOC123613793	LOC123613793	NW_011544909.1:9438548-9559213	0	0.190943	-11.9287	0.0222235799119632	0.552263327945167
XR_006722853.1	XR_006722853.1	LOC105064761	LOC105064761	NW_011512002.1:159109-184517	0.254777	0	10.3499449151453	0.0224838973404373	0.554938883236622
XR_006724542.1	XR_006724542.1	LOC105068042	LOC105068042	NW_011513397.1:1290671-1318555	0	0.366496	-10.4056	0.0225490003183363	0.555611405717394
XR_006728400.1	XR_006728400.1	LOC123619752	LOC123619752	NW_011516269.1:28142418-28801409	0	0.040063	-11.8834	0.0227749612626861	0.558510586241565
XR_006720383.1	XR_006720383.1	LOC123613047	LOC123613047	NW_011517737.1:2458460-2567598	0	0.260578	-11.8756	0.0229540995039851	0.560686011289852
XR_006723192.1	XR_006723192.1	LOC105065417	LOC105065417	NW_011512512.1:424450-473635	0.320106	0	11.638700053895	0.0230677615071864	0.560728681012973
XR_006723913.1	XR_006723913.1	LOC105066842	LOC105066842	NW_011510359.1:302248-327706	0.397277	0	10.6099306166286	0.0230849383545206	0.560728681012973
XR_006720288.1	XR_006720288.1	LOC123612972	LOC123612972	NW_011517687.1:4757149-4935431	0	0.144805	-11.8509	0.0231205357770361	0.561214681000251
XR_006724020.1	XR_006724020.1	LOC105067004	LOC105067004	NW_011513030.1:2188756-2259400	0	0.107257	-10.0647	0.0236305126630554	0.568578542939702
XR_006724745.1	XR_006724745.1	LOC123616724	LOC123616724	NW_011513508.1:6417226-6454617	0.539636	0	11.5492160828937	0.0236476588033029	0.5686803453998
XR_006724509.1	XR_006724509.1	LOC123616498	LOC123616498	NW_011513299.1:13255145-13368832	0.0628385	0	9.95043297203498	0.0238107280189151	0.569724050856161
XR_006727519.1	XR_006727519.1	LOC123619005	LOC123619005	NW_011515580.1:6953219-7125479	0	0.145652	-11.8099	0.0238146226597896	0.569724050856161
XR_006723517.1	XR_006723517.1	LOC123615790	LOC123615790	NW_011512597.1:8561686-8596718	0.187582	0	9.96616583455144	0.0238204482564088	0.569724050856161
XR_006728459.1	XR_006728459.1	LOC123619781	LOC123619781	NW_011516269.1:10392623-10564585	0.124691	0	11.4677239736981	0.024087500353699	0.57289679233536
XR_836290.2	XR_836290.2	LOC105079680	LOC105079680	NW_011516773.1:5274870-5285093	0.603386	0	9.77714269943874	0.024096222279367	0.57289679233536
XR_006720946.1	XR_006720946.1	LOC123613590	LOC123613590	NW_011544901.1:417258-883803	0.0414137	0	11.4863206224026	0.0243586068926046	0.574331603872245
XR_006718991.1	XR_006718991.1	LOC123611894	LOC123611894	NW_011516575.1:1647834-1659693	0	0.556754	-9.98598	0.0244051603283248	0.574656694960853
XR_006724606.1	XR_006724606.1	LOC123616594	LOC123616594	NW_011513412.1:2812232-2827981	1.30529	0	11.4070450961038	0.0248347152699327	0.577712467800248
XR_006720908.1	XR_006720908.1	LOC105082937	LOC105082937	NW_011544900.1:8521153-8542721	0.136081	0	8.64964788679758	0.0248629434611525	0.577712467800248
XR_006719046.1	XR_006719046.1	LOC105078645	LOC105078645	NW_011516685.1:1046271-1295244	2.728	0.226101	3.63713558636198	0.0250459807434804	0.578831477515925
XR_006722838.1	XR_006722838.1	LOC105064761	LOC105064761	NW_011512002.1:159109-224274	1.98945	0.0350963	5.91349499349158	0.0250595791364896	0.578831477515925
XR_006722071.1	XR_006722071.1	LOC105062943	LOC105062943	NW_011511600.1:5117475-5384132	0	0.0960235	-11.7242	0.0251460254310071	0.579435212887537
XR_006720339.1	XR_006720339.1	LOC123613024	LOC123613024	NW_011517737.1:3451684-3479600	0.230277	0	9.91970895527587	0.0257730967704921	0.588258606394734
XR_006728740.1	XR_006728740.1	LOC105077764	LOC105077764	NW_011516475.1:3083603-3107785	0.738423	0	11.3726722796949	0.0258869447996858	0.589376397838556
XR_006722485.1	XR_006722485.1	LOC123614969	LOC123614969	NW_011511623.1:7021684-7311017	0	0.0857815	-11.6794	0.0259547754313146	0.590077079396653
XR_835562.2	XR_835562.2	LOC105071831	LOC105071831	NW_011514637.1:4006086-4018913	1.38584	0	11.3668643045331	0.0259579238460964	0.590077079396653
XR_006722252.1	XR_006722252.1	LOC105063325	LOC105063325	NW_011511611.1:7254353-7266905	0	0.497913	-9.84768	0.0265742422928373	0.595855953049179
XR_006721303.1	XR_006721303.1	LOC123613869	LOC123613869	NW_011544910.1:1314405-1356807	0.108381	0	9.6833	0.0267433095536483	0.596535666801541
XR_006723700.1	XR_006723700.1	LOC123615885	LOC123615885	NW_011510342.1:6790122-6916832	0	0.181229	-11.5679	0.0275746193529683	0.608299418511974
XR_006724859.1	XR_006724859.1	LOC123616835	LOC123616835	NW_011513524.1:6688147-6728659	0	0.131726	-9.77678	0.0277304461611011	0.609903599083719
XR_006721801.1	XR_006721801.1	LOC105062151	LOC105062151	NW_011511551.1:1091671-1257449	0.097051	0	11.2225351492108	0.0280180098957289	0.612556609597187
XR_006721154.1	XR_006721154.1	LOC105083375	LOC105083375	NW_011544907.1:3668644-3890297	0	0.0780152	-11.5145	0.0281483241576847	0.614203221077866
XR_006720456.1	XR_006720456.1	LOC123613116	LOC123613116	NW_011510995.1:5231732-5397821	0.0958525	0	11.2083148089882	0.0283807049268929	0.617178901411522
XR_006727563.1	XR_006727563.1	LOC123619041	LOC123619041	NW_011515599.1:5465622-5514907	0	0.409346	-11.4952	0.0284116468286963	0.617178901411522
XR_006727598.1	XR_006727598.1	LOC123619072	LOC123619072	NW_011515601.1:4641774-4675979	0	0.165342	-9.73115	0.0286171575901613	0.620499542510088
XR_006720542.1	XR_006720542.1	LOC123613200	LOC123613200	NW_011517956.1:937739-972311	0	0.151146	-9.73877	0.0288517770146752	0.623662958031506
XR_006723138.1	XR_006723138.1	LOC105065381	LOC105065381	NW_011510266.1:1290192-1302078	0.728874	0	10.3823019278466	0.0293867867359121	0.63027715224339
XR_006724359.1	XR_006724359.1	LOC123616384	LOC123616384	NW_011513270.1:7456769-8322566	0.426314	2.86735	-2.68106	0.0294297940884541	0.630278547326269
XR_006726850.1	XR_006726850.1	LOC123618417	LOC123618417	NW_011510719.1:3532280-3587474	0	0.100773	-9.65314	0.0302429825653621	0.640471166242315
XR_006724860.1	XR_006724860.1	LOC123616835	LOC123616835	NW_011513524.1:6688147-6728659	0	0.134468	-9.81991	0.0302491855937627	0.640471166242315
XR_006721468.1	XR_006721468.1	LOC123614007	LOC123614007	NW_011511147.1:3392145-3401373	0	0.155358	-7.87649	0.0305305113817014	0.644757543001956
XR_006727809.1	XR_006727809.1	LOC123619259	LOC123619259	NW_011515636.1:14278046-14526365	0.043811	0	11.1067724149276	0.0305861909236772	0.645005344229575
XR_006721660.1	XR_006721660.1	LOC123614298	LOC123614298	NW_011511178.1:5416982-5435094	0	0.285951	-9.62785	0.0307881547521217	0.647404025809657
XR_006728560.1	XR_006728560.1	LOC123619826	LOC123619826	NW_011516269.1:16049092-16054187	0.0705173	3.30255	-5.46863	0.0309677088278974	0.650032928664221
XR_006722119.1	XR_006722119.1	LOC123614670	LOC123614670	NW_011511605.1:3579144-3649263	0	0.0832197	-9.69008	0.0310290418384289	0.650525091171485
XR_006724194.1	XR_006724194.1	LOC123616261	LOC123616261	NW_011513243.1:9731026-9881999	0	0.11531	-11.2831	0.0318505339004419	0.657933917092915
XR_006720903.1	XR_006720903.1	LOC123613542	LOC123613542	NW_011544900.1:8361876-8386740	0.045601	6.68389	-7.3068	0.0321162341595247	0.658483695155898
XR_006725044.1	XR_006725044.1	LOC105069295	LOC105069295	NW_011513697.1:900775-974093	0	0.210308	-11.2687	0.0321372451484261	0.658483695155898
XR_006719944.1	XR_006719944.1	LOC123612651	LOC123612651	NW_011510931.1:7744288-7750226	0	0.262158	-7.95343	0.03221349873907	0.658483695155898
XR_835932.2	XR_835932.2	LOC105075729	LOC105075729	NW_011515729.1:1402278-1449357	0	0.394124	-11.2604	0.0322249256506635	0.658483695155898
XR_006727831.1	XR_006727831.1	LOC123619270	LOC123619270	NW_011515636.1:13910108-14154121	0	0.0758855	-11.2572	0.0322685031782968	0.658483695155898
XR_006728286.1	XR_006728286.1	LOC123619616	LOC123619616	NW_011516265.1:9755111-9777619	0	0.216399	-9.57821	0.0323774912932439	0.659410590482939
XR_836084.2	XR_836084.2	LOC105077609	LOC105077609	NW_011516281.1:140768-147585	0.00452925	0.398829	-5.69892	0.03250954860581	0.659932412390387
XR_006723440.1	XR_006723440.1	LOC123615765	LOC123615765	NW_011512597.1:14593837-14606458	0.306428	0	9.33948344404885	0.0327449922396777	0.663214120652019
XR_006720353.1	XR_006720353.1	LOC123613028	LOC123613028	NW_011517737.1:11030329-11039281	0.395271	0	9.34347767381117	0.0330093411780654	0.664130342279265
XR_006721904.1	XR_006721904.1	LOC105062372	LOC105062372	NW_011511553.1:1357999-1671908	0	0.047207	-11.211	0.0332062726188633	0.665712600233208
XR_006728757.1	XR_006728757.1	LOC105077798	LOC105077798	NW_011516528.1:5031025-5130177	0	0.148875	-11.2062	0.0333330850075576	0.665712600233208
XR_006723464.1	XR_006723464.1	LOC105066142	LOC105066142	NW_011512597.1:3521219-3573548	0.273767	0	10.8857353075454	0.0333930681504542	0.665925532971376
XR_006728009.1	XR_006728009.1	LOC123619409	LOC123619409	NW_011515844.1:66666-167008	0	0.144353	-11.1788	0.033609205861211	0.668757152765469
XR_006724333.1	XR_006724333.1	LOC105067273	LOC105067273	NW_011510360.1:6243662-6258944	0.323059	0	9.57164753332669	0.0341962873229657	0.674308519213983
XR_006719629.1	XR_006719629.1	LOC123612403	LOC123612403	NW_011517028.1:2325302-2472149	0.0925075	0	11.0315587053233	0.0344238423919472	0.678100694026055
XR_006724980.1	XR_006724980.1	LOC123616913	LOC123616913	NW_011513546.1:8398203-8496190	0	0.143132	-11.1322	0.0346483182865311	0.680479371450731
XR_006728756.1	XR_006728756.1	LOC105077798	LOC105077798	NW_011516528.1:5031025-5130177	0.690314	6.35085	-3.17575	0.0347471034423186	0.681341714476824
XR_006719588.1	XR_006719588.1	LOC123612376	LOC123612376	NW_011516901.1:1669348-1674453	0	0.249561	-7.66925	0.0349774013479317	0.682721701304916
XR_006725633.1	XR_006725633.1	LOC123617485	LOC123617485	NW_011514259.1:190548-193135	6.95698	0.408799	4.33191485505791	0.034998147336816	0.682781756107524
XR_006722340.1	XR_006722340.1	LOC123614872	LOC123614872	NW_011511614.1:1957587-1970893	0.341725	0	9.42491758341049	0.0360796479169726	0.691867106567013
XR_006724443.1	XR_006724443.1	LOC123616444	LOC123616444	NW_011513285.1:2927627-2962678	0	0.458161	-11.0522	0.0361253659930974	0.691867106567013
XR_006724834.1	XR_006724834.1	LOC123616820	LOC123616820	NW_011513524.1:8870093-8945246	0	0.175768	-11.0462	0.0362319978967784	0.69213292009805
XR_006728344.1	XR_006728344.1	LOC123619686	LOC123619686	NW_011516268.1:10540756-10699318	0.08074	0	10.724365917164	0.0365190255499559	0.695248281343812
XR_006719045.1	XR_006719045.1	LOC105078645	LOC105078645	NW_011516685.1:1060674-1295244	0	0.0192578	-9.5678	0.0365620922210431	0.695248281343812
XR_006725292.1	XR_006725292.1	LOC123617170	LOC123617170	NW_011513968.1:1300186-1313527	0.256352	0	9.35573660836662	0.0369025953610596	0.698579139698269
XR_836284.2	XR_836284.2	LOC105079659	LOC105079659	NW_011516773.1:2884482-2915139	0	0.453997	-10.9601	0.0382018254655735	0.713965525848952
XR_006724984.1	XR_006724984.1	LOC123616913	LOC123616913	NW_011513546.1:8398203-8496190	0.109064	0	10.6333822102226	0.0391475864762269	0.723564442766404
XR_006723867.1	XR_006723867.1	LOC123616001	LOC123616001	NW_011512859.1:10974294-11021560	0.0786335	0	9.13766374229713	0.0393316964008425	0.725839587561566
XR_006727248.1	XR_006727248.1	LOC123618771	LOC123618771	NW_011509865.1:3507534-3513464	0	0.203025	-7.50409	0.0397302141814741	0.730015624098006
XR_006722849.1	XR_006722849.1	LOC105064761	LOC105064761	NW_011512002.1:159109-224274	0.120837	0	10.6412110266372	0.0399355504611089	0.731732937018531
XR_006723492.1	XR_006723492.1	LOC105066159	LOC105066159	NW_011512597.1:4712851-4835026	0.0924927	0	10.7670666998878	0.0399929091718337	0.731753339634519
XR_006723452.1	XR_006723452.1	LOC105066121	LOC105066121	NW_011512597.1:1062683-1102144	0	0.106385	-9.17064	0.0400011420898503	0.731753339634519
XR_006723799.1	XR_006723799.1	LOC123615963	LOC123615963	NW_011512853.1:892977-1129644	0.0329708	0	10.6266786795188	0.0402136195416056	0.732764301917995
XR_006723031.1	XR_006723031.1	LOC123615445	LOC123615445	NW_011512356.1:920277-1258978	0	0.0401675	-10.813	0.0417448217376624	0.748415305681088
XR_006722534.1	XR_006722534.1	LOC123615009	LOC123615009	NW_011511680.1:3717363-3760188	0.246294	0	10.6677422641668	0.0422380243766025	0.752100136440314
XR_006721239.1	XR_006721239.1	LOC123613806	LOC123613806	NW_011544909.1:8664493-8678902	0	0.268655	-9.07506	0.0422407257770916	0.752100136440314
XR_006723329.1	XR_006723329.1	LOC105065928	LOC105065928	NW_011510294.1:1733897-1767508	0.316263	0	10.4558889051298	0.042485154080044	0.754013020738613
XR_006726381.1	XR_006726381.1	LOC105072130	LOC105072130	NW_011514758.1:2769485-2772986	0	3.47804	-10.7674	0.0425797857119897	0.755153935651986
XR_006726911.1	XR_006726911.1	LOC123618478	LOC123618478	NW_011510719.1:7795523-8026143	0.04159	0	10.4782565406858	0.042658427951851	0.75556552678033
XR_006725606.1	XR_006725606.1	LOC123617463	LOC123617463	NW_011514256.1:381240-416297	0.0859178	0	9.00753766843102	0.0430561394296072	0.760468484301831
XR_006725923.1	XR_006725923.1	LOC123617718	LOC123617718	NW_011514284.1:36049-97048	0	0.0612448	-9.05421	0.0431889652592507	0.760983000518338
XR_006722226.1	XR_006722226.1	LOC123614754	LOC123614754	NW_011511610.1:7451682-7503923	0	0.225493	-10.7201	0.0436606925026304	0.764704698598179
XR_006723755.1	XR_006723755.1	LOC105066530	LOC105066530	NW_011512850.1:8086537-8155916	0	0.0533213	-8.99527	0.0438214304167722	0.76660517445821
XR_006724989.1	XR_006724989.1	LOC123616913	LOC123616913	NW_011513546.1:8398203-8496190	0	0.119542	-10.7111	0.0438979656640419	0.767639088212507
XR_006728097.1	XR_006728097.1	LOC123619481	LOC123619481	NW_011515962.1:129165-150792	0	0.159281	-9.02333	0.0439815857069351	0.768785855189915
XR_006725688.1	XR_006725688.1	LOC123617537	LOC123617537	NW_011510515.1:4201-14379	0.091111	0	7.13608236360527	0.0440783500076889	0.768961136108779
XR_006723615.1	XR_006723615.1	LOC123615823	LOC123615823	NW_011512597.1:15787439-15794586	0	1.61613	-10.6913	0.0443067094319811	0.769590938741219
XR_006722743.1	XR_006722743.1	LOC123615186	LOC123615186	NW_011511989.1:600972-746592	0.0691475	0	10.3787503899329	0.0445723361023614	0.772376664013844
XR_006722808.1	XR_006722808.1	LOC123615257	LOC123615257	NW_011512001.1:1173240-1236632	0.107989	0	10.4398135234031	0.0447371036097318	0.774002474709106
XR_006722499.1	XR_006722499.1	LOC123614985	LOC123614985	NW_011511653.1:74992-87192	0	0.102308	-7.73096	0.0454240712599541	0.780475154621698
XR_006719128.1	XR_006719128.1	LOC105078787	LOC105078787	NW_011516693.1:2392844-2586047	0.0506835	0	10.3385777054402	0.0454473632006276	0.780475154621698
XR_006724660.1	XR_006724660.1	LOC123616658	LOC123616658	NW_011513422.1:64298-143802	0	0.124979	-10.6345	0.0458351688151393	0.782860416318159
XR_006723716.1	XR_006723716.1	LOC123615903	LOC123615903	NW_011512834.1:2419098-2459602	0.238127	0	10.3170797530888	0.0459501717022481	0.783912421694455
XR_006722188.1	XR_006722188.1	LOC123614702	LOC123614702	NW_011511605.1:23893491-24566982	0	0.016195	-10.6095	0.0462794898088668	0.787699457001941
XR_006718858.1	XR_006718858.1	LOC105078299	LOC105078299	NW_011516557.1:5432184-5434436	7.0892	0.0746075	6.49522190639862	0.0463253153566277	0.788174762667322
XR_006728041.1	XR_006728041.1	LOC123619434	LOC123619434	NW_011515853.1:2221952-2224473	0	0.347099	-7.14098	0.0464124280982492	0.789047117383053
XR_006726866.1	XR_006726866.1	LOC123618423	LOC123618423	NW_011514988.1:3261176-3272466	0.764347	0	10.326132092403	0.0465019498991395	0.789349983792949
XR_006725691.1	XR_006725691.1	LOC123617537	LOC123617537	NW_011510515.1:5122-14379	0.310582	0	8.78515311393504	0.0474697163241762	0.799000974459529
XR_006724855.1	XR_006724855.1	LOC105068937	LOC105068937	NW_011513524.1:6575116-6606187	0.291824	0	10.4488005884692	0.0478178959317409	0.802669656513991
XR_006723435.1	XR_006723435.1	LOC123615760	LOC123615760	NW_011512597.1:3454474-3495215	0	0.256166	-10.5449	0.0479123838172483	0.803075022550848
XR_006722225.1	XR_006722225.1	LOC123614754	LOC123614754	NW_011511610.1:7451682-7503923	0	0.199248	-10.5415	0.0481144717914737	0.804624543077163
XR_006726018.1	XR_006726018.1	LOC123617784	LOC123617784	NW_011510533.1:2526273-2548523	0.367931	0	10.2499235255773	0.0483546775501903	0.807414926769048
XR_006720493.1	XR_006720493.1	LOC123613136	LOC123613136	NW_011517816.1:13230452-13388670	0.0516322	0	10.2473968851306	0.048414935447645	0.807808426536834
XR_006723726.1	XR_006723726.1	LOC123615915	LOC123615915	NW_011512850.1:3277389-3290397	0.18812	0	8.53627403748158	0.0485693522587272	0.808852389809484
XR_006726235.1	XR_006726235.1	LOC123617930	LOC123617930	NW_011514637.1:8488310-8497565	0.301458	0	8.74270138475337	0.0487591958745425	0.810175438772776
XR_006727801.1	XR_006727801.1	LOC105075471	LOC105075471	NW_011515636.1:1930374-2000672	0	0.0423977	-8.77344	0.0491242225335808	0.812554669332522
XR_835975.2	XR_835975.2	LOC105076085	LOC105076085	NW_011515961.1:656927-664931	0.0944755	0	6.85508853552372	0.0493179392473805	0.814847092285425
XR_006726108.1	XR_006726108.1	LOC123617849	LOC123617849	NW_011514566.1:3196470-3262659	0.0368627	0	8.42633288272841	0.0494697567885609	0.816130509896559
XR_006719183.1	XR_006719183.1	LOC105078983	LOC105078983	NW_011516700.1:4868690-4874754	0	0.512443	-8.78906	0.0495994795046812	0.81727066647433
XR_006727116.1	XR_006727116.1	LOC105073949	LOC105073949	NW_011515224.1:9409273-9450700	0	0.242081	-10.4879	0.0496456419109678	0.817500712275144
XR_006725216.1	XR_006725216.1	LOC123617142	LOC123617142	NW_011513948.1:926814-938575	0	0.222898	-8.74971	0.0499367911081704	0.820760278490093
XR_006725983.1	XR_006725983.1	LOC105071420	LOC105071420	NW_011514468.1:6178296-6182710	0.0039175	0.219031	-5.38591	0.0499929567799362	0.821376818259011
XR_006726868.1	XR_006726868.1	LOC105073327	LOC105073327	NW_011514988.1:3453476-3463560	0.765989	0	10.1667919023711	0.0506231860595303	0.824959336999718
XR_006719091.1	XR_006719091.1	LOC123611968	LOC123611968	NW_011516693.1:1020312-1033512	0	0.244336	-8.88343	0.0507534593516958	0.825554607378599
XR_006718837.1	XR_006718837.1	LOC123611747	LOC123611747	NW_011516553.1:1278539-1290486	0	0.883278	-10.4474	0.0509469093767523	0.827348235027168
XR_006721906.1	XR_006721906.1	LOC123614503	LOC123614503	NW_011511553.1:1314360-1323569	0	0.322194	-8.70748	0.0513275933861717	0.830903158816144
XR_006723810.1	XR_006723810.1	LOC123615963	LOC123615963	NW_011512853.1:893070-1120998	0.0249912	0	10.1746064935242	0.0516086139575098	0.833613532566791
XR_006727686.1	XR_006727686.1	LOC123619139	LOC123619139	NW_011515625.1:6303059-6359113	0.0400223	0	8.31324383330177	0.0516986269036586	0.834455256532953
XR_006724342.1	XR_006724342.1	LOC105067631	LOC105067631	NW_011513270.1:2811354-2864655	0.0380675	0	8.39777955456052	0.0524446596630869	0.840753735473417
XR_006719707.1	XR_006719707.1	LOC105079850	LOC105079850	NW_011517098.1:1629332-1636500	0.269762	0	8.56953052662954	0.0527086454107642	0.841747200234052
XR_006721460.1	XR_006721460.1	LOC105083982	LOC105083982	NW_011511147.1:16583230-17020554	1.29443	9.77689	-2.82937	0.0527623763908425	0.841747200234052
XR_006722760.1	XR_006722760.1	LOC123615195	LOC123615195	NW_011511990.1:2598732-2648281	0.0436692	0	8.5696236198715	0.0527812504507226	0.841747200234052
XR_006727717.1	XR_006727717.1	LOC123619179	LOC123619179	NW_011515632.1:10250046-10258901	0	0.94081	-10.3815	0.0531068026973596	0.843882618682836
XR_006724982.1	XR_006724982.1	LOC123616913	LOC123616913	NW_011513546.1:8485660-8496190	0.689474	0	10.0757299156798	0.0532551801832241	0.843917552529644
XR_835743.2	XR_835743.2	LOC105073941	LOC105073941	NW_011515224.1:7342669-7364827	0.210052	2.78204	-3.63741	0.0533770260839858	0.843917552529644
XR_835769.2	XR_835769.2	LOC105074223	LOC105074223	NW_011515260.1:292053-312602	0	0.121802	-8.57872	0.0534451580994192	0.843917552529644
XR_006720277.1	XR_006720277.1	LOC123612967	LOC123612967	NW_011517687.1:2072880-2114286	0.132542	0	10.1193274368915	0.0535222676540502	0.844019514743628
XR_006727074.1	XR_006727074.1	LOC123618637	LOC123618637	NW_011515224.1:13244602-13271884	0.200052	0	10.1133834267641	0.0536153201671055	0.844043538647833
XR_006723840.1	XR_006723840.1	LOC123615979	LOC123615979	NW_011512859.1:18140517-18148519	0.887563	0	10.0440523192391	0.0540371453348383	0.847000300425763
XR_006719686.1	XR_006719686.1	LOC123612439	LOC123612439	NW_011517098.1:7082711-7086072	0.653829	0	8.31604905170151	0.0543334447752678	0.84837242565411
XR_006725159.1	XR_006725159.1	LOC123617086	LOC123617086	NW_011513933.1:6755889-6795741	0	0.0617718	-8.53689	0.0546009847891819	0.851921956537442
XR_006721159.1	XR_006721159.1	LOC105083376	LOC105083376	NW_011544907.1:4279977-4320693	0	0.185615	-10.3207	0.0546381632735677	0.851921956537442
XR_006727427.1	XR_006727427.1	LOC105074783	LOC105074783	NW_011515430.1:3077020-3134274	0.092351	0	10.0680052092789	0.0547480475768015	0.852126557406052
XR_006722364.1	XR_006722364.1	LOC123614884	LOC123614884	NW_011511614.1:1297349-1298413	0.262292	0	5.73866552688909	0.0548378934302055	0.853223365200992
XR_006721367.1	XR_006721367.1	LOC123613929	LOC123613929	NW_011544912.1:1673630-1699224	0.277374	5.56604	-4.26827	0.0549006910209338	0.853843213566071
XR_006721530.1	XR_006721530.1	LOC123614062	LOC123614062	NW_011511150.1:8959974-8968582	0	0.286798	-8.52764	0.0550132841352336	0.853924157814046
XR_006721331.1	XR_006721331.1	LOC105083887	LOC105083887	NW_011544912.1:11890586-11936369	0.114317	0	10.0525563149688	0.0551520053194992	0.854667065429834
XR_006719604.1	XR_006719604.1	LOC123612387	LOC123612387	NW_011516901.1:1851563-1918723	0.076577	0	10.0274887240887	0.0556956355218148	0.859006083207844
XR_006722093.1	XR_006722093.1	LOC123614645	LOC123614645	NW_011511602.1:91024-105580	0.508584	0	9.93622436752666	0.056041291100036	0.860652115089038
XR_006725821.1	XR_006725821.1	LOC123617656	LOC123617656	NW_011514270.1:575911-592015	0.133586	0	8.4746401239362	0.0561643180309324	0.861189143863512
XR_006725236.1	XR_006725236.1	LOC123617145	LOC123617145	NW_011513948.1:3138645-3146444	0.0144828	3.08449	-7.4803	0.0561995740198257	0.861322535064728
XR_834854.2	XR_834854.2	LOC105064367	LOC105064367	NW_011511773.1:5477114-5490766	0.169661	0	8.33177102864463	0.0564824721382527	0.864154347877535
XR_006723831.1	XR_006723831.1	LOC105066248	LOC105066248	NW_011510342.1:2368819-2378204	0	0.071532	-6.64491	0.0565185512782076	0.864405991622799
XR_006722856.1	XR_006722856.1	LOC105064761	LOC105064761	NW_011512002.1:197764-224274	8.60058	1.26514	2.94582011130633	0.0573721119149407	0.87187094532332
XR_834776.2	XR_834776.2	LOC105063419	LOC105063419	NW_011511613.1:718906-721458	1.70087	0.00277925	7.71897470945199	0.0580384671861712	0.876187390350165
XR_835972.2	XR_835972.2	LOC105076042	LOC105076042	NW_011515960.1:2229431-2245141	0.452099	0	9.87601550655766	0.0580450267453541	0.876187390350165
XR_006720544.1	XR_006720544.1	LOC123613201	LOC123613201	NW_011517956.1:8036126-8072765	0	0.222617	-10.1894	0.0584372503003228	0.880086931620829
XR_836500.2	XR_836500.2	LOC105082018	LOC105082018	NW_011517961.1:1179862-1227254	0	0.0560758	-8.5654	0.058493349399075	0.88023894762135
XR_006727171.1	XR_006727171.1	LOC123618718	LOC123618718	NW_011515235.1:2358606-2373795	0.41896	0	9.88734811521972	0.0587863762090975	0.882664721794414
XR_006723706.1	XR_006723706.1	LOC123615897	LOC123615897	NW_011510342.1:7535354-7612586	0	0.11172	-10.1567	0.0596350443998634	0.889711412843081
XR_006724139.1	XR_006724139.1	LOC123616242	LOC123616242	NW_011510360.1:6138333-6207284	0.211243	2.98688	-3.78743	0.0596872683037936	0.889711412843081
XR_006723092.1	XR_006723092.1	LOC123615497	LOC123615497	NW_011512444.1:2933202-2952772	0.316794	0	9.84786433238018	0.0596885790683699	0.889711412843081
XR_006719610.1	XR_006719610.1	LOC123612387	LOC123612387	NW_011516901.1:1851563-1918723	0	0.105694	-10.1501	0.0598886475575474	0.892391515821972
XR_006728572.1	XR_006728572.1	LOC123619833	LOC123619833	NW_011516269.1:15999676-16047268	0	0.166363	-10.1476	0.0599636346033554	0.892904551523486
XR_006720212.1	XR_006720212.1	LOC123612926	LOC123612926	NW_011517677.1:4239237-4261854	0.0976858	0	8.24824838786706	0.0600146645879107	0.892946055668703
XR_006724985.1	XR_006724985.1	LOC123616913	LOC123616913	NW_011513546.1:8398203-8496190	0.0478135	0	9.89170051781664	0.0600607561078222	0.892946055668703
XR_006720768.1	XR_006720768.1	LOC123613415	LOC123613415	NW_011544898.1:11512967-11516184	0	0.172444	-6.51778	0.0603017770169314	0.893107247093684
XR_006724717.1	XR_006724717.1	LOC123616712	LOC123616712	NW_011513508.1:3101417-3181658	0.0823495	0	9.77068361107192	0.0608449591583202	0.896914196890181
XR_006721222.1	XR_006721222.1	LOC123613793	LOC123613793	NW_011544909.1:9434259-9559215	0.0526553	0	9.76492106138232	0.0609028335269491	0.896914196890181
XR_006724788.1	XR_006724788.1	LOC105068857	LOC105068857	NW_011513512.1:1608215-1678049	0	0.030935	-8.39852	0.0611509505821955	0.899031270796405
XR_006728056.1	XR_006728056.1	LOC123619451	LOC123619451	NW_011515959.1:495863-574720	0.0836295	0	9.9885673901008	0.0611857839175475	0.899243136668042
XR_006726763.1	XR_006726763.1	LOC123618339	LOC123618339	NW_011514985.1:9494258-9509690	0	0.11905	-8.25078	0.0614178059061003	0.900982579613243
XR_006722105.1	XR_006722105.1	LOC123614655	LOC123614655	NW_011511602.1:2562111-2585080	0.196233	0	9.83864511061518	0.0614269100653832	0.900982579613243
XR_006719123.1	XR_006719123.1	LOC105078787	LOC105078787	NW_011516693.1:2392844-2586047	0	0.0391888	-10.0837	0.0621044216808462	0.907058869251228
XR_006722688.1	XR_006722688.1	LOC123615127	LOC123615127	NW_011511773.1:9647441-9656969	0.018329	1.56283	-6.37709	0.0621917537351407	0.907058869251228
XR_006726225.1	XR_006726225.1	LOC123617928	LOC123617928	NW_011514637.1:7721503-7749054	0.228587	0	9.92284243458557	0.0632743033862421	0.915181952864963
XR_006721619.1	XR_006721619.1	LOC123614278	LOC123614278	NW_011511173.1:628074-645230	0	0.426006	-10.0315	0.063531849366244	0.916590560712469
XR_836356.2	XR_836356.2	LOC105080444	LOC105080444	NW_011517309.1:168780-182250	5.70627	0.703452	3.26253444987878	0.0641027986234212	0.920290024281193
XR_006728498.1	XR_006728498.1	LOC123619801	LOC123619801	NW_011516269.1:7631689-7667111	0	0.219835	-10.0099	0.0642303524951588	0.920335464063401
XR_006727947.1	XR_006727947.1	LOC123619354	LOC123619354	NW_011515779.1:4992823-5093319	0	0.0179958	-8.12922	0.0645154415226523	0.921828887634965
XR_006722176.1	XR_006722176.1	LOC123614702	LOC123614702	NW_011511605.1:23893491-24566983	0	0.00272075	-8.10648	0.0654282139905563	0.92753867303032
XR_006722190.1	XR_006722190.1	LOC123614702	LOC123614702	NW_011511605.1:23893491-24566982	0	0.0104695	-9.97976	0.0655353979984253	0.928593473579166
XR_006724659.1	XR_006724659.1	LOC123616658	LOC123616658	NW_011513422.1:64298-143802	0	0.0884448	-9.97725	0.0656313428276912	0.928922946765959
XR_006724742.1	XR_006724742.1	LOC123616723	LOC123616723	NW_011513508.1:6345509-6382520	0	0.0463595	-8.10277	0.0657011671989955	0.929336060455652
XR_006724647.1	XR_006724647.1	LOC123616645	LOC123616645	NW_011513417.1:9602-44857	0.11567	0	9.69479744333223	0.0662739417605755	0.933685007935226
XR_006724018.1	XR_006724018.1	LOC105067004	LOC105067004	NW_011513030.1:2188756-2259400	0	0.0981598	-9.95703	0.066289682078046	0.933685007935226
XR_836197.2	XR_836197.2	LOC105078820	LOC105078820	NW_011516693.1:6435696-6450148	0.128718	0	8.13657932068331	0.066700335309318	0.936527156996139
XR_006719104.1	XR_006719104.1	LOC105078833	LOC105078833	NW_011516693.1:7671606-7674992	0.546462	0	7.99830870541086	0.0667953708796404	0.937080099681126
XR_834823.2	XR_834823.2	LOC105063912	LOC105063912	NW_011511653.1:57048-72444	0	0.373837	-9.93053	0.0670532285654728	0.939086437721024
XR_006727359.1	XR_006727359.1	LOC123618871	LOC123618871	NW_011515408.1:9608920-9637930	0.0421965	0	7.80873500912178	0.0681264583601576	0.947487117660916
XR_006719589.1	XR_006719589.1	LOC123612377	LOC123612377	NW_011516901.1:2120706-2129768	4.29449	0.480389	3.37017614098398	0.0684376810430881	0.950100466708079
XR_835548.2	XR_835548.2	LOC105071675	LOC105071675	NW_011514566.1:3315653-3323257	4.15302	0.410084	3.5527995772288	0.0685051614981147	0.950100466708079
XR_006723692.1	XR_006723692.1	LOC123615884	LOC123615884	NW_011512632.1:98399-476547	0.0103165	0	9.62965898243355	0.0686935625730923	0.952066398243122
XR_006724666.1	XR_006724666.1	LOC123616659	LOC123616659	NW_011513422.1:80397-461410	0.0134763	0	9.57713166175794	0.0689524509024159	0.953853068845485
XR_006721758.1	XR_006721758.1	LOC123614412	LOC123614412	NW_011511548.1:416223-428217	0	0.540283	-9.8596	0.0696072655360127	0.959595214803291
XR_006722219.1	XR_006722219.1	LOC105063261	LOC105063261	NW_011511610.1:3049786-3058951	0	0.175853	-7.99888	0.0696778760346416	0.959630980477776
XR_006726897.1	XR_006726897.1	LOC123618462	LOC123618462	NW_011514997.1:288070-309394	0	0.3282	-9.8547	0.0696970356914955	0.959630980477776
XR_006722640.1	XR_006722640.1	LOC105064343	LOC105064343	NW_011511773.1:2272199-2282728	0.160602	0	7.87531779103991	0.0700474346560891	0.961443685750363
XR_006722684.1	XR_006722684.1	LOC123615123	LOC123615123	NW_011511773.1:4713436-4732922	0	0.0815125	-7.94431	0.0705065870753385	0.965343918563839
XR_006720901.1	XR_006720901.1	LOC123613541	LOC123613541	NW_011544900.1:10243530-10259307	0	0.0914145	-7.91105	0.0711595553117291	0.969647496108959
XR_006724507.1	XR_006724507.1	LOC123616498	LOC123616498	NW_011513299.1:13257940-13368832	0	0.0476668	-9.80539	0.0711732537114861	0.969647496108959
XR_006719092.1	XR_006719092.1	LOC123611968	LOC123611968	NW_011516693.1:1020312-1033512	0	0.135465	-8.0445	0.0712815166330706	0.970221867198568
XR_006724357.1	XR_006724357.1	LOC123616382	LOC123616382	NW_011513270.1:4094984-4234986	0.104289	1.22933	-3.46644	0.071558312226727	0.972296408068084
XR_006718949.1	XR_006718949.1	LOC123611851	LOC123611851	NW_011516558.1:1787904-1804527	0	0.103825	-7.89652	0.0718420738982793	0.974226529994383
XR_006726668.1	XR_006726668.1	LOC123618248	LOC123618248	NW_011514982.1:8112857-8126925	0	0.437113	-9.7841	0.0718854922772472	0.974226529994383
XR_006721535.1	XR_006721535.1	LOC105061602	LOC105061602	NW_011511150.1:10213328-10286561	0.0228267	0	7.81459533456321	0.0726165852398982	0.98111490680675
XR_006726326.1	XR_006726326.1	LOC105072018	LOC105072018	NW_011514683.1:3870015-3954793	0.0614625	0	9.65076171087469	0.0728476570884645	0.983450174945063
XR_006726228.1	XR_006726228.1	LOC123617928	LOC123617928	NW_011514637.1:7721503-7749054	0.129641	0	9.50353361758337	0.073112549953772	0.985396938954543
XR_006726559.1	XR_006726559.1	LOC123618163	LOC123618163	NW_011514851.1:2604538-2627342	0	0.223508	-9.7547	0.0731874320927832	0.985679609153702
XR_006728653.1	XR_006728653.1	LOC123619971	LOC123619971	NW_011516281.1:2584420-2585761	1.06736	0	7.87554837640452	0.0733908072976659	0.987383104261467
XR_006724491.1	XR_006724491.1	LOC123616487	LOC123616487	NW_011510363.1:75324-80510	0.10191	0	6.48833253243954	0.0734936384574052	0.988108575921598
XR_006723456.1	XR_006723456.1	LOC123615773	LOC123615773	NW_011510342.1:754206-889097	0.0380622	0	9.63031754947065	0.0737165677561707	0.98929835764697
XR_006724011.1	XR_006724011.1	LOC105067004	LOC105067004	NW_011513030.1:2188756-2259400	0.071184	0	9.3800691029735	0.0740858864847256	0.992138002948733
XR_006723173.1	XR_006723173.1	LOC123615538	LOC123615538	NW_011512508.1:554783-619758	0	0.024839	-7.84244	0.0742079590088011	0.993168647743322
XR_006722260.1	XR_006722260.1	LOC105063342	LOC105063342	NW_011511611.1:10113030-10138673	0.193458	0	9.36109575569123	0.0747314701492349	0.998354397333469
XR_006726767.1	XR_006726767.1	LOC123618343	LOC123618343	NW_011514985.1:2016313-2042859	0	0.220983	-9.71652	0.0749097784112794	0.999523443334986
XR_006726300.1	XR_006726300.1	LOC123617987	LOC123617987	NW_011510549.1:2093435-2095894	0	0.170216	-6.13355	0.0755712451981188	1
XR_006723578.1	XR_006723578.1	LOC105066236	LOC105066236	NW_011512597.1:13592464-13690573	0.0254142	0.667138	-4.46974	0.0760487365955057	1
XR_006723606.1	XR_006723606.1	LOC105066251	LOC105066251	NW_011512597.1:15524160-15543078	0	0.327082	-9.67767	0.0763532393948711	1
XR_006727426.1	XR_006727426.1	LOC105074783	LOC105074783	NW_011515430.1:3077020-3134274	0.0840267	0	9.31451441483371	0.0766821224646492	1
XR_006721123.1	XR_006721123.1	LOC123613718	LOC123613718	NW_011544907.1:11689945-11698747	0.545803	0	9.31451440490401	0.0766854683627832	1
XR_006721438.1	XR_006721438.1	LOC123613994	LOC123613994	NW_011511147.1:7411002-7424817	0.0725892	0	7.47593713166658	0.0770142978275044	1
XR_006719071.1	XR_006719071.1	LOC123611956	LOC123611956	NW_011516693.1:5453664-5516634	0	0.0968305	-9.65552	0.077421941442217	1
XR_006720304.1	XR_006720304.1	LOC123612982	LOC123612982	NW_011517687.1:6525303-6537750	0.260125	0	9.36030577312575	0.0780575652312391	1
XR_006722544.1	XR_006722544.1	LOC123615014	LOC123615014	NW_011511680.1:6204597-6210328	0.204566	0	7.63596005904153	0.0786152570355172	1
XR_006726647.1	XR_006726647.1	LOC123618236	LOC123618236	NW_011514982.1:2220118-2330654	0.038108	0	9.29341920343792	0.0787119143851234	1
XR_006721449.1	XR_006721449.1	LOC105083960	LOC105083960	NW_011511147.1:8994633-9003612	0	0.0471357	-6.19006	0.0787793032738929	1
XR_006722863.1	XR_006722863.1	LOC123615272	LOC123615272	NW_011510175.1:4934608-4961044	0.0403775	0	7.65465210340667	0.0791115714820245	1
XR_006727762.1	XR_006727762.1	LOC123619225	LOC123619225	NW_011515635.1:275739-294393	0	0.0645378	-7.65807	0.0793249414242631	1
XR_006727183.1	XR_006727183.1	LOC123618723	LOC123618723	NW_011515235.1:1353028-1370205	0.264998	0	9.2375406657034	0.079415105298685	1
XR_006725656.1	XR_006725656.1	LOC123617506	LOC123617506	NW_011514262.1:17244523-17255215	0.0867175	0	7.36704103035049	0.0799412720260748	1
XR_006720479.1	XR_006720479.1	LOC105081842	LOC105081842	NW_011517816.1:11622679-11772491	0.0300767	0	9.22079881872213	0.0800879132314298	1
XR_006721677.1	XR_006721677.1	LOC123614333	LOC123614333	NW_011509943.1:38191-38860	1.8808	0	7.58649947355563	0.0804704921929641	1
XR_006723964.1	XR_006723964.1	LOC123616111	LOC123616111	NW_011512878.1:61914-63962	0	0.254105	-6.23831	0.0805989449730238	1
XR_006725568.1	XR_006725568.1	LOC123617435	LOC123617435	NW_011514224.1:1582035-1594171	0.336236	0	9.24864088730955	0.0806479390671488	1
XR_006726227.1	XR_006726227.1	LOC123617928	LOC123617928	NW_011514637.1:7721503-7749054	1.36653	0.187873	3.20491387936461	0.0813589043060339	1
XR_006728769.1	XR_006728769.1	LOC123620057	LOC123620057	NW_011516528.1:5609180-5620777	0	0.106628	-7.58229	0.0815546213039021	1
XR_006722680.1	XR_006722680.1	LOC123615119	LOC123615119	NW_011511773.1:11666691-11708609	0.103101	0	9.16062411698112	0.0820184464048627	1
XR_006726379.1	XR_006726379.1	LOC105072130	LOC105072130	NW_011514758.1:2769485-2773138	0	1.41152	-9.53056	0.0821103803080931	1
XR_006720256.1	XR_006720256.1	LOC123612954	LOC123612954	NW_011517682.1:555992-659634	0.0378445	0	9.19195486590755	0.082318834936534	1
XR_006728289.1	XR_006728289.1	LOC123619616	LOC123619616	NW_011516265.1:9755111-9777619	0.193937	0	9.39609911134371	0.0823395158679675	1
XR_006725188.1	XR_006725188.1	LOC105069731	LOC105069731	NW_011513939.1:2648226-2651740	0	0.311619	-7.52819	0.0827868939091179	1
XR_006721745.1	XR_006721745.1	LOC123614394	LOC123614394	NW_011511506.1:2979969-2993147	0.327267	0	9.37781908001505	0.0830454980424094	1
XR_006726905.1	XR_006726905.1	LOC123618470	LOC123618470	NW_011515017.1:361654-369175	0.136473	0	7.24034899631778	0.0830474521219255	1
XR_006719127.1	XR_006719127.1	LOC105078787	LOC105078787	NW_011516693.1:2392844-2586047	0	0.0284655	-9.50797	0.0832392228130339	1
XR_006726205.1	XR_006726205.1	LOC105071831	LOC105071831	NW_011514637.1:3998909-4018914	0.190717	0	9.14928294260156	0.0839985939293809	1
XR_006723091.1	XR_006723091.1	LOC123615497	LOC123615497	NW_011512444.1:2933202-2947835	0.0736752	0	7.32980664130562	0.0840940924256497	1
XR_006719441.1	XR_006719441.1	LOC123612242	LOC123612242	NW_011510931.1:3875849-3885336	0	0.133959	-7.49928	0.0842544743918843	1
XR_006723730.1	XR_006723730.1	LOC123615919	LOC123615919	NW_011512850.1:7964443-8000727	0.116199	0	9.34682865084749	0.0843038637539032	1
XR_006722186.1	XR_006722186.1	LOC123614702	LOC123614702	NW_011511605.1:23893491-24566983	0	0.00730525	-9.46403	0.084982547152474	1
XR_006725634.1	XR_006725634.1	LOC123617486	LOC123617486	NW_011514259.1:518531-534682	0	0.0787345	-7.67465	0.0850079420145531	1
XR_006721874.1	XR_006721874.1	LOC123614463	LOC123614463	NW_011511552.1:12150866-12201042	0	0.0961365	-9.43508	0.0860446670807068	1
XR_006724427.1	XR_006724427.1	LOC123616434	LOC123616434	NW_011513285.1:804319-924814	0.0230975	0	9.14411568389958	0.0863039162366152	1
XR_006724787.1	XR_006724787.1	LOC105068857	LOC105068857	NW_011513512.1:1608215-1678049	0.0565247	0	9.03217545639849	0.0868605598498656	1
XR_006720250.1	XR_006720250.1	LOC123612945	LOC123612945	NW_011517679.1:421575-451140	0.032098	0	7.10490437922997	0.0872085544346177	1
XR_836637.2	XR_836637.2	LOC105083750	LOC105083750	NW_011544912.1:509334-548988	0	0.105498	-9.39086	0.0880651762395982	1
XR_835176.2	XR_835176.2	LOC105067680	LOC105067680	NW_011513270.1:10285254-10289853	0.171901	0	7.27539622625757	0.0881960296033325	1
XR_006726207.1	XR_006726207.1	LOC105071831	LOC105071831	NW_011514637.1:3999686-4018917	0.18265	0	9.0308664981789	0.0886212042544815	1
XR_006720066.1	XR_006720066.1	LOC123612784	LOC123612784	NW_011517503.1:9577172-9580233	0.318219	0	7.07649699749151	0.0888872413302247	1
XR_006727860.1	XR_006727860.1	LOC123619299	LOC123619299	NW_011515641.1:58002-62888	0.21048	0	7.28047603182803	0.0896396599070875	1
XR_006721002.1	XR_006721002.1	LOC123613626	LOC123613626	NW_011544903.1:7613866-7637122	0.147906	0	9.00117934195747	0.0897364808128931	1
XR_006725859.1	XR_006725859.1	LOC105071260	LOC105071260	NW_011514272.1:348683-372191	0	0.193562	-9.34843	0.0897759504646092	1
XR_006726051.1	XR_006726051.1	LOC105071594	LOC105071594	NW_011514557.1:5518513-5529530	0	0.137877	-7.78699	0.0898564408879938	1
XR_006727637.1	XR_006727637.1	LOC123619101	LOC123619101	NW_011510729.1:5096693-5103099	0.131721	0	7.29915345541833	0.0898976755216177	1
XR_006726156.1	XR_006726156.1	LOC105071692	LOC105071692	NW_011510549.1:616957-627280	0.123481	0	7.43203101512838	0.0902397667688413	1
XR_006724516.1	XR_006724516.1	LOC123616500	LOC123616500	NW_011513299.1:15883486-15970854	0	0.0515972	-9.33674	0.0903594089636992	1
XR_006727645.1	XR_006727645.1	LOC123619106	LOC123619106	NW_011510729.1:5442065-5445499	0.00946025	0.282971	-4.33153	0.0909411804566752	1
XR_006720929.1	XR_006720929.1	LOC123613563	LOC123613563	NW_011544900.1:10877722-10902673	0	0.0400983	-7.28162	0.0914131569953439	1
XR_006721529.1	XR_006721529.1	LOC123614062	LOC123614062	NW_011511150.1:8959974-8968582	0	0.118899	-7.26726	0.0914388732455791	1
XR_006721751.1	XR_006721751.1	LOC123614412	LOC123614412	NW_011511548.1:416223-428217	0	0.369381	-9.31306	0.0915303986136563	1
XR_006719662.1	XR_006719662.1	LOC123612426	LOC123612426	NW_011517098.1:5707419-5758396	0.0716207	0	8.91737449636218	0.0916799632562321	1
XR_006722128.1	XR_006722128.1	LOC105063064	LOC105063064	NW_011511605.1:5572955-5613774	0	0.108187	-9.30908	0.0917203809657878	1
XR_006724801.1	XR_006724801.1	LOC105068857	LOC105068857	NW_011513512.1:1608215-1678049	0.0520075	0	8.91216985400214	0.091735526865482	1
XR_835294.2	XR_835294.2	LOC105069094	LOC105069094	NW_011513546.1:1742612-1762504	0	0.186823	-9.2999	0.0919286255691246	1
XR_006724976.1	XR_006724976.1	LOC123616913	LOC123616913	NW_011513546.1:8398203-8496190	0.0335027	0	8.93363408640265	0.0925889820207755	1
XR_836137.2	XR_836137.2	LOC105078065	LOC105078065	NW_011510929.1:1760978-1765202	0.216246	0	7.0509748852987	0.0928073689840169	1
XR_006724550.1	XR_006724550.1	LOC105068042	LOC105068042	NW_011513397.1:1290671-1318553	0	0.167025	-9.27053	0.0931931567663375	1
XR_006721735.1	XR_006721735.1	LOC105062015	LOC105062015	NW_011511506.1:1348677-1361930	0.117427	1.14049	-3.2797	0.093512001119401	1
XR_006719310.1	XR_006719310.1	LOC105079183	LOC105079183	NW_011516728.1:2060842-2188914	0	0.033184	-9.25211	0.0940811730541777	1
XR_006724949.1	XR_006724949.1	LOC123616900	LOC123616900	NW_011513546.1:5061411-5065965	0	0.233574	-7.23651	0.0941433980164258	1
XR_006728276.1	XR_006728276.1	LOC123619609	LOC123619609	NW_011516265.1:7313223-7321303	0.431005	0	8.84820357489144	0.0945207578382121	1
XR_006728088.1	XR_006728088.1	LOC105076065	LOC105076065	NW_011515961.1:191801-198231	0	0.165686	-7.22974	0.0945762501956119	1
XR_006719068.1	XR_006719068.1	LOC123611956	LOC123611956	NW_011516693.1:5453664-5516634	0.05052	0	8.88894335118948	0.0946193491305538	1
XR_006719473.1	XR_006719473.1	LOC105079558	LOC105079558	NW_011516746.1:4206745-4233307	0.11863	0	8.87591608181073	0.0952364648211675	1
XR_006719931.1	XR_006719931.1	LOC123612640	LOC123612640	NW_011517309.1:798966-806172	0	0.131419	-7.16549	0.0955571112464701	1
XR_006727205.1	XR_006727205.1	LOC105074223	LOC105074223	NW_011515260.1:292053-312610	0.115672	0	8.91727560318506	0.0957148898229632	1
XR_006720041.1	XR_006720041.1	LOC123612724	LOC123612724	NW_011509917.1:320061-327481	0	0.556025	-9.21	0.095747975758374	1
XR_006722038.1	XR_006722038.1	LOC123614601	LOC123614601	NW_011509970.1:2009957-2148072	0	0.0298565	-9.21	0.0957578386263094	1
XR_006721765.1	XR_006721765.1	LOC123614415	LOC123614415	NW_011511548.1:344259-348847	0.0464072	4.10446	-6.41169	0.096137837228255	1
XR_006725930.1	XR_006725930.1	LOC123617726	LOC123617726	NW_011514414.1:718906-725831	0	0.132553	-7.16091	0.0963031250178869	1
XR_006719154.1	XR_006719154.1	LOC105078917	LOC105078917	NW_011516697.1:937409-1000608	0	0.069644	-9.18919	0.0966651501871211	1
XR_006719608.1	XR_006719608.1	LOC123612387	LOC123612387	NW_011516901.1:1851563-1918723	0	0.051295	-9.18976	0.0967044109336692	1
XR_006725150.1	XR_006725150.1	POLR2K	POLR2K	NW_011513933.1:1521985-1524478	0.0006285	1.26864	-6.39118	0.0975403964175802	1
XR_835148.2	XR_835148.2	LOC105067353	LOC105067353	NW_011510360.1:7302963-7312786	0	0.0990435	-7.10138	0.0976388560226931	1
XR_006727022.1	XR_006727022.1	LOC105073751	LOC105073751	NW_011515158.1:8787380-8802330	0.152577	0	8.85451870330243	0.0983526334747758	1
XR_006724720.1	XR_006724720.1	LOC123616715	LOC123616715	NW_011513508.1:4789802-4801560	0.060771	0	7.05532388876988	0.0985240409071583	1
XR_006725228.1	XR_006725228.1	LOC105069815	LOC105069815	NW_011513948.1:2814289-2832745	0.160153	0	8.78127588243633	0.0985615701510645	1
XR_006726384.1	XR_006726384.1	LOC105072130	LOC105072130	NW_011514758.1:2769485-2773159	0	1.07353	-9.14442	0.0986450296384516	1
XR_006721614.1	XR_006721614.1	LOC123614169	LOC123614169	NW_011509939.1:96183-115442	0.171896	0	9.00165	0.0987507361917658	1
XR_006719288.1	XR_006719288.1	LOC123612118	LOC123612118	NW_011516728.1:440241-510027	1.62898	0.044866	5.34057646826878	0.0993923823540706	1
XR_006723917.1	XR_006723917.1	LOC105066848	LOC105066848	NW_011510359.1:563043-569578	0.124669	0	6.93010468640542	0.0993947091154826	1
XR_834995.2	XR_834995.2	LOC105066091	LOC105066091	NW_011512590.1:4102936-4115799	0.172758	0	8.81843681901841	0.0995874341728197	1
XR_006726540.1	XR_006726540.1	LOC123618134	LOC123618134	NW_011514844.1:4559985-4574522	0.197626	0	8.74591261337135	0.099778591472019	1
XR_006720296.1	XR_006720296.1	LOC123612975	LOC123612975	NW_011517687.1:5259774-5341061	0.0272077	0	8.81111088677925	0.0998808624996514	1
XR_006728246.1	XR_006728246.1	LOC123619588	LOC123619588	NW_011516265.1:9670532-9697726	0	0.0331437	-7.03447	0.100516451169931	1
XR_006727069.1	XR_006727069.1	LOC105073981	LOC105073981	NW_011515224.1:13216021-13242947	8.03679	1.93886	2.24810932638584	0.100940887403998	1
XR_006726438.1	XR_006726438.1	LOC123618066	LOC123618066	NW_011514758.1:10989525-10993667	0.0102238	0.476397	-5.21074	0.101609528365756	1
XR_006721260.1	XR_006721260.1	LOC105083531	LOC105083531	NW_011544909.1:11025253-11043257	0.166002	0	8.63098055185845	0.101809359646023	1
XR_006726421.1	XR_006726421.1	LOC105072226	LOC105072226	NW_011514758.1:9892636-9939634	0.062041	0	8.59894876873342	0.102636178046777	1
XR_006727065.1	XR_006727065.1	LOC123618632	LOC123618632	NW_011515224.1:11617352-11636313	0.034146	0	6.75199506844705	0.102719366903051	1
XR_006721782.1	XR_006721782.1	LOC105062353	LOC105062353	NW_011509948.1:520847-534748	0.209591	0	8.59245557510262	0.103002822228123	1
XR_006724187.1	XR_006724187.1	LOC123616256	LOC123616256	NW_011513243.1:7361313-7419095	0.0486082	0	8.53943423232152	0.104810974719542	1
XR_006722136.1	XR_006722136.1	LOC105063074	LOC105063074	NW_011511605.1:8419080-8586702	4.04976	0.965552	2.00661561577861	0.104919996284355	1
XR_006723116.1	XR_006723116.1	LOC123615505	LOC123615505	NW_011512444.1:6889875-6988460	0	0.0307133	-9.00696	0.104921305663593	1
XR_006726298.1	XR_006726298.1	LOC123617985	LOC123617985	NW_011514683.1:10744119-10761138	0.148694	0	8.56294512311462	0.105871611331159	1
XR_006725732.1	XR_006725732.1	LOC123617569	LOC123617569	NW_011514262.1:15315598-15323765	7.41637	1.10274	2.96599154547981	0.106692250096363	1
XR_834966.2	XR_834966.2	LOC105065610	LOC105065610	NW_011512519.1:4026122-4038969	0.194281	0	8.53835204629948	0.106785625458216	1
XR_006724634.1	XR_006724634.1	LOC123616629	LOC123616629	NW_011513414.1:2430494-2446461	0.0410162	0	6.56522741272203	0.106993973196545	1
XR_006724131.1	XR_006724131.1	LOC123616238	LOC123616238	NW_011513243.1:16675324-16723627	0.0510767	0	8.52172098911573	0.107015663553011	1
XR_006726851.1	XR_006726851.1	LOC123618418	LOC123618418	NW_011514988.1:2128748-2143660	0.177972	0	8.46319518361091	0.107054702899605	1
XR_006724026.1	XR_006724026.1	LOC105067004	LOC105067004	NW_011513030.1:2188756-2259400	0.0376172	0	8.46319510754343	0.107072374355153	1
XR_006724808.1	XR_006724808.1	LOC105068857	LOC105068857	NW_011513512.1:1608215-1678049	0.0351228	0	8.51333304671642	0.107093336342666	1
XR_006728146.1	XR_006728146.1	LOC105076156	LOC105076156	NW_011516006.1:1621262-1713148	6.29053	1.24036	2.24206568827184	0.107384208526993	1
XR_006719313.1	XR_006719313.1	LOC105079183	LOC105079183	NW_011516728.1:2060847-2188914	0	0.027046	-8.95853	0.107429521719023	1
XR_006722851.1	XR_006722851.1	LOC105064761	LOC105064761	NW_011512002.1:184507-224274	0	0.087057	-8.95853	0.107463726729731	1
XR_006719160.1	XR_006719160.1	LOC105078917	LOC105078917	NW_011516697.1:937407-1000608	0	0.0592745	-8.95543	0.107628709572713	1
XR_006724876.1	XR_006724876.1	LOC105068995	LOC105068995	NW_011513524.1:10302996-10310249	1.82651	0.240006	2.96147929674892	0.107665349754401	1
XR_006725007.1	XR_006725007.1	LOC105069227	LOC105069227	NW_011513546.1:10831732-10834302	0.261543	0	6.73343836180838	0.108171632362298	1
XR_006724392.1	XR_006724392.1	LOC123616399	LOC123616399	NW_011513270.1:15622454-15627714	0.0182947	0.758962	-5.28856	0.10880568402405	1
XR_006719060.1	XR_006719060.1	LOC123611944	LOC123611944	NW_011516690.1:2496609-2648180	0	0.0223595	-8.92768	0.108934652242721	1
XR_006724207.1	XR_006724207.1	LOC123616271	LOC123616271	NW_011513243.1:12854152-12854865	0.335141	0	5.55610748423277	0.108941665252433	1
XR_836506.2	XR_836506.2	LOC105082070	LOC105082070	NW_011517961.1:16774667-16810014	0.0794825	0	8.75958947492419	0.109118030525581	1
XR_834803.2	XR_834803.2	LOC105063739	LOC105063739	NW_011511619.1:1381420-1389038	0.0374463	0.879329	-4.52402	0.109292736932076	1
XR_006719915.1	XR_006719915.1	LOC123612628	LOC123612628	NW_011517309.1:6101201-6109335	0	0.0965055	-6.87356	0.109850230060223	1
XR_006724601.1	XR_006724601.1	LOC123616594	LOC123616594	NW_011513412.1:2812232-2827981	0.159399	0	8.38269946250725	0.110205470684847	1
XR_006723446.1	XR_006723446.1	LOC105066121	LOC105066121	NW_011512597.1:1062683-1102144	0	0.0241488	-7.02363	0.110211288446164	1
XR_006723937.1	XR_006723937.1	LOC123616082	LOC123616082	NW_011512871.1:3899149-3905963	0	0.107545	-6.74597	0.111200555993346	1
XR_006728343.1	XR_006728343.1	LOC123619686	LOC123619686	NW_011516268.1:10540756-10699318	0	0.022469	-8.88649	0.111269206482042	1
XR_006721935.1	XR_006721935.1	LOC123614531	LOC123614531	NW_011511555.1:20429-28581	0.329106	0	8.70197778179904	0.111438969204146	1
XR_006725545.1	XR_006725545.1	LOC123617421	LOC123617421	NW_011514164.1:48583-66553	0.14827	0	8.69214758895538	0.111584013499061	1
XR_006723694.1	XR_006723694.1	LOC123615884	LOC123615884	NW_011512632.1:98398-476547	0.004524	0	8.44524173851193	0.112028030850598	1
XR_006721437.1	XR_006721437.1	LOC123613994	LOC123613994	NW_011511147.1:7411002-7441834	0	0.094559	-8.87003	0.112090193960926	1
XR_006720597.1	XR_006720597.1	LOC123613239	LOC123613239	NW_011517961.1:261666-303831	0.022654	1.54474	-6.18308	0.112161409325427	1
XR_836539.2	XR_836539.2	LOC105082574	LOC105082574	NW_011511141.1:4196298-4201984	0.392456	0	8.3812810592155	0.112196176261626	1
XR_006720422.1	XR_006720422.1	LOC123613086	LOC123613086	NW_011517767.1:4060949-4088478	0	0.117568	-8.85848	0.112318510102034	1
XR_006720107.1	XR_006720107.1	LOC105080948	LOC105080948	NW_011517535.1:25479-70794	0	0.0765965	-8.84795	0.112950683505971	1
XR_006728149.1	XR_006728149.1	LOC123619510	LOC123619510	NW_011516006.1:5889330-5902603	4.6918	0.89575	2.70879921130474	0.113662402477855	1
XR_006726026.1	XR_006726026.1	LOC105071512	LOC105071512	NW_011514557.1:1791047-1796983	0	0.53291	-8.82539	0.113884943781696	1
XR_836414.2	XR_836414.2	LOC105081218	LOC105081218	NW_011517677.1:849941-858357	0.0070245	0.7778	-6.40637	0.113957772877309	1
XR_006724551.1	XR_006724551.1	LOC105068042	LOC105068042	NW_011513397.1:1290671-1318552	0.0829398	0	8.26515223901917	0.114167263228827	1
XR_006720215.1	XR_006720215.1	LOC105081218	LOC105081218	NW_011517677.1:849941-858357	0	0.401348	-8.80836	0.11449587757037	1
XR_006724565.1	XR_006724565.1	LOC123616549	LOC123616549	NW_011513397.1:5273826-5419504	0.0158378	0	8.25696422543341	0.114564903079056	1
XR_006721954.1	XR_006721954.1	LOC105062693	LOC105062693	NW_011509967.1:2444835-2487514	0	0.0643668	-8.78387	0.115558435195995	1
XR_006722423.1	XR_006722423.1	LOC123614920	LOC123614920	NW_011511619.1:1867940-1876287	0.271417	0	8.23211842289098	0.115610378850029	1
XR_006723587.1	XR_006723587.1	LOC123615816	LOC123615816	NW_011510342.1:4415418-4419955	0.458076	0	8.27613267106299	0.115776619661268	1
XR_006719152.1	XR_006719152.1	LOC123612011	LOC123612011	NW_011516697.1:1154330-1225654	0.054617	1.71676	-4.87293	0.116552086208027	1
XR_006726056.1	XR_006726056.1	LOC105071594	LOC105071594	NW_011514557.1:5518513-5529530	0	0.273572	-8.75684	0.11672782965768	1
XR_835879.2	XR_835879.2	LOC105075259	LOC105075259	NW_011515625.1:4436200-4454428	0.130286	0	8.52501475934746	0.117017243656925	1
XR_006719486.1	XR_006719486.1	LOC123612268	LOC123612268	NW_011516746.1:7694978-7701993	0.34203	0	8.5360487202263	0.117067822671496	1
XR_006728092.1	XR_006728092.1	LOC123619476	LOC123619476	NW_011515961.1:43436-47042	0	0.897519	-8.74386	0.117188622295261	1
XR_006721405.1	XR_006721405.1	LOC123613983	LOC123613983	NW_011511147.1:3551401-3576854	0.0859865	0	8.18110585039724	0.117270667766935	1
XR_006726152.1	XR_006726152.1	LOC123617873	LOC123617873	NW_011510549.1:563803-577520	0.156462	0	8.15490711027776	0.118262098231434	1
XR_006724511.1	XR_006724511.1	LOC123616498	LOC123616498	NW_011513299.1:13257940-13368832	0.01369	0	8.27464200768584	0.118577851159862	1
XR_006726736.1	XR_006726736.1	LOC105072993	LOC105072993	NW_011514985.1:7054406-7076865	0.0931345	0	8.11921778214676	0.119392545946201	1
XR_006728446.1	XR_006728446.1	LOC123619777	LOC123619777	NW_011516269.1:8299116-8307115	0	0.069359	-6.57959	0.119610658573454	1
XR_836295.2	XR_836295.2	LOC105079716	LOC105079716	NW_011516836.1:1999782-2005237	0	0.108656	-6.56287	0.119927801544488	1
XR_006728292.1	XR_006728292.1	LOC123619616	LOC123619616	NW_011516265.1:9755111-9777619	0.0903535	0	8.08262288530859	0.12100926916991	1
XR_006726257.1	XR_006726257.1	LOC123617942	LOC123617942	NW_011514637.1:11951485-11956913	0	0.148294	-6.86934	0.12109855915577	1
XR_006727082.1	XR_006727082.1	LOC123618643	LOC123618643	NW_011515224.1:954181-961904	0.0613052	0	6.5337191741256	0.121305543372896	1
XR_006721146.1	XR_006721146.1	LOC123613724	LOC123613724	NW_011544907.1:4509480-4531410	0	0.105174	-8.61785	0.121493148459199	1
XR_006718977.1	XR_006718977.1	LOC123611886	LOC123611886	NW_011516568.1:53-18022	0.111669	0	8.06397066225911	0.121558538799541	1
XR_006722255.1	XR_006722255.1	LOC105063325	LOC105063325	NW_011511611.1:7254353-7266905	0.114269	0	8.18679935812337	0.12171973995801	1
XR_006722944.1	XR_006722944.1	LOC123615367	LOC123615367	NW_011512127.1:1133094-1137480	0	0.057804	-5.29079	0.121822073671202	1
XR_006719581.1	XR_006719581.1	LOC123612370	LOC123612370	NW_011510931.1:7497386-7499385	138.063	29.0529	2.51985153575423	0.121895312440403	1
XR_835274.2	XR_835274.2	LOC105068937	LOC105068937	NW_011513524.1:6575116-6606187	0.0455542	0	8.17543320364254	0.122479328100326	1
XR_006727727.1	XR_006727727.1	LOC123619183	LOC123619183	NW_011515632.1:7959578-7972977	0	0.199869	-8.58954	0.122737471444901	1
XR_006722159.1	XR_006722159.1	LOC123614697	LOC123614697	NW_011509973.1:677319-712522	0.0513275	0	8.07424053714441	0.123208729151686	1
XR_006723088.1	XR_006723088.1	LOC123615497	LOC123615497	NW_011512444.1:2933202-2952772	0.092153	0	8.07424052452157	0.123219383558468	1
XR_006725852.1	XR_006725852.1	LOC105071260	LOC105071260	NW_011514272.1:348683-372191	0	0.112802	-8.57634	0.123463607200557	1
XR_006726646.1	XR_006726646.1	LOC123618236	LOC123618236	NW_011514982.1:2220118-2313617	0	0.0062455	-6.45492	0.123935860895284	1
XR_835673.2	XR_835673.2	LOC105073195	LOC105073195	NW_011510719.1:7332836-7504476	0	0.0125105	-8.51502	0.125250228303942	1
XR_006728217.1	XR_006728217.1	LOC105076533	LOC105076533	NW_011516265.1:12267169-12313301	0.999637	0.0940345	3.34804839009358	0.125670666040786	1
XR_006723512.1	XR_006723512.1	LOC123615790	LOC123615790	NW_011512597.1:8546096-8596718	0.0344947	0	8.02788175227834	0.125771201133169	1
XR_006722898.1	XR_006722898.1	LOC123615306	LOC123615306	NW_011510175.1:2702146-2740700	0.0527425	0	8.2975723456828	0.125873820458244	1
XR_006722399.1	XR_006722399.1	LOC105063695	LOC105063695	NW_011511616.1:2586497-2612974	0.0499662	0	8.08112868570145	0.126062370724008	1
XR_006728444.1	XR_006728444.1	LOC123619775	LOC123619775	NW_011516269.1:8900447-8910255	0	0.0530397	-6.42783	0.126454890434058	1
XR_006727182.1	XR_006727182.1	LOC123618723	LOC123618723	NW_011515235.1:1353028-1370205	0.046814	0.683233	-3.73663	0.126515418370943	1
XR_006724085.1	XR_006724085.1	LOC105067132	LOC105067132	NW_011513121.1:7341246-7618940	0	0.0089465	-8.48039	0.126609913150806	1
XR_006723267.1	XR_006723267.1	LOC105065619	LOC105065619	NW_011512519.1:4287244-4394962	0	0.022978	-8.47329	0.126918787234281	1
XR_836134.2	XR_836134.2	LOC105078037	LOC105078037	NW_011516553.1:2938344-2952148	0.122551	0	7.9799842336258	0.127571413014422	1
XR_006726881.1	XR_006726881.1	LOC105073354	LOC105073354	NW_011514997.1:1006299-1018151	0.094409	0.00027925	5.7975468797806	0.12791513320739	1
XR_006720335.1	XR_006720335.1	LOC123613023	LOC123613023	NW_011517702.1:25201-29169	0	0.659358	-8.4377	0.128137835221372	1
XR_834681.2	XR_834681.2	LOC105062276	LOC105062276	NW_011511552.1:7778977-7820807	0.0433687	0	7.91581879183189	0.128168072488608	1
XR_006721812.1	XR_006721812.1	LOC105062151	LOC105062151	NW_011511551.1:1091672-1257448	0	0.0122885	-8.43681	0.128306317707944	1
XR_006728176.1	XR_006728176.1	LOC123619528	LOC123619528	NW_011516006.1:6750523-6767841	0.0959933	0	7.95542553597088	0.128585554207244	1
XR_006722463.1	XR_006722463.1	LOC123614960	LOC123614960	NW_011511623.1:2463981-2597552	0	0.0151402	-8.42875	0.128890612233026	1
XR_006722824.1	XR_006722824.1	LOC105064761	LOC105064761	NW_011512002.1:159109-224274	0.0275017	0	7.89486556967065	0.128955945773169	1
XR_006726819.1	XR_006726819.1	LOC123618383	LOC123618383	NW_011514986.1:3668193-3672858	0.099529	0	6.15134026754514	0.129105160541726	1
XR_006719125.1	XR_006719125.1	LOC105078787	LOC105078787	NW_011516693.1:2392844-2586047	0	0.013359	-8.42279	0.129262657014389	1
XR_006722513.1	XR_006722513.1	LOC123614987	LOC123614987	NW_011511653.1:1619435-1629552	0	0.255826	-8.42279	0.12926397888169	1
XR_006727448.1	XR_006727448.1	LOC123618951	LOC123618951	NW_011515430.1:5621863-5625702	0	0.132557	-6.33993	0.129275675835693	1
XR_006724464.1	XR_006724464.1	LOC123616470	LOC123616470	NW_011513299.1:8187262-8202487	0.126462	0	8.21760308809464	0.12929198200618	1
XR_006720111.1	XR_006720111.1	LOC105080948	LOC105080948	NW_011517535.1:25478-70839	0	0.0564967	-8.40773	0.130055595706292	1
XR_006726431.1	XR_006726431.1	LOC123618063	LOC123618063	NW_011514758.1:10202986-10218608	0.110738	0	7.85202072390802	0.130548061001441	1
XR_835406.2	XR_835406.2	LOC105070252	LOC105070252	NW_011514130.1:5272870-5279292	0	0.361144	-8.3852	0.130606504441434	1
XR_006719687.1	XR_006719687.1	LOC123612439	LOC123612439	NW_011517098.1:7082711-7086072	0.47778	0	7.90501723142826	0.130674258180613	1
XR_006723237.1	XR_006723237.1	LOC123615590	LOC123615590	NW_011512519.1:646160-650780	0.09169	0	6.26645885134864	0.130933928629124	1
XR_006725855.1	XR_006725855.1	LOC105071260	LOC105071260	NW_011514272.1:348683-372191	0	0.0984572	-8.37761	0.130942419748413	1
XR_006720211.1	XR_006720211.1	LOC123612926	LOC123612926	NW_011517677.1:4239240-4261854	0.0384123	0.923177	-4.79133	0.131258346165512	1
XR_006724690.1	XR_006724690.1	LOC123616681	LOC123616681	NW_011513475.1:1295169-1300160	0.312474	0	7.86602051251328	0.132234985936834	1
XR_006720664.1	XR_006720664.1	LOC123613293	LOC123613293	NW_011517961.1:27359060-27365683	0.181077	0	7.9404910035952	0.132345179724555	1
XR_006722818.1	XR_006722818.1	LOC105064761	LOC105064761	NW_011512002.1:159109-224274	2.0355	0.082933	4.81795932259782	0.13301315087757	1
XR_006722982.1	XR_006722982.1	LOC123615414	LOC123615414	NW_011512250.1:527961-533382	0.373924	0.013323	4.83470153222176	0.133306923289714	1
XR_006726052.1	XR_006726052.1	LOC105071594	LOC105071594	NW_011514557.1:5518513-5529530	0	0.178939	-8.30729	0.133451547286795	1
XR_006727553.1	XR_006727553.1	LOC105075094	LOC105075094	NW_011515599.1:1924107-1948451	0.0481398	0	7.8996301607361	0.133769201605319	1
XR_006722812.1	XR_006722812.1	LOC105064761	LOC105064761	NW_011512002.1:159109-173847	2.58668	0.470772	2.62710992360813	0.134155041073172	1
XR_006728494.1	XR_006728494.1	LOC123619799	LOC123619799	NW_011516269.1:15196639-15242148	0	0.0479152	-8.29138	0.13431779963896	1
XR_006725307.1	XR_006725307.1	LOC105069894	LOC105069894	NW_011513996.1:503-5264	0.0958885	0	6.04591460313295	0.134495195303402	1
XR_006720239.1	XR_006720239.1	LOC123612941	LOC123612941	NW_011517679.1:889466-903096	0.116848	0	7.72718501653046	0.135692765922989	1
XR_006719106.1	XR_006719106.1	LOC105078833	LOC105078833	NW_011516693.1:7671606-7675154	0	0.16301	-6.42551	0.135852287233237	1
XR_835767.2	XR_835767.2	LOC105074220	LOC105074220	NW_011515257.1:88769-96927	0	0.230814	-8.24416	0.136754642668738	1
XR_006723004.1	XR_006723004.1	LOC123615429	LOC123615429	NW_011512322.1:1480290-1640942	0.143844	1.84686	-3.92575	0.137402186232923	1
XR_006727025.1	XR_006727025.1	LOC123618566	LOC123618566	NW_011515158.1:8745664-8749015	0.114514	0	6.15663835991322	0.137870567340653	1
XR_006726340.1	XR_006726340.1	LOC123618002	LOC123618002	NW_011514683.1:6837356-6838631	105.622	21.1724	2.51697543854497	0.139052581357026	1
XR_006720545.1	XR_006720545.1	LOC123613202	LOC123613202	NW_011517956.1:3258557-3266287	0	0.259332	-8.17361	0.139357799672977	1
XR_006727317.1	XR_006727317.1	LOC123618848	LOC123618848	NW_011515408.1:10487302-10502888	0	0.127553	-8.16481	0.139804546100565	1
XR_006722841.1	XR_006722841.1	LOC105064761	LOC105064761	NW_011512002.1:159109-197639	0.701839	0.033944	4.38081304926024	0.140223880145411	1
XR_006727329.1	XR_006727329.1	LOC123618860	LOC123618860	NW_011515408.1:367447-488472	0.0122048	0	7.61634683466511	0.140326381048935	1
XR_006723922.1	XR_006723922.1	LOC123616067	LOC123616067	NW_011512866.1:1913780-1920677	0.211054	0	7.60348833669014	0.140377061108809	1
XR_006721411.1	XR_006721411.1	LOC123613985	LOC123613985	NW_011511147.1:3652587-3760241	0.01483	0	7.94706602712456	0.140801437588086	1
XR_006727943.1	XR_006727943.1	LOC123619354	LOC123619354	NW_011515779.1:4992823-5093323	0.0143167	0	7.59051571239001	0.140865852654926	1
XR_006726840.1	XR_006726840.1	LOC105073234	LOC105073234	NW_011514988.1:493134-500782	0.923589	7.89967	-2.97684	0.141021882123743	1
XR_006725335.1	XR_006725335.1	LOC123617206	LOC123617206	NW_011514126.1:3393337-3410806	0.090239	0	7.93043987746222	0.141955213859481	1
XR_006724673.1	XR_006724673.1	LOC123616670	LOC123616670	NW_011513475.1:848688-851556	0	0.151659	-6.13614	0.142515147538827	1
XR_835338.2	XR_835338.2	LOC105069652	LOC105069652	NW_011513933.1:6749369-6768577	0	0.0236002	-6.1287	0.142580367462063	1
XR_006722757.1	XR_006722757.1	LOC105064576	LOC105064576	NW_011511990.1:2214271-2225060	0.0386392	0	5.97902438477156	0.142650876084107	1
XR_006720379.1	XR_006720379.1	LOC123613043	LOC123613043	NW_011517737.1:7616538-7634985	0	0.102655	-8.09248	0.14270018356656	1
XR_006723880.1	XR_006723880.1	LOC123616016	LOC123616016	NW_011512859.1:17409362-17440824	0	0.050405	-8.0731	0.143350868417855	1
XR_006722821.1	XR_006722821.1	LOC105064761	LOC105064761	NW_011512002.1:159109-224274	1.53253	0.21826	3.01167087090525	0.143458928500714	1
XR_006721203.1	XR_006721203.1	LOC123613786	LOC123613786	NW_011544909.1:17951600-18022924	0.143217	1.15977	-2.81208	0.143606615140272	1
XR_006719718.1	XR_006719718.1	LOC105080015	LOC105080015	NW_011517098.1:10712744-10747073	0.0362435	0	7.54242235005165	0.144899393123302	1
XR_006727899.1	XR_006727899.1	LOC105075729	LOC105075729	NW_011515729.1:1402278-1449357	0.25929	1.53027	-2.35999	0.144934827501564	1
XR_006721632.1	XR_006721632.1	LOC105061749	LOC105061749	NW_011511178.1:1978774-2004121	0	0.0785187	-8.04857	0.145061683778014	1
XR_006727098.1	XR_006727098.1	LOC123618646	LOC123618646	NW_011515224.1:2537981-2560365	0	0.0688885	-8.04173	0.145132080340718	1
XR_006723832.1	XR_006723832.1	LOC123615976	LOC123615976	NW_011512859.1:8240013-8279087	0	0.0394345	-8.03112	0.145689567487619	1
XR_006721848.1	XR_006721848.1	LOC123614453	LOC123614453	NW_011511552.1:4686176-4688635	0	0.193305	-6.09654	0.145956025641488	1
XR_006724602.1	XR_006724602.1	LOC123616594	LOC123616594	NW_011513412.1:2812154-2827981	0.0838633	0	7.46818548365953	0.146021698417206	1
XR_006719873.1	XR_006719873.1	LOC123612590	LOC123612590	NW_011517196.1:3684723-3689316	0	0.0858462	-6.06078	0.146030753109944	1
XR_006727795.1	XR_006727795.1	LOC105075563	LOC105075563	NW_011515636.1:18180744-18214622	0.04289	0	7.82644038747916	0.146199912185202	1
XR_006728031.1	XR_006728031.1	LOC123619427	LOC123619427	NW_011515851.1:99582-125809	0	0.0679452	-8.00652	0.146554893693945	1
XR_006722761.1	XR_006722761.1	LOC123615195	LOC123615195	NW_011511990.1:2611367-2648281	0	0.0408515	-8.00967	0.146583366244743	1
XR_006719013.1	XR_006719013.1	LOC105078615	LOC105078615	NW_011516587.1:86037-89593	0.363658	0	7.43953559010351	0.147026300890682	1
XR_006727509.1	XR_006727509.1	LOC123619002	LOC123619002	NW_011515580.1:6255641-6257055	1.63149	0.0218542	6.09292336838872	0.147434664912543	1
XR_836049.2	XR_836049.2	LOC105077180	LOC105077180	NW_011516269.1:14602290-14694381	0	0.017113	-7.99306	0.14752883628591	1
XR_006727472.1	XR_006727472.1	LOC105074942	LOC105074942	NW_011515567.1:7028968-7063000	1.42718	0.285577	2.43685632543699	0.147586488389425	1
XR_006723142.1	XR_006723142.1	LOC105065381	LOC105065381	NW_011510266.1:1290192-1302078	0.100267	0	7.49208677246265	0.147599825524348	1
XR_006726481.1	XR_006726481.1	LOC105072352	LOC105072352	NW_011514844.1:4587410-4595294	0.161406	0	7.41030273597397	0.14760428905405	1
XR_006719444.1	XR_006719444.1	LOC123612246	LOC123612246	NW_011510931.1:3999916-4007554	0.00252325	0.249882	-5.6565	0.147683191874494	1
XR_006724635.1	XR_006724635.1	LOC123616629	LOC123616629	NW_011513414.1:2432086-2446461	0	0.0300515	-6.05246	0.147976730279365	1
XR_006727910.1	XR_006727910.1	LOC123619335	LOC123619335	NW_011515729.1:1044281-1059230	0	0.117023	-7.97669	0.148070712093515	1
XR_006725707.1	XR_006725707.1	LOC123617551	LOC123617551	NW_011514262.1:8175012-8198081	0.0392863	0	7.54072447547485	0.148133031182753	1
XR_006726658.1	XR_006726658.1	LOC123618242	LOC123618242	NW_011510551.1:3691130-3692296	0	0.150835	-4.94769	0.14866879715494	1
XR_006719606.1	XR_006719606.1	LOC123612387	LOC123612387	NW_011516901.1:1851563-1918723	0.0206015	0	7.75269118798854	0.149199962103828	1
XR_006727398.1	XR_006727398.1	LOC123618913	LOC123618913	NW_011515411.1:1075920-1113241	0	0.0461058	-7.95645	0.14929380747913	1
XR_006723174.1	XR_006723174.1	LOC123615538	LOC123615538	NW_011512508.1:554783-619758	0	0.022456	-7.9546	0.149307388827641	1
XR_006723119.1	XR_006723119.1	LOC105065346	LOC105065346	NW_011512444.1:7354350-7392697	0.0301035	0	7.43993192739561	0.149322366732798	1
XR_006724504.1	XR_006724504.1	LOC123616497	LOC123616497	NW_011513299.1:13176535-13182425	0.209901	0	7.36531016172925	0.149941987115096	1
XR_006719793.1	XR_006719793.1	LOC105080072	LOC105080072	NW_011517119.1:34753-48895	0.0870993	0	7.36530997156006	0.14996619496327	1
XR_006725905.1	XR_006725905.1	LOC105071308	LOC105071308	NW_011514272.1:11588481-11604625	15.4115	4.88701	1.9012406288041	0.150129419286562	1
XR_006721960.1	XR_006721960.1	LOC123614549	LOC123614549	NW_011509967.1:3094173-3099935	0.364096	0.0217062	4.2039972072447	0.150537238407528	1
XR_006722462.1	XR_006722462.1	LOC123614960	LOC123614960	NW_011511623.1:2463981-2597552	0.032138	0.575706	-4.10958	0.151293385229715	1
XR_006719264.1	XR_006719264.1	LOC123612092	LOC123612092	NW_011516705.1:2206424-2214713	0.133666	0	7.38582002771549	0.151527003452509	1
XR_835282.2	XR_835282.2	LOC105068995	LOC105068995	NW_011513524.1:10302994-10310249	0	0.205285	-7.90251	0.151593649986474	1
XR_006722424.1	XR_006722424.1	LOC123614920	LOC123614920	NW_011511619.1:1867940-1876287	0	0.216099	-7.90579	0.151725553486062	1
XR_006728421.1	XR_006728421.1	LOC123619768	LOC123619768	NW_011516269.1:10027671-10049610	0	0.0632048	-7.88562	0.152842414399795	1
XR_006720842.1	XR_006720842.1	LOC123613485	LOC123613485	NW_011544899.1:6772710-6788169	0	0.106044	-7.8833	0.152891275440202	1
XR_006725804.1	XR_006725804.1	LOC105071229	LOC105071229	NW_011514269.1:337284-340046	0	0.154683	-5.93786	0.153334214110674	1
XR_006718927.1	XR_006718927.1	LOC123611838	LOC123611838	NW_011516558.1:8712077-9107833	4.20606	1.62333	1.62269430260186	0.154696970722765	1
XR_006724708.1	XR_006724708.1	LOC123616693	LOC123616693	NW_011513506.1:1057721-1071295	0.430225	4.95951	-3.54672	0.155300555709493	1
XR_006718987.1	XR_006718987.1	LOC123611888	LOC123611888	NW_011516575.1:74781-86539	0	0.143685	-7.81737	0.155679103380999	1
XR_006723434.1	XR_006723434.1	LOC123615758	LOC123615758	NW_011512597.1:2376747-2396295	0	0.0862833	-7.81737	0.155709185700592	1
XR_006727724.1	XR_006727724.1	LOC123619183	LOC123619183	NW_011515632.1:7959578-7972977	0	0.126609	-7.81737	0.155753253555351	1
XR_006727408.1	XR_006727408.1	LOC123618926	LOC123618926	NW_011515430.1:3950755-3959431	0	0.045824	-5.90801	0.155894051747296	1
XR_835586.2	XR_835586.2	LOC105072028	LOC105072028	NW_011514683.1:6818023-6824601	0.158896	0	7.29086209770178	0.156130374734275	1
XR_006726046.1	XR_006726046.1	LOC123617803	LOC123617803	NW_011514557.1:4305584-4307404	0.179654	0	5.68058116453913	0.156446209491166	1
XR_006726112.1	XR_006726112.1	LOC105071675	LOC105071675	NW_011514566.1:3315645-3324060	0.476751	0.03794	3.77886886839137	0.156713103267364	1
XR_006721478.1	XR_006721478.1	LOC123614011	LOC123614011	NW_011511147.1:6627757-6634128	0.124838	0	7.35169287967756	0.156718032663234	1
XR_006723505.1	XR_006723505.1	LOC123615784	LOC123615784	NW_011510342.1:3627103-3732219	0	0.012271	-7.77553	0.157736225782073	1
XR_006725286.1	XR_006725286.1	LOC105069865	LOC105069865	NW_011513968.1:1138529-1221300	3.97016	0.82456	2.20870258997873	0.157826593902889	1
XR_006720236.1	XR_006720236.1	LOC123612941	LOC123612941	NW_011517679.1:889466-903096	0.0078695	0.238652	-4.72174	0.158533103647756	1
XR_006725041.1	XR_006725041.1	LOC123616961	LOC123616961	NW_011513597.1:590038-594555	0.081488	0	5.83391966759153	0.158553949549557	1
XR_006728666.1	XR_006728666.1	LOC123619983	LOC123619983	NW_011516296.1:1453509-1457842	0.229659	0	7.23073557395935	0.158636973762076	1
XR_006727761.1	XR_006727761.1	LOC123619225	LOC123619225	NW_011515635.1:275739-294393	0	0.0790918	-7.73676	0.158858808146868	1
XR_006726642.1	XR_006726642.1	LOC123618233	LOC123618233	NW_011514982.1:280576-295481	0	0.099336	-7.73676	0.158890799152764	1
XR_006719214.1	XR_006719214.1	LOC123612053	LOC123612053	NW_011516700.1:3871444-3881256	0	0.150191	-7.73676	0.158897575042475	1
XR_006727511.1	XR_006727511.1	LOC123619001	LOC123619001	NW_011510729.1:7130195-7142710	0.0234815	0	5.91281214358086	0.159068199803196	1
XR_006721477.1	XR_006721477.1	LOC123614011	LOC123614011	NW_011511147.1:6627757-6634128	0.119407	0	7.28979140334219	0.159398647499387	1
XR_006718966.1	XR_006718966.1	LOC105077927	LOC105077927	NW_011510929.1:945436-949277	0	0.338965	-7.71569	0.160332591413737	1
XR_006726136.1	XR_006726136.1	LOC123617856	LOC123617856	NW_011514568.1:243326-251193	0.142521	0	7.4600987927744	0.161032046120007	1
XR_006727186.1	XR_006727186.1	LOC105074191	LOC105074191	NW_011515235.1:1501496-1508348	0.108442	0	7.24699712328417	0.161222135351638	1
XR_006722981.1	XR_006722981.1	LOC123615414	LOC123615414	NW_011512250.1:527961-533381	0.300863	0.0158602	4.01102916566394	0.162294547050288	1
XR_006721430.1	XR_006721430.1	LOC123613992	LOC123613992	NW_011511147.1:6813808-6821934	0.0213603	0.239408	-3.33863	0.162334181215727	1
XR_006723580.1	XR_006723580.1	LOC123615813	LOC123615813	NW_011512597.1:13604251-13607377	0.298519	0	7.14645743652518	0.162748608442565	1
XR_006725739.1	XR_006725739.1	LOC123617575	LOC123617575	NW_011514262.1:16281615-16282579	0.397374	0.0300193	3.27058799713605	0.162785012157432	1
XR_006726488.1	XR_006726488.1	LOC123618113	LOC123618113	NW_011514844.1:7338968-7395850	0	0.0264883	-7.64827	0.162878659389936	1
XR_006723839.1	XR_006723839.1	LOC105066666	LOC105066666	NW_011512859.1:14774078-14968915	0	0.007062	-7.63857	0.16354615051015	1
XR_006725847.1	XR_006725847.1	LOC123617679	LOC123617679	NW_011514272.1:11036395-11063136	0.157924	3.21343	-3.97026	0.163582236988148	1
XR_006727764.1	XR_006727764.1	LOC123619225	LOC123619225	NW_011515635.1:275739-294393	0	0.066075	-7.63362	0.163663479596011	1
XR_006720273.1	XR_006720273.1	LOC123612967	LOC123612967	NW_011517687.1:2072880-2114286	0	0.0298137	-7.63362	0.163664076335791	1
XR_006722741.1	XR_006722741.1	LOC123615184	LOC123615184	NW_011511989.1:536804-596722	0.0167682	0	7.07987037091464	0.16381028019416	1
XR_006726479.1	XR_006726479.1	LOC105072352	LOC105072352	NW_011514844.1:4587412-4595294	0.125322	0	7.04225414890382	0.164469322157467	1
XR_006722825.1	XR_006722825.1	LOC123615263	LOC123615263	NW_011510175.1:3363121-3366624	0	0.328266	-7.61432	0.164793567898799	1
XR_006724508.1	XR_006724508.1	LOC123616498	LOC123616498	NW_011513299.1:13257940-13368832	0.0082425	0	7.1023987638906	0.165248262389005	1
XR_006719539.1	XR_006719539.1	LOC123612315	LOC123612315	NW_011516773.1:3522174-3542767	0	0.0646595	-7.58685	0.165427694793002	1
XR_006727097.1	XR_006727097.1	LOC123618645	LOC123618645	NW_011515224.1:1895013-1923001	0	0.0478133	-7.59996	0.16545115014345	1
XR_006723483.1	XR_006723483.1	LOC105066159	LOC105066159	NW_011512597.1:4712851-4835026	0	0.009784	-7.59076	0.165496277017839	1
XR_006720826.1	XR_006720826.1	LOC123613469	LOC123613469	NW_011544899.1:6283758-6289285	0	0.215743	-7.59076	0.165504692141713	1
XR_006719998.1	XR_006719998.1	LOC123612711	LOC123612711	NW_011517499.1:8481861-8494505	0	0.024436	-5.78261	0.165617741188244	1
XR_006725419.1	XR_006725419.1	LOC123617319	LOC123617319	NW_011514130.1:910491-919256	0.110745	0	7.02306934674894	0.165634256190839	1
XR_006720325.1	XR_006720325.1	LOC105081429	LOC105081429	NW_011517692.1:5226501-5278607	0	0.0212895	-7.57103	0.165821981335013	1
XR_006723754.1	XR_006723754.1	LOC105066530	LOC105066530	NW_011512850.1:8086537-8155916	0.673989	0.0476045	3.71001899791986	0.165833606174937	1
XR_836623.2	XR_836623.2	LOC105083589	LOC105083589	NW_011511147.1:2384475-2386244	0.510297	0	7.07985361950278	0.16636656355681	1
XR_836454.2	XR_836454.2	LOC105081545	LOC105081545	NW_011517767.1:3542097-3553259	0.0862315	0	7.00362805302707	0.166610717506078	1
XR_006722804.1	XR_006722804.1	LOC123615248	LOC123615248	NW_011510175.1:3339870-3348883	0.115455	0	7.33933749609611	0.166751195983315	1
XR_006721746.1	XR_006721746.1	LOC123614395	LOC123614395	NW_011511506.1:3632307-3643347	0	0.097823	-7.52641	0.167933380736659	1
XR_006727015.1	XR_006727015.1	LOC123618562	LOC123618562	NW_011515158.1:8722594-8729866	0.090757	0	7.08635213217615	0.168651165912297	1
XR_006720738.1	XR_006720738.1	LOC123613395	LOC123613395	NW_011544158.1:160-1569	0.128335	2.17002	-3.94575	0.16914826894858	1
XR_006728687.1	XR_006728687.1	LOC123619993	LOC123619993	NW_011516296.1:1702126-1709988	0.0366513	0	5.61325535172055	0.169524631602032	1
XR_006721289.1	XR_006721289.1	LOC123613863	LOC123613863	NW_011544910.1:4736517-4744189	0.130492	0	7.2880546067435	0.16962271416795	1
XR_006723180.1	XR_006723180.1	LOC123615538	LOC123615538	NW_011512508.1:554783-619758	0	0.0162477	-7.49588	0.169689277834299	1
XR_006719173.1	XR_006719173.1	LOC123612015	LOC123612015	NW_011516698.1:2059204-2101433	0	0.0316435	-7.48565	0.170095424840341	1
XR_006720254.1	XR_006720254.1	LOC123612953	LOC123612953	NW_011517682.1:551664-555542	0	0.321391	-7.49163	0.170381790967363	1
XR_006724585.1	XR_006724585.1	LOC123616585	LOC123616585	NW_011513412.1:1840989-1842758	0	0.20748	-5.71353	0.170516713538953	1
XR_006725909.1	XR_006725909.1	LOC123617702	LOC123617702	NW_011514272.1:12601631-12630972	0.030785	0	6.92312853244212	0.171124559863076	1
XR_006723346.1	XR_006723346.1	LOC123615665	LOC123615665	NW_011512521.1:4986734-4990098	0.268616	0	6.92312815571113	0.171161629305075	1
XR_006721693.1	XR_006721693.1	LOC123614348	LOC123614348	NW_011511276.1:1290-12077	0	0.111813	-7.44881	0.171335406791464	1
XR_006727757.1	XR_006727757.1	LOC105075445	LOC105075445	NW_011515635.1:1601234-1611190	0	0.102955	-7.44883	0.171388217140539	1
XR_006726399.1	XR_006726399.1	LOC105072186	LOC105072186	NW_011514758.1:5452002-5454137	0.140882	0	5.65266743699278	0.171573814107524	1
XR_006728766.1	XR_006728766.1	LOC123620054	LOC123620054	NW_011516528.1:260614-285829	0.0734212	0.894911	-3.64752	0.171639410549474	1
XR_006728624.1	XR_006728624.1	LOC123619909	LOC123619909	NW_011510793.1:928869-934771	0	0.0489752	-5.6777	0.172494685827082	1
XR_006727387.1	XR_006727387.1	LOC123618883	LOC123618883	NW_011515408.1:14680321-14698071	0	0.0718773	-7.41209	0.172715040153413	1
XR_006722830.1	XR_006722830.1	LOC105064761	LOC105064761	NW_011512002.1:159109-224274	0	0.015312	-7.41659	0.172769873919106	1
XR_006724656.1	XR_006724656.1	LOC123616652	LOC123616652	NW_011513418.1:1321163-1326136	10.8504	2.63868	2.29495485003724	0.174112243404262	1
XR_006724498.1	XR_006724498.1	LOC123616493	LOC123616493	NW_011513299.1:11391274-11436519	0	0.0275628	-7.38158	0.174208412436021	1
XR_834770.2	XR_834770.2	LOC105063342	LOC105063342	NW_011511611.1:10113030-10138673	0	0.0451413	-7.38968	0.174385702635216	1
XR_006726100.1	XR_006726100.1	LOC123617847	LOC123617847	NW_011514566.1:1412112-1417740	0.151184	0	6.83786907821275	0.174813006807958	1
XR_006722820.1	XR_006722820.1	LOC105064761	LOC105064761	NW_011512002.1:159109-224274	0.0092555	0	6.95956134716622	0.174986501800647	1
XR_006725456.1	XR_006725456.1	LOC123617333	LOC123617333	NW_011514130.1:8310167-8387154	0	0.016069	-7.36608	0.175303986737476	1
XR_006723167.1	XR_006723167.1	LOC123615537	LOC123615537	NW_011512508.1:466419-534289	0	0.014286	-7.36684	0.175331626008816	1
XR_006726219.1	XR_006726219.1	LOC123617923	LOC123617923	NW_011514637.1:5242732-5251693	0.102554	0	7.17966971798948	0.175447413144315	1
XR_006726210.1	XR_006726210.1	LOC105071831	LOC105071831	NW_011514637.1:3972752-4018922	0.016625	0	6.85932910688532	0.176136683069876	1
XR_006721420.1	XR_006721420.1	LOC123613987	LOC123613987	NW_011511147.1:4152448-4166412	0	0.0806028	-7.34367	0.176333339593425	1
XR_006726301.1	XR_006726301.1	LOC123617988	LOC123617988	NW_011514683.1:816014-885250	0	0.0176935	-7.35041	0.176351060483703	1
XR_006727096.1	XR_006727096.1	LOC123618645	LOC123618645	NW_011515224.1:1906504-1923001	0	0.0614185	-7.35501	0.176372400316883	1
XR_006728382.1	XR_006728382.1	LOC123619717	LOC123619717	NW_011516268.1:8958854-8963900	0.115963	0	6.90555106199053	0.177090400169979	1
XR_835354.2	XR_835354.2	LOC105069795	LOC105069795	NW_011513948.1:825778-852294	0	0.041485	-7.31217	0.178367661720684	1
XR_006724434.1	XR_006724434.1	LOC123616438	LOC123616438	NW_011513285.1:1245507-1256769	0	0.104524	-7.30236	0.178391819704511	1
XR_006720367.1	XR_006720367.1	LOC123613038	LOC123613038	NW_011517737.1:9968575-9970416	0.840329	12.7126	-4.01123	0.178544501052532	1
XR_006723538.1	XR_006723538.1	LOC123615801	LOC123615801	NW_011512597.1:11718408-11722288	0.205376	0	6.74725530292158	0.178564781281423	1
XR_006721600.1	XR_006721600.1	LOC123614100	LOC123614100	NW_011511150.1:6269250-6334786	0.264012	3.1077	-3.57276	0.178971016499453	1
XR_006727046.1	XR_006727046.1	LOC123618603	LOC123618603	NW_011515163.1:654223-660590	0.182953	2.74968	-3.90369	0.179025428346747	1
XR_006723424.1	XR_006723424.1	LOC105066091	LOC105066091	NW_011512590.1:4099398-4124410	4.34125	1.25374	2.04974332170853	0.179485867807225	1
XR_006721805.1	XR_006721805.1	LOC105062151	LOC105062151	NW_011511551.1:1091672-1257448	0.0060425	0.194253	-5.08491	0.180596155042164	1
XR_835635.2	XR_835635.2	LOC105072649	LOC105072649	NW_011514982.1:4354417-4378056	0	0.04468	-7.26358	0.181444269909243	1
XR_006719234.1	XR_006719234.1	LOC123612063	LOC123612063	NW_011516700.1:8029480-8176207	0.152318	0.622443	-2.06848	0.181576520495726	1
XR_006718996.1	XR_006718996.1	LOC123611899	LOC123611899	NW_011516578.1:4275988-4279305	0	0.0765625	-5.50488	0.182104435084293	1
XR_006721157.1	XR_006721157.1	LOC105083376	LOC105083376	NW_011544907.1:4279977-4320693	0.0172463	0	6.72048473240761	0.182362999399917	1
XR_006721776.1	XR_006721776.1	LOC105062156	LOC105062156	NW_011511551.1:54831-96734	2.3511	0.0691217	4.98175137494422	0.18288981372659	1
XR_006724411.1	XR_006724411.1	LOC123616428	LOC123616428	NW_011510362.1:452147-467926	0.034214	0	6.79105782081634	0.183266850063319	1
XR_835196.2	XR_835196.2	LOC105067848	LOC105067848	NW_011513285.1:3745431-3761993	0	0.0517712	-7.20638	0.183363088284367	1
XR_006725213.1	XR_006725213.1	LOC105069795	LOC105069795	NW_011513948.1:807602-852389	0.016609	0	6.65056779906255	0.184215149047398	1
XR_006725907.1	XR_006725907.1	LOC123617701	LOC123617701	NW_011514272.1:11228753-11307220	3.58648	1.14772	1.88761995518984	0.185105549374957	1
XR_006721342.1	XR_006721342.1	LOC123613912	LOC123613912	NW_011544912.1:10841530-10856852	0	0.0652468	-7.17879	0.185418976513472	1
XR_006719096.1	XR_006719096.1	LOC123611968	LOC123611968	NW_011516693.1:1020317-1033512	0.0554808	0	6.62534658146719	0.185885666359797	1
XR_006721207.1	XR_006721207.1	LOC123613787	LOC123613787	NW_011544909.1:8507268-8523954	0.043883	0	6.62534615173476	0.185920936995177	1
XR_006720237.1	XR_006720237.1	LOC123612941	LOC123612941	NW_011517679.1:889466-903096	0.037944	0	6.73021322465082	0.186001721514317	1
XR_006723484.1	XR_006723484.1	LOC105066159	LOC105066159	NW_011512597.1:4712851-4835026	0	0.0086945	-7.14778	0.18626404331878	1
XR_006725920.1	XR_006725920.1	LOC123617716	LOC123617716	NW_011514280.1:9057-13229	1.84541	17.0474	-2.92192	0.186536672987309	1
XR_006724865.1	XR_006724865.1	LOC105068948	LOC105068948	NW_011513524.1:7165036-7204602	0.265346	0.0128702	4.32670420929247	0.186954665252971	1
XR_006725247.1	XR_006725247.1	LOC105069827	LOC105069827	NW_011513948.1:3487293-3501179	0.0505813	0	6.57354286522398	0.187428490930966	1
XR_006719223.1	XR_006719223.1	LOC123612060	LOC123612060	NW_011516700.1:12470824-12493816	0.0216205	0	6.69880079815555	0.187447878201497	1
XR_006724840.1	XR_006724840.1	LOC123616826	LOC123616826	NW_011513524.1:2789002-2822288	0	0.0291873	-7.14342	0.187511334547951	1
XR_006722588.1	XR_006722588.1	LOC123615048	LOC123615048	NW_011509773.1:533608-550885	0	0.0603638	-7.12953	0.187583631625546	1
XR_006723564.1	XR_006723564.1	LOC123615810	LOC123615810	NW_011512597.1:13210655-13235498	0.0265045	0	6.63027428705238	0.188612155203635	1
XR_006724344.1	XR_006724344.1	LOC105067631	LOC105067631	NW_011513270.1:2811354-2864655	0.00919075	0	6.66668916843068	0.188944407679562	1
XR_006727308.1	XR_006727308.1	LOC123618824	LOC123618824	NW_011515311.1:2088457-2093093	0	0.201764	-7.08869	0.189212986572712	1
XR_834970.2	XR_834970.2	LOC105065630	LOC105065630	NW_011512519.1:4712788-4717223	0	0.230229	-7.09234	0.189358141550469	1
XR_006724341.1	XR_006724341.1	LOC105067631	LOC105067631	NW_011513270.1:2811354-2862922	0.222912	0.0397038	2.52648023528327	0.189726660539216	1
XR_006719426.1	XR_006719426.1	LOC123612215	LOC123612215	NW_011516738.1:1346563-1376838	2.04387	0.0732307	4.88139773618845	0.189943314621777	1
XR_006720360.1	XR_006720360.1	LOC105081498	LOC105081498	NW_011517737.1:10026313-10044527	0.431577	0.0314263	3.56383738280543	0.190947581042877	1
XR_006725337.1	XR_006725337.1	LOC123617209	LOC123617209	NW_011514126.1:653919-660370	39.1675	3.11295	4.0194962990961	0.190973642465032	1
XR_006718836.1	XR_006718836.1	LOC123611747	LOC123611747	NW_011516553.1:1278539-1290486	1.24547	0.239722	2.35675409371589	0.190979694146587	1
XR_006728735.1	XR_006728735.1	LOC123620027	LOC123620027	NW_011516475.1:2815303-2828041	0	0.0602055	-7.04702	0.191127491843896	1
XR_006727351.1	XR_006727351.1	LOC105074661	LOC105074661	NW_011515408.1:9040735-9047538	0	0.146575	-7.05416	0.191198776693563	1
XR_006721774.1	XR_006721774.1	LOC105062156	LOC105062156	NW_011511551.1:54831-96741	6.69228	2.03494	1.83212018084594	0.191365861610537	1
XR_006723038.1	XR_006723038.1	LOC123615463	LOC123615463	NW_011512405.1:388754-396933	0.44914	0.022181	4.49903628153884	0.192681322134762	1
XR_006722602.1	XR_006722602.1	LOC123615076	LOC123615076	NW_011511766.1:1890103-1903032	0	0.0691868	-7.01234	0.19354746801564	1
XR_006719266.1	XR_006719266.1	LOC123612092	LOC123612092	NW_011516705.1:2206424-2214713	0.0733532	0	6.53404432885571	0.193765843543128	1
XR_006724591.1	XR_006724591.1	LOC123616590	LOC123616590	NW_011513412.1:2493457-2506410	0.132217	0.0020535	5.24839373448505	0.194292469973152	1
XR_006728549.1	XR_006728549.1	LOC123619817	LOC123619817	NW_011516269.1:23223322-23231158	0.082607	0	6.4639991535795	0.194473882126074	1
XR_006727271.1	XR_006727271.1	LOC123618810	LOC123618810	NW_011510723.1:3607-28914	0	0.0371875	-6.97462	0.194495693138866	1
XR_006720290.1	XR_006720290.1	LOC105081386	LOC105081386	NW_011517687.1:12715952-12727211	0	0.076687	-6.97259	0.194546352196189	1
XR_006719118.1	XR_006719118.1	LOC105078790	LOC105078790	NW_011516693.1:2958474-2964617	0	0.15186	-6.97462	0.194619424467991	1
XR_006728610.1	XR_006728610.1	LOC105077468	LOC105077468	NW_011516271.1:21080-29958	0	0.0991573	-6.9926	0.194657499113511	1
XR_006721122.1	XR_006721122.1	LOC123613716	LOC123613716	NW_011544907.1:10670895-10721823	0.417581	0.0249345	4.15394667003407	0.195413901606248	1
XR_006725706.1	XR_006725706.1	LOC123617551	LOC123617551	NW_011514262.1:8175012-8198081	4.68747	1.33434	2.00305715057274	0.195669042277275	1
XR_006727155.1	XR_006727155.1	LOC123618700	LOC123618700	NW_011515227.1:1156909-1157210	8.28624	1.05697	3.16607738845116	0.195810331551024	1
XR_006728556.1	XR_006728556.1	LOC123619823	LOC123619823	NW_011516269.1:11237964-11254989	0	0.0423207	-6.96022	0.195938446996942	1
XR_834749.2	XR_834749.2	LOC105063070	LOC105063070	NW_011511605.1:8016595-8038689	0	0.0326927	-6.96022	0.19593971894131	1
XR_835974.2	XR_835974.2	LOC105076065	LOC105076065	NW_011515961.1:194859-198231	0.0728065	0	5.33531972500464	0.196731049307931	1
XR_006718846.1	XR_006718846.1	LOC105078037	LOC105078037	NW_011516553.1:2938344-2952148	1.34281	6.49087	-2.24822	0.196781254228788	1
XR_835150.2	XR_835150.2	LOC105067353	LOC105067353	NW_011510360.1:7302963-7312786	0	0.0844638	-6.91083	0.198125151921679	1
XR_006727386.1	XR_006727386.1	LOC123618883	LOC123618883	NW_011515408.1:14679454-14698071	0.033881	0	6.40593869974276	0.19857	1
XR_006720705.1	XR_006720705.1	LOC123613333	LOC123613333	NW_011517963.1:697281-705107	0.0753743	0.00552225	3.44451193428595	0.198579208878334	1
XR_006727616.1	XR_006727616.1	LOC105075165	LOC105075165	NW_011515601.1:4702751-4753874	0.0123582	0	6.40593824790761	0.198602216905358	1
XR_006723557.1	XR_006723557.1	LOC123615809	LOC123615809	NW_011512597.1:12926191-12972836	0.013509	0	6.40593815174295	0.198609135842828	1
XR_006725173.1	XR_006725173.1	LOC123617104	LOC123617104	NW_011513934.1:3663673-3673095	0.0670765	0	6.40593771970768	0.198640223752957	1
XR_006720278.1	XR_006720278.1	LOC123612967	LOC123612967	NW_011517687.1:2072880-2114286	0.0103857	0	6.49444610400163	0.199206715465247	1
XR_006724322.1	XR_006724322.1	LOC123616353	LOC123616353	NW_011513270.1:6223668-6226992	0.0617928	2.51158	-5.18097	0.199234228503245	1
XR_006719024.1	XR_006719024.1	LOC123611924	LOC123611924	NW_011516684.1:791602-795645	0.107883	0	6.4944462101785	0.199308097346544	1
XR_006728557.1	XR_006728557.1	LOC105077433	LOC105077433	NW_011516269.1:22869990-22876518	0.696893	8.53253	-3.61709	0.199843124637169	1
XR_006728108.1	XR_006728108.1	LOC105076120	LOC105076120	NW_011515975.1:490106-536371	0.0141975	0	6.68028162552827	0.199981838059228	1
XR_006728248.1	XR_006728248.1	LOC123619588	LOC123619588	NW_011516265.1:9670532-9697726	0.0237135	0	6.68028205113831	0.200016502308458	1
XR_006728657.1	XR_006728657.1	LOC105077609	LOC105077609	NW_011516281.1:140768-147781	0.396571	2.23421	-2.45411	0.200780210307437	1
XR_006727199.1	XR_006727199.1	LOC105074220	LOC105074220	NW_011515257.1:88807-96927	0	0.086973	-6.84893	0.200846004269466	1
XR_006720659.1	XR_006720659.1	LOC123613290	LOC123613290	NW_011517961.1:1574014-1581067	0	0.123541	-6.86861	0.200857197922492	1
XR_006722613.1	XR_006722613.1	LOC105064204	LOC105064204	NW_011511766.1:3048966-3060903	0	0.0562197	-6.84381	0.202227858229806	1
XR_006726032.1	XR_006726032.1	LOC123617789	LOC123617789	NW_011514557.1:3114793-3134234	0	0.0337835	-6.81936	0.203425694561721	1
XR_006723736.1	XR_006723736.1	LOC123615926	LOC123615926	NW_011512850.1:2690503-2700839	0	0.073295	-6.77877	0.204405969091493	1
XR_006725810.1	XR_006725810.1	LOC123617648	LOC123617648	NW_011514270.1:159483-178204	0	0.0437582	-6.77782	0.204481204368831	1
XR_006728098.1	XR_006728098.1	LOC123619482	LOC123619482	NW_011515962.1:867599-877238	0.058865	0	6.28230571301617	0.204747223901231	1
XR_006726324.1	XR_006726324.1	LOC123617997	LOC123617997	NW_011514683.1:3609344-3615103	0.100033	0	6.28230474806927	0.204811478277252	1
XR_006722264.1	XR_006722264.1	LOC105063342	LOC105063342	NW_011511611.1:10113030-10138673	0.0154488	0	6.38027738427273	0.205014653520085	1
XR_006722115.1	XR_006722115.1	LOC105063039	LOC105063039	NW_011511605.1:2377012-2388389	0.0352937	0	6.38027739542847	0.205024544882421	1
XR_006719786.1	XR_006719786.1	LOC123612533	LOC123612533	NW_011517118.1:553211-557555	0.120054	0	6.31988455786647	0.205187173540128	1
XR_006722104.1	XR_006722104.1	LOC123614653	LOC123614653	NW_011511602.1:2505025-2511316	0.0842993	0	6.31988446099642	0.205216747314269	1
XR_006725414.1	XR_006725414.1	LOC123617315	LOC123617315	NW_011514130.1:727011-729144	0	0.119348	-5.22626	0.205237949690691	1
XR_006723604.1	XR_006723604.1	LOC105066251	LOC105066251	NW_011512597.1:15524160-15543078	0.0105357	0.240448	-4.08172	0.205955482586831	1
XR_006719219.1	XR_006719219.1	LOC123612057	LOC123612057	NW_011516700.1:660732-683820	0	0.0322175	-6.75553	0.206115218706707	1
XR_006719019.1	XR_006719019.1	LOC123611921	LOC123611921	NW_011516684.1:1217378-1236889	19.5033	7.62365	1.51785954126766	0.206460541052004	1
XR_006723713.1	XR_006723713.1	LOC123615901	LOC123615901	NW_011512834.1:1346149-1351749	0.279964	0.0353513	2.76348426936257	0.206844891570443	1
XR_006722905.1	XR_006722905.1	LOC123615336	LOC123615336	NW_011512020.1:2430128-2436495	0	0.124599	-6.73018	0.20749086201805	1
XR_006724783.1	XR_006724783.1	LOC105068857	LOC105068857	NW_011513512.1:1608215-1678049	0	0.0105337	-6.73192	0.207519410898878	1
XR_006724347.1	XR_006724347.1	LOC105067631	LOC105067631	NW_011513270.1:2811354-2864655	0.00955425	0	6.28088271103483	0.207555505703812	1
XR_006721137.1	XR_006721137.1	LOC123613720	LOC123613720	NW_011544907.1:11909245-11914781	0	0.131263	-6.73192	0.207559464725018	1
XR_006722910.1	XR_006722910.1	LOC123615342	LOC123615342	NW_011512046.1:43541-50773	0.0712475	0	6.28088258623829	0.207592747123585	1
XR_006727777.1	XR_006727777.1	LOC123619236	LOC123619236	NW_011515636.1:2775762-2844220	0.710158	0.18888	1.98620587409018	0.208359634083709	1
XR_834883.2	XR_834883.2	LOC105064779	LOC105064779	NW_011510175.1:2855562-2856621	0.191071	0	4.9900575237818	0.208556111831098	1
XR_006721593.1	XR_006721593.1	LOC105084089	LOC105084089	NW_011511150.1:674181-696920	0	0.0313742	-6.70791	0.208829347184868	1
XR_836349.2	XR_836349.2	LOC105080346	LOC105080346	NW_011517196.1:1622360-1632268	0.99301	5.99919	-2.57158	0.209114409087988	1
XR_006723451.1	XR_006723451.1	LOC105066121	LOC105066121	NW_011512597.1:1062683-1102144	0.0140353	0	6.21627349977275	0.209503759042333	1
XR_006719449.1	XR_006719449.1	LOC123612246	LOC123612246	NW_011510931.1:3999916-4007554	0	0.0331475	-5.18419	0.209541457425041	1
XR_006721854.1	XR_006721854.1	LOC105062431	LOC105062431	NW_011509953.1:146265-150665	0.0520808	0	5.06135448432522	0.210469991626803	1
XR_006727187.1	XR_006727187.1	LOC123618724	LOC123618724	NW_011515235.1:1466487-1468263	0.110034	0	5.03927171834506	0.210555389253421	1
XR_006719007.1	XR_006719007.1	LOC123611906	LOC123611906	NW_011516578.1:4111747-4115459	0	0.16969	-6.66835	0.210692765666638	1
XR_006721364.1	XR_006721364.1	LOC123613927	LOC123613927	NW_011544912.1:10233276-10242158	0.0627565	0.596906	-3.24652	0.211140709014991	1
XR_006721733.1	XR_006721733.1	LOC105062015	LOC105062015	NW_011511506.1:1348619-1361930	0.0137158	0	5.01318730331461	0.211190059202517	1
XR_006728630.1	XR_006728630.1	LOC123619920	LOC123619920	NW_011516271.1:2788718-2796494	0.563782	2.82061	-2.21851	0.211303077906111	1
XR_006722833.1	XR_006722833.1	LOC105064761	LOC105064761	NW_011512002.1:159109-224274	0.240658	0.0476875	2.57381617011774	0.211845630218238	1
XR_006726662.1	XR_006726662.1	LOC123618245	LOC123618245	NW_011514982.1:8160344-8175511	0	0.0452507	-6.63339	0.212093032462249	1
XR_834983.2	XR_834983.2	LOC105065897	LOC105065897	NW_011510294.1:1105365-1111446	17.784	4.14526	2.08097774116565	0.212098178782743	1
XR_006728764.1	XR_006728764.1	LOC123620053	LOC123620053	NW_011516528.1:10926394-11045812	1.67828	6.12382	-1.98915	0.212182313448486	1
XR_006720889.1	XR_006720889.1	LOC123613526	LOC123613526	NW_011511137.1:172045-178533	0.0826212	0	6.18208510312537	0.21222696203469	1
XR_006726934.1	XR_006726934.1	LOC105073068	LOC105073068	NW_011510719.1:4553723-4566281	0	0.054809	-6.65866	0.212235479226894	1
XR_006721423.1	XR_006721423.1	LOC123613990	LOC123613990	NW_011511147.1:5776601-5800791	0.0234448	0	6.46626342648358	0.212268062758365	1
XR_006719601.1	XR_006719601.1	LOC123612385	LOC123612385	NW_011516901.1:1461242-1477431	0.03296	0	6.1820840560726	0.212292706689635	1
XR_006722422.1	XR_006722422.1	LOC123614920	LOC123614920	NW_011511619.1:1867940-1876287	0.0633315	0	6.18208198013146	0.2124231265115	1
XR_006719166.1	XR_006719166.1	LOC105078917	LOC105078917	NW_011516697.1:937408-1000608	0.00769725	0	6.19956598919078	0.2124931677291	1
XR_006725537.1	XR_006725537.1	LOC123617413	LOC123617413	NW_011514148.1:393002-395861	0.056113	0	5.00407319525765	0.213062036612069	1
XR_006720932.1	XR_006720932.1	LOC123613562	LOC123613562	NW_011511141.1:2478670-2902519	0.0199725	0.170855	-3.29614	0.213516242538331	1
XR_006720742.1	XR_006720742.1	LOC123613405	LOC123613405	NW_011544898.1:8265409-8301135	0	0.0205357	-6.62991	0.214020998393318	1
XR_006719668.1	XR_006719668.1	LOC105079940	LOC105079940	NW_011517098.1:11617041-11624012	0	0.0803858	-6.60721	0.214023426112446	1
XR_006725179.1	XR_006725179.1	LOC105069745	LOC105069745	NW_011513939.1:3012015-3015981	0.138689	0	6.4193719476725	0.214460462347021	1
XR_006720741.1	XR_006720741.1	LOC123613403	LOC123613403	NW_011544898.1:10830410-10832285	0.267415	0	6.11117472183717	0.215195592403333	1
XR_006720475.1	XR_006720475.1	LOC105081842	LOC105081842	NW_011517816.1:11622679-11675389	0	0.0134245	-6.57704	0.215465673602204	1
XR_006719844.1	XR_006719844.1	LOC123612563	LOC123612563	NW_011510931.1:11355104-11372375	0	0.0382217	-6.58148	0.215516606959722	1
XR_006727685.1	XR_006727685.1	LOC123619138	LOC123619138	NW_011515625.1:3823525-3833326	0	0.0672973	-6.58148	0.215572908431219	1
XR_006720238.1	XR_006720238.1	LOC123612941	LOC123612941	NW_011517679.1:889466-903096	0.0150128	0.178119	-3.13466	0.216825019116393	1
XR_006721311.1	XR_006721311.1	LOC123613881	LOC123613881	NW_011544911.1:2704682-2709896	0	0.0410213	-5.09256	0.217146812068772	1
XR_006720586.1	XR_006720586.1	LOC123613231	LOC123613231	NW_011517961.1:8070659-8076092	0	0.127373	-6.54986	0.217678499220757	1
XR_006721548.1	XR_006721548.1	LOC105061627	LOC105061627	NW_011511150.1:13475984-13527047	0.0095595	0	6.07437304487088	0.217921720314675	1
XR_006723311.1	XR_006723311.1	LOC123615649	LOC123615649	NW_011512521.1:4874156-4887132	0	0.0422228	-6.54891	0.217938586167699	1
XR_006726177.1	XR_006726177.1	LOC123617898	LOC123617898	NW_011514637.1:922700-932021	0.0487535	0	6.11338920259231	0.218190786951183	1
XR_006725308.1	XR_006725308.1	LOC105069894	LOC105069894	NW_011513996.1:503-5882	0.0828895	0	6.1133889487752	0.218259510629356	1
XR_006726128.1	XR_006726128.1	LOC123617856	LOC123617856	NW_011514568.1:243326-251193	0.0224698	0.324633	-3.93338	0.218290465486898	1
XR_006718913.1	XR_006718913.1	LOC123611816	LOC123611816	NW_011510929.1:160318-164887	0	0.0418415	-5.04084	0.219154875195509	1
XR_006724456.1	XR_006724456.1	LOC123616450	LOC123616450	NW_011513285.1:4724049-4747975	0	0.028552	-6.52215	0.21942009786366	1
XR_006722996.1	XR_006722996.1	LOC105065160	LOC105065160	NW_011512250.1:1665304-1674056	0	0.064276	-6.52396	0.219447643932904	1
XR_006722842.1	XR_006722842.1	LOC105064761	LOC105064761	NW_011512002.1:184536-224274	0.182542	0.00833075	4.88718600694817	0.219530113823292	1
XR_006722832.1	XR_006722832.1	LOC105064761	LOC105064761	NW_011512002.1:159109-224273	1.08645	0.12792	3.26741930635525	0.219551441163593	1
XR_006719405.1	XR_006719405.1	LOC123612196	LOC123612196	NW_011516738.1:3555783-3556401	0.287571	0	5.00289937813892	0.219970094169763	1
XR_006720474.1	XR_006720474.1	LOC123613128	LOC123613128	NW_011517816.1:12134666-12176673	0.208349	2.02132	-3.31444	0.221060610652373	1
XR_006725243.1	XR_006725243.1	LOC105069827	LOC105069827	NW_011513948.1:3487293-3501198	0.0344585	0	6.03660163697984	0.221131366071638	1
XR_006725767.1	XR_006725767.1	LOC123617594	LOC123617594	NW_011510533.1:1630670-1633173	2.56364	0.60973	2.28390775420197	0.221178267378876	1
XR_006719187.1	XR_006719187.1	LOC105078983	LOC105078983	NW_011516700.1:4868694-4874754	0.601128	0.102727	2.56652583129073	0.221975973731863	1
XR_006724728.1	XR_006724728.1	LOC105068676	LOC105068676	NW_011513508.1:2829015-2852779	0.13148	0.0016295	6.02217408465302	0.22243887762566	1
XR_006727229.1	XR_006727229.1	LOC123618761	LOC123618761	NW_011515270.1:630924-646068	0	0.0393768	-6.4429	0.223057078617428	1
XR_006723055.1	XR_006723055.1	LOC123615479	LOC123615479	NW_011512444.1:1705374-1711600	0	0.0813767	-6.4568	0.22317551309663	1
XR_006719861.1	XR_006719861.1	LOC123612573	LOC123612573	NW_011517149.1:421759-454696	2.13643	0.69561	1.92239415080019	0.223497690039107	1
XR_006727592.1	XR_006727592.1	LOC123619071	LOC123619071	NW_011515601.1:3677530-3680695	0.131654	0	6.02173724847018	0.223971006170333	1
XR_006723649.1	XR_006723649.1	LOC105066330	LOC105066330	NW_011512597.1:19037316-19048574	0.0377295	0	6.02173711386383	0.224005505176292	1
XR_006725238.1	XR_006725238.1	LOC123617145	LOC123617145	NW_011513948.1:3138692-3146444	0.0542957	0	6.0217369595083	0.224045073524389	1
XR_006727071.1	XR_006727071.1	LOC123618637	LOC123618637	NW_011515224.1:13244603-13271884	0.0204087	0.151991	-2.88749	0.224061459335018	1
XR_006728132.1	XR_006728132.1	LOC123619502	LOC123619502	NW_011516006.1:3544558-3553790	0.0455207	0	6.02173685202128	0.224072632206929	1
XR_006719616.1	XR_006719616.1	LOC123612392	LOC123612392	NW_011510931.1:7502865-7514126	4.20845	1.14809	2.11324656806095	0.224578898174653	1
XR_835461.2	XR_835461.2	LOC105070951	LOC105070951	NW_011514262.1:7679632-7688535	0	0.0653462	-6.41351	0.225210637072814	1
XR_006726885.1	XR_006726885.1	LOC123618456	LOC123618456	NW_011514997.1:1088829-1092516	297.198	111.06	1.59671069979118	0.225523618838809	1
XR_006725072.1	XR_006725072.1	LOC123616981	LOC123616981	NW_011513716.1:38551-63488	1.07164	6.06192	-2.68287	0.226304340759611	1
XR_006720226.1	XR_006720226.1	LOC123612931	LOC123612931	NW_011517677.1:4406579-4411993	0.173567	0.0126337	3.80534649385686	0.226398421114897	1
XR_006727535.1	XR_006727535.1	LOC123619023	LOC123619023	NW_011515599.1:2667492-2668786	0.122487	0	4.72961413276137	0.226679099134929	1
XR_006724905.1	XR_006724905.1	LOC123616885	LOC123616885	NW_011513546.1:227947-237495	0.0477907	0	5.95797006847848	0.22718568602716	1
XR_006723231.1	XR_006723231.1	LOC123615580	LOC123615580	NW_011512519.1:3292322-3298593	0.0734415	0	5.95796986002108	0.227197127602679	1
XR_006724604.1	XR_006724604.1	LOC123616594	LOC123616594	NW_011513412.1:2812232-2827981	0.028521	0	5.95796957868833	0.22721257017116	1
XR_006726863.1	XR_006726863.1	LOC123618421	LOC123618421	NW_011514988.1:2853646-2855157	0.116017	0	4.82181708785446	0.227251451937944	1
XR_006719409.1	XR_006719409.1	LOC123612200	LOC123612200	NW_011516738.1:3128165-3129635	0.123248	0	4.82181651061366	0.227268085912079	1
XR_006723102.1	XR_006723102.1	LOC105065328	LOC105065328	NW_011512444.1:3746248-3761349	0.0300055	0	5.95796772680779	0.227314252616979	1
XR_006727561.1	XR_006727561.1	LOC123619041	LOC123619041	NW_011515599.1:5465622-5514907	0.009692	0	6.21487601641526	0.227948017912815	1
XR_836628.2	XR_836628.2	LOC105083665	LOC105083665	NW_011511147.1:4450059-4509163	0.899001	3.3474	-1.8256	0.228233823632003	1
XR_006723819.1	XR_006723819.1	LOC123615963	LOC123615963	NW_011512853.1:893080-1095157	0.930354	0.323666	1.70243371571133	0.228802291212274	1
XR_006726105.1	XR_006726105.1	LOC123617849	LOC123617849	NW_011514566.1:3196479-3262659	0	0.008387	-6.35288	0.229552388188853	1
XR_006726470.1	XR_006726470.1	LOC123618107	LOC123618107	NW_011514844.1:2872200-2887702	0	0.035929	-6.35288	0.229569873814891	1
XR_006719246.1	XR_006719246.1	LOC123612081	LOC123612081	NW_011516702.1:1705849-1715376	0	0.0590183	-6.35287	0.229631919841522	1
XR_006720005.1	XR_006720005.1	LOC123612716	LOC123612716	NW_011517499.1:8237188-8243293	0.025834	0	4.86710448065051	0.230671285206369	1
XR_006722918.1	XR_006722918.1	LOC105065052	LOC105065052	NW_011510194.1:21516-270558	1.56036	0.495183	1.67798651565796	0.231221241756717	1
XR_006727363.1	XR_006727363.1	LOC123618872	LOC123618872	NW_011515408.1:9853697-9865704	0	0.0449937	-6.32157	0.231426494706182	1
XR_006722101.1	XR_006722101.1	LOC123614652	LOC123614652	NW_011511602.1:1903250-1917675	0.0289133	0	5.83136012777654	0.233081867000322	1
XR_006722740.1	XR_006722740.1	LOC123615183	LOC123615183	NW_011511989.1:306880-307709	2.84748	0.564662	2.74784853980013	0.233351551979529	1
XR_006719642.1	XR_006719642.1	LOC123612417	LOC123612417	NW_011517098.1:11878282-11879421	0	0.464388	-6.28958	0.233698700086447	1
XR_006725554.1	XR_006725554.1	LOC123617427	LOC123617427	NW_011514224.1:710586-761717	0	0.00930525	-6.29394	0.2337546004288	1
XR_006720388.1	XR_006720388.1	LOC123613049	LOC123613049	NW_011517737.1:6907581-6931701	0.016484	0	5.92386516562867	0.233855925789141	1
XR_836181.2	XR_836181.2	LOC105078763	LOC105078763	NW_011516693.1:1315837-1317008	0	0.150114	-4.86768	0.234146219122342	1
XR_006720541.1	XR_006720541.1	LOC123613200	LOC123613200	NW_011517956.1:937739-972297	0.0664057	1.19582	-3.89606	0.234597011500339	1
XR_006724134.1	XR_006724134.1	LOC123616239	LOC123616239	NW_011513243.1:16871856-16875236	0	0.165102	-6.2455	0.236006584844344	1
XR_006728232.1	XR_006728232.1	LOC123619579	LOC123619579	NW_011516265.1:10550691-10554613	0.327143	3.30494	-3.38106	0.236079073771604	1
XR_006724410.1	XR_006724410.1	LOC123616426	LOC123616426	NW_011513272.1:74599-81235	0	0.0793323	-6.25686	0.236133357120285	1
XR_006721594.1	XR_006721594.1	LOC105084089	LOC105084089	NW_011511150.1:674181-696920	0	0.023177	-6.25686	0.236154222011724	1
XR_006719684.1	XR_006719684.1	LOC123612438	LOC123612438	NW_011517098.1:10192676-10212175	0	0.0266675	-6.25686	0.236161492441102	1
XR_006724680.1	XR_006724680.1	LOC123616676	LOC123616676	NW_011513475.1:627724-632259	0.156767	1.59586	-3.39509	0.23616657018677	1
XR_006724383.1	XR_006724383.1	LOC123616395	LOC123616395	NW_011513270.1:10892104-10931554	0.0054945	0.120418	-4.64089	0.237689537421638	1
XR_006723798.1	XR_006723798.1	LOC123615963	LOC123615963	NW_011512853.1:893068-1134182	0.351234	0.055217	3.13649206955708	0.237696357221475	1
XR_006723973.1	XR_006723973.1	LOC123616119	LOC123616119	NW_011512878.1:1693360-1699130	0.0491383	0	5.9173177038745	0.237712702384146	1
XR_006726567.1	XR_006726567.1	LOC123618166	LOC123618166	NW_011514851.1:3523413-3531547	0.860139	0.195566	2.11928276064567	0.238104566953235	1
XR_006719635.1	XR_006719635.1	LOC123612407	LOC123612407	NW_011517028.1:1603669-1608736	0	0.10004	-6.22338	0.238745666147372	1
XR_006724019.1	XR_006724019.1	LOC105067004	LOC105067004	NW_011513030.1:2187651-2259400	0.0492457	0.00625625	2.99179966673507	0.239536806843852	1
XR_006722055.1	XR_006722055.1	LOC123614614	LOC123614614	NW_011511566.1:1359290-1364145	0.0839412	0	6.03993163041115	0.239978064576537	1
XR_006725808.1	XR_006725808.1	LOC105071225	LOC105071225	NW_011514269.1:157885-176647	0.0194337	0	5.81887200462132	0.239987149083935	1
XR_006725498.1	XR_006725498.1	LOC123617351	LOC123617351	NW_011514130.1:17248541-17346288	0.00287725	0	5.86166986064627	0.240298985193302	1
XR_006723554.1	XR_006723554.1	LOC123615807	LOC123615807	NW_011512597.1:12306739-12308681	3.84751	0.970531	2.15633574705356	0.241034626791933	1
XR_836177.2	XR_836177.2	LOC105078690	LOC105078690	NW_011516690.1:3892230-3898925	0	0.0788265	-6.17609	0.241962519005622	1
XR_006719002.1	XR_006719002.1	LOC123611902	LOC123611902	NW_011516578.1:3303163-3318145	0	0.0357085	-6.17608	0.242042399359842	1
XR_006724845.1	XR_006724845.1	LOC123616830	LOC123616830	NW_011513524.1:3847677-3864722	0	0.0310515	-6.17608	0.242122992650365	1
XR_006718868.1	XR_006718868.1	LOC105077580	LOC105077580	NW_011510927.1:2616436-2621132	0	0.104379	-6.15399	0.242164819636922	1
XR_006719139.1	XR_006719139.1	LOC123612002	LOC123612002	NW_011516696.1:8587848-8599684	0	0.041161	-6.15399	0.242198314573676	1
XR_835918.2	XR_835918.2	LOC105075570	LOC105075570	NW_011510741.1:128232-129613	0.0970525	0	4.66609471957463	0.242302428454183	1
XR_006719157.1	XR_006719157.1	LOC105078917	LOC105078917	NW_011516697.1:937408-1000608	0.0222418	0.121097	-2.25442	0.243439193948326	1
XR_006718973.1	XR_006718973.1	LOC123611886	LOC123611886	NW_011516568.1:53-18022	0.0210387	0	5.69254372151787	0.244742612896186	1
XR_006723939.1	XR_006723939.1	LOC123616083	LOC123616083	NW_011512871.1:5291602-5295931	0.0867835	0	5.69254310810249	0.244771054048971	1
XR_006722121.1	XR_006722121.1	LOC123614671	LOC123614671	NW_011509970.1:3855446-3866980	0	0.0434797	-6.10316	0.244959230674949	1
XR_006719093.1	XR_006719093.1	LOC123611968	LOC123611968	NW_011516693.1:1020321-1033512	0	0.0381587	-6.10316	0.245101561897681	1
XR_006722816.1	XR_006722816.1	LOC105064761	LOC105064761	NW_011512002.1:159109-224274	2.16765	0.531973	2.17115882549579	0.245290646184681	1
XR_006722032.1	XR_006722032.1	LOC105062809	LOC105062809	NW_011511562.1:730818-763867	0.677113	2.95025	-2.10391	0.246198484350054	1
XR_006721038.1	XR_006721038.1	LOC105083138	LOC105083138	NW_011544904.1:2744384-2759197	0.020208	0.245683	-3.71671	0.247383961142462	1
XR_006725695.1	XR_006725695.1	LOC123617541	LOC123617541	NW_011514262.1:3622090-3630767	2.08194	0.497371	2.0492480079097	0.247392249301959	1
XR_006720323.1	XR_006720323.1	LOC123613010	LOC123613010	NW_011517692.1:5116775-5126086	25.0993	8.59032	1.60292420635073	0.247758924441125	1
XR_006722371.1	XR_006722371.1	LOC123614890	LOC123614890	NW_011511614.1:3559863-3561880	0	0.226375	-6.0811	0.24779071291561	1
XR_006719006.1	XR_006719006.1	LOC123611905	LOC123611905	NW_011516578.1:4190426-4200949	0	0.037033	-6.09876	0.248187456744219	1
XR_006725753.1	XR_006725753.1	LOC123617582	LOC123617582	NW_011514262.1:16633023-16639938	0.0233185	0.382514	-3.77581	0.24875753058906	1
XR_006718906.1	XR_006718906.1	LOC123611803	LOC123611803	NW_011516557.1:3962563-3976779	27.2283	11.0273	1.41112631395975	0.249636872431221	1
XR_006725109.1	XR_006725109.1	LOC123617017	LOC123617017	NW_011513750.1:12548873-12555333	0.2281	1.05437	-2.14089	0.249919209073982	1
XR_835020.2	XR_835020.2	LOC105066200	LOC105066200	NW_011512597.1:8994138-9005100	2.38173	0.502262	2.48456437373258	0.249941203787954	1
XR_006723584.1	XR_006723584.1	LOC123615814	LOC123615814	NW_011512597.1:13719853-13724640	0.00853075	0.170601	-3.69573	0.250358938984909	1
XR_006721631.1	XR_006721631.1	LOC105061749	LOC105061749	NW_011511178.1:1978774-2004124	0	0.0189552	-6.02636	0.251307146187308	1
XR_006725900.1	XR_006725900.1	LOC123617696	LOC123617696	NW_011510533.1:3127143-3136221	0.016746	0.217071	-3.67874	0.251316259093619	1
XR_006725242.1	XR_006725242.1	LOC105069827	LOC105069827	NW_011513948.1:3487293-3501179	0.0366998	0.00654575	2.43571690423538	0.253185616957274	1
XR_006724100.1	XR_006724100.1	LOC105067175	LOC105067175	NW_011513139.1:10335-92286	0.0255963	0.595617	-4.31872	0.253849778457664	1
XR_006726183.1	XR_006726183.1	LOC123617905	LOC123617905	NW_011514637.1:6426122-6436183	0.0352442	0	5.59196983532883	0.253904595005385	1
XR_006719410.1	XR_006719410.1	LOC123612201	LOC123612201	NW_011516738.1:1960694-1964387	0	0.0462292	-4.69093	0.2540782074083	1
XR_006725345.1	XR_006725345.1	LOC123617214	LOC123617214	NW_011514126.1:1204993-1212419	0	0.0191443	-4.61821	0.254754364641697	1
XR_006723039.1	XR_006723039.1	LOC123615463	LOC123615463	NW_011512405.1:390605-399844	0.303843	0.013921	4.47154394340928	0.255677464198837	1
XR_006728449.1	XR_006728449.1	LOC105077303	LOC105077303	NW_011516269.1:33455595-33739542	0.901416	0.349568	1.48831855999063	0.25604950165596	1
XR_006722597.1	XR_006722597.1	LOC123615076	LOC123615076	NW_011511766.1:1890103-1903032	0.041638	0.0052485	2.69709299515418	0.256293722791908	1
XR_006722854.1	XR_006722854.1	LOC105064761	LOC105064761	NW_011512002.1:159109-184517	0.0119548	0	5.58273342224942	0.256695797764008	1
XR_006720503.1	XR_006720503.1	LOC123613148	LOC123613148	NW_011517816.1:7937016-7943992	55.8269	20.8551	1.62360199442922	0.257193771536326	1
XR_006725942.1	XR_006725942.1	LOC123617739	LOC123617739	NW_011514468.1:10155202-10160097	0	0.083385	-5.92323	0.257450236801952	1
XR_006721716.1	XR_006721716.1	LOC123614374	LOC123614374	NW_011511506.1:98382-101478	0	0.119626	-5.93136	0.257586018410622	1
XR_006725446.1	XR_006725446.1	LOC105070279	LOC105070279	NW_011510435.1:226011-581596	0.325297	0.0212843	4.14706842390252	0.257633611555508	1
XR_006725169.1	XR_006725169.1	LOC123617101	LOC123617101	NW_011513934.1:3867930-3876439	0.0397318	0	5.5389344745221	0.258514660249284	1
XR_006728138.1	XR_006728138.1	LOC123619505	LOC123619505	NW_011510741.1:391099-394934	3.36814	0.893117	2.10037311566964	0.259085900446451	1
XR_006722228.1	XR_006722228.1	LOC123614755	LOC123614755	NW_011511610.1:1090807-1095622	0.111344	0.597405	-2.35902	0.259743842810158	1
XR_006720162.1	XR_006720162.1	LOC123612899	LOC123612899	NW_011517550.1:726902-732988	0.0548835	0	5.76777889074894	0.260328511530832	1
XR_006719250.1	XR_006719250.1	LOC123612083	LOC123612083	NW_011516702.1:941528-963199	0.00996025	0	5.54581730446244	0.260724585852756	1
XR_006723837.1	XR_006723837.1	LOC105066666	LOC105066666	NW_011512859.1:14774078-14968949	0.0377212	1.05772	-4.75189	0.260774733221215	1
XR_006725714.1	XR_006725714.1	LOC105070987	LOC105070987	NW_011514262.1:9873459-9881740	0	0.0528353	-5.90289	0.261016901865624	1
XR_006727081.1	XR_006727081.1	LOC123618643	LOC123618643	NW_011515224.1:954556-961897	0.258163	0.018879	3.64934433134688	0.261043663741156	1
XR_006723648.1	XR_006723648.1	LOC105066330	LOC105066330	NW_011512597.1:19037316-19048574	0	0.0395138	-5.90289	0.261053663289648	1
XR_006719065.1	XR_006719065.1	LOC123611955	LOC123611955	NW_011516692.1:182305-194821	0.988998	5.44493	-2.33453	0.261459206772373	1
XR_006726387.1	XR_006726387.1	LOC123618040	LOC123618040	NW_011514758.1:2857349-2869150	0.0261282	0	5.42662466729387	0.26291491540363	1
XR_006724431.1	XR_006724431.1	LOC123616436	LOC123616436	NW_011513285.1:1150779-1153956	0.0973985	0	5.4266229075852	0.262983675975506	1
XR_006720118.1	XR_006720118.1	LOC123612846	LOC123612846	NW_011517538.1:4127751-4129362	0	0.242024	-5.83731	0.263540959660815	1
XR_006725748.1	XR_006725748.1	LOC123617580	LOC123617580	NW_011510533.1:389928-392895	0	0.11702	-5.83671	0.263621234864655	1
XR_006721433.1	XR_006721433.1	LOC123613992	LOC123613992	NW_011511147.1:6814038-6821934	0	0.0435463	-5.83671	0.263708646575544	1
XR_006723614.1	XR_006723614.1	LOC123615823	LOC123615823	NW_011512597.1:15787439-15793679	0.088845	0.839229	-2.8554	0.263734166916038	1
XR_836657.2	XR_836657.2	LOC105083980	LOC105083980	NW_011511147.1:15632793-15637745	0.249446	0.00914175	4.42495688640799	0.264430973717599	1
XR_006723411.1	XR_006723411.1	LOC123615741	LOC123615741	NW_011512590.1:1264768-1532559	1.12792	0.27827	1.87941252202403	0.265382370609115	1
XR_006720641.1	XR_006720641.1	LOC123613276	LOC123613276	NW_011517961.1:7339720-7351429	0.118661	0.729898	-2.63875	0.265539484897452	1
XR_006722351.1	XR_006722351.1	LOC123614876	LOC123614876	NW_011511614.1:3502818-3508630	1.93689	0.496011	2.23409778770008	0.266053888635911	1
XR_006720189.1	XR_006720189.1	LOC105081190	LOC105081190	NW_011517578.1:100286-155015	0	0.00615775	-5.78695	0.267564647787491	1
XR_006727939.1	XR_006727939.1	LOC123619353	LOC123619353	NW_011515779.1:3494117-3498262	0	0.0802792	-5.78695	0.267573076747948	1
XR_006724192.1	XR_006724192.1	LOC123616260	LOC123616260	NW_011513243.1:9698336-9721415	0	0.0136285	-5.78192	0.267574837273176	1
XR_006719934.1	XR_006719934.1	LOC105079746	LOC105079746	NW_011510931.1:14011040-14021910	0.0293745	0.340689	-3.13899	0.267662098003199	1
XR_006727156.1	XR_006727156.1	LOC123618701	LOC123618701	NW_011515227.1:1163203-1167960	0.823399	0.0738402	3.70658212133647	0.267917363257652	1
XR_006721503.1	XR_006721503.1	LOC123614051	LOC123614051	NW_011511150.1:2285643-2291223	0.0540018	0	5.36700927283863	0.268330487952085	1
XR_006725989.1	XR_006725989.1	LOC123617756	LOC123617756	NW_011514468.1:7765579-7769386	0.309922	0.0514517	2.55704694227201	0.268464553952007	1
XR_836627.2	XR_836627.2	LOC105083665	LOC105083665	NW_011511147.1:4450059-4509163	0.930925	3.5047	-1.97112	0.27149035831517	1
XR_006727262.1	XR_006727262.1	LOC123618802	LOC123618802	NW_011515311.1:395828-404253	0	0.0352515	-5.73039	0.27156868225751	1
XR_006721900.1	XR_006721900.1	LOC123614501	LOC123614501	NW_011509962.1:2620177-2630079	0	0.0360435	-5.74595	0.271627107444919	1
XR_006722234.1	XR_006722234.1	LOC123614761	LOC123614761	NW_011511610.1:7544703-7560137	0	0.0233895	-5.74595	0.271650198664439	1
XR_006719909.1	XR_006719909.1	LOC123612624	LOC123612624	NW_011517309.1:9336717-9372513	6.55266	0.502953	3.90340099000468	0.272274266905854	1
XR_006726849.1	XR_006726849.1	LOC123618416	LOC123618416	NW_011510719.1:3169436-3172836	0.0819165	0	5.30483989023961	0.273562811420251	1
XR_006719995.1	XR_006719995.1	LOC105080060	LOC105080060	NW_011510932.1:48-9708	0.029322	0	5.30483878394359	0.273602651607142	1
XR_006719155.1	XR_006719155.1	LOC105078917	LOC105078917	NW_011516697.1:937411-1000608	0.0666745	0.829769	-3.44961	0.274748661828665	1
XR_006726649.1	XR_006726649.1	LOC123618236	LOC123618236	NW_011514982.1:2220118-2330654	0.967779	0.243931	1.87545815817832	0.274756026025143	1
XR_006724323.1	XR_006724323.1	LOC123616355	LOC123616355	NW_011513270.1:6294413-6376662	0.156327	1.88183	-3.38135	0.274912985938752	1
XR_006726570.1	XR_006726570.1	LOC123618167	LOC123618167	NW_011514851.1:3571911-3586004	0.180924	0.00718125	4.57176419746254	0.274967125674239	1
XR_006720114.1	XR_006720114.1	LOC123612841	LOC123612841	NW_011517538.1:465668-481711	0	0.0217395	-5.69801	0.275432911993086	1
XR_006719043.1	XR_006719043.1	LOC105078645	LOC105078645	NW_011516685.1:1046275-1295244	0.497505	2.8726	-2.63749	0.275488732799542	1
XR_006722846.1	XR_006722846.1	LOC105064761	LOC105064761	NW_011512002.1:184523-224274	0.0049005	0	5.39717617810194	0.275832018967133	1
XR_006724977.1	XR_006724977.1	LOC123616913	LOC123616913	NW_011513546.1:8398203-8496190	0.77345	0.198469	1.97837395714559	0.276655973197187	1
XR_006728371.1	XR_006728371.1	LOC123619707	LOC123619707	NW_011516268.1:6371174-6376551	0.0475968	0	5.30023628332472	0.276792355576059	1
XR_006721808.1	XR_006721808.1	LOC105062151	LOC105062151	NW_011511551.1:1091669-1257452	0.0400978	0.0036355	3.6831796402058	0.27719399121621	1
XR_006720783.1	XR_006720783.1	LOC105082657	LOC105082657	NW_011544898.1:12335561-12460961	0.14861	0.045419	1.87822266309383	0.277253495404592	1
XR_006725404.1	XR_006725404.1	LOC123617285	LOC123617285	NW_011514130.1:4281283-4284191	0.0947993	0	5.52358779558748	0.277378161562743	1
XR_006728636.1	XR_006728636.1	LOC123619930	LOC123619930	NW_011516271.1:968133-973744	3.3095	0.992129	1.85392973073325	0.278002896639815	1
XR_006725928.1	XR_006725928.1	LOC123617723	LOC123617723	NW_011514414.1:739945-743906	0.394495	2.21154	-2.59934	0.27898894871887	1
XR_006724324.1	XR_006724324.1	LOC123616355	LOC123616355	NW_011513270.1:6294413-6407919	0.0664045	1.09557	-4.03137	0.279541873314798	1
XR_006725147.1	XR_006725147.1	LOC123617075	LOC123617075	NW_011513933.1:2265084-2276295	0	0.030414	-5.64841	0.2798485909798	1
XR_006728242.1	XR_006728242.1	LOC123619586	LOC123619586	NW_011516265.1:21745013-21759106	0	0.021365	-5.62648	0.279922593731409	1
XR_006722749.1	XR_006722749.1	LOC123615192	LOC123615192	NW_011511990.1:486879-956569	0.14317	0.0086385	3.97875881817754	0.280751011086729	1
XR_006719928.1	XR_006719928.1	LOC123612637	LOC123612637	NW_011517309.1:216745-219628	0.0401475	0	4.44379261390457	0.281795585881513	1
XR_006728669.1	XR_006728669.1	LOC123619985	LOC123619985	NW_011516296.1:1749308-1752306	0.039349	0	4.44379297025194	0.281801820288783	1
XR_006723175.1	XR_006723175.1	LOC123615538	LOC123615538	NW_011512508.1:554783-619758	1.6442	0.569598	1.57638900748553	0.282906831436705	1
XR_006727671.1	XR_006727671.1	LOC105075261	LOC105075261	NW_011515625.1:5417718-5876659	0.386443	1.64117	-1.97399	0.282951074631359	1
XR_006722152.1	XR_006722152.1	LOC105063099	LOC105063099	NW_011511605.1:10031376-10034396	0.047204	0.520574	-3.52941	0.283130298910318	1
XR_006728266.1	XR_006728266.1	LOC123619604	LOC123619604	NW_011516265.1:16418331-16427230	0.0522287	0.650358	-3.6154	0.283194929822244	1
XR_006720655.1	XR_006720655.1	LOC123613286	LOC123613286	NW_011517961.1:483021-492872	0.193373	0.980988	-2.29823	0.28381964078697	1
XR_006719843.1	XR_006719843.1	LOC123612563	LOC123612563	NW_011510931.1:11355115-11372376	0	0.0183668	-5.54379	0.284108561915906	1
XR_835449.2	XR_835449.2	LOC105070780	LOC105070780	NW_011514256.1:5032579-5035620	0	0.114844	-5.5656	0.284423839224581	1
XR_006727774.1	XR_006727774.1	LOC123619236	LOC123619236	NW_011515636.1:2774433-2844220	2.056	0.490163	2.38127108184343	0.284593024388781	1
XR_006720047.1	XR_006720047.1	LOC105080766	LOC105080766	NW_011517503.1:7688531-7693059	0	0.0707762	-5.59705	0.285025441929242	1
XR_006723117.1	XR_006723117.1	LOC105065346	LOC105065346	NW_011512444.1:7354350-7390865	0	0.00876175	-5.59705	0.285055745448648	1
XR_006723782.1	XR_006723782.1	LOC105066574	LOC105066574	NW_011512853.1:701831-728989	0.0612028	0.382389	-2.88123	0.285649728027148	1
XR_006720235.1	XR_006720235.1	LOC123612941	LOC123612941	NW_011517679.1:889466-903096	1.11744	0.249559	2.13835092775647	0.28580568006799	1
XR_006720385.1	XR_006720385.1	LOC123613047	LOC123613047	NW_011517737.1:2458460-2567598	0.646216	0.0261325	4.61931703219101	0.286258322124374	1
XR_006719484.1	XR_006719484.1	LOC123612266	LOC123612266	NW_011516746.1:851393-854579	0.080525	0	5.17177253158408	0.287539703793479	1
XR_835619.2	XR_835619.2	LOC105072339	LOC105072339	NW_011514844.1:2152977-2191938	3.28023	1.16686	1.50583643003919	0.288102960507977	1
XR_006726237.1	XR_006726237.1	LOC123617932	LOC123617932	NW_011514637.1:9144141-9149341	0	0.0580895	-5.48849	0.288641484304122	1
XR_006723169.1	XR_006723169.1	LOC123615537	LOC123615537	NW_011512508.1:466419-523833	0	0.005228	-5.48849	0.288683659923308	1
XR_006723797.1	XR_006723797.1	LOC123615963	LOC123615963	NW_011512853.1:893076-1123038	1.01289	0.384115	1.53531704888198	0.28887631349543	1
XR_006722393.1	XR_006722393.1	LOC105063695	LOC105063695	NW_011511616.1:2586497-2612974	0	0.0095075	-5.50363	0.288891364745647	1
XR_006718856.1	XR_006718856.1	LOC105078203	LOC105078203	NW_011516557.1:2507396-2546626	0.140783	0.0225235	2.55590260255127	0.289095642168238	1
XR_006728260.1	XR_006728260.1	LOC123619600	LOC123619600	NW_011516265.1:24054961-24062276	0	0.0460168	-5.51027	0.289185808465695	1
XR_006728349.1	XR_006728349.1	LOC123619687	LOC123619687	NW_011516268.1:10523501-10537337	0	0.0236533	-5.51027	0.289244596513576	1
XR_006723812.1	XR_006723812.1	LOC123615963	LOC123615963	NW_011512853.1:893081-971483	2.06499	0.799639	1.5014947190516	0.289799601962764	1
XR_006726441.1	XR_006726441.1	LOC123618068	LOC123618068	NW_011510551.1:415375-421867	0.0156988	0	4.28595677837584	0.290137779730693	1
XR_006724618.1	XR_006724618.1	LOC123616615	LOC123616615	NW_011513414.1:248807-253925	0.043075	0	5.13510176707801	0.290329026935246	1
XR_006725403.1	XR_006725403.1	LOC123617284	LOC123617284	NW_011514130.1:2871455-2874954	0.06382	0	5.13510126203207	0.290403233186168	1
XR_006721864.1	XR_006721864.1	LOC123614458	LOC123614458	NW_011511552.1:9775353-9786505	5.83075	2.10159	1.62766753162551	0.291432612791475	1
XR_006719375.1	XR_006719375.1	LOC123612163	LOC123612163	NW_011516737.1:3058984-3066873	0.077531	0.778482	-3.40241	0.292289672852907	1
XR_006724191.1	XR_006724191.1	LOC123616259	LOC123616259	NW_011513243.1:9714296-9736714	0.088067	0.359332	-2.2112	0.292318424895427	1
XR_006722714.1	XR_006722714.1	LOC123615158	LOC123615158	NW_011511988.1:174491-180288	0.162471	0.016705	3.38148216870071	0.292411125443721	1
XR_836351.2	XR_836351.2	LOC105080360	LOC105080360	NW_011517196.1:2875741-2880471	0.0777795	0.471161	-2.56478	0.292992282231134	1
XR_006723884.1	XR_006723884.1	LOC123616020	LOC123616020	NW_011512859.1:18109282-18114185	0	0.060026	-5.43099	0.293849497724655	1
XR_836169.2	XR_836169.2	LOC105078591	LOC105078591	NW_011516578.1:3348685-3392404	0.00520675	0	5.02520027489152	0.294038140636333	1
XR_006728555.1	XR_006728555.1	LOC123619822	LOC123619822	NW_011516269.1:30559961-30562973	0.075443	0	5.02519902313622	0.29407572400123	1
XR_006720804.1	XR_006720804.1	LOC123613431	LOC123613431	NW_011544898.1:12083887-12094813	0.0150793	0	5.1408437072135	0.29452189527581	1
XR_835382.2	XR_835382.2	LOC105070006	LOC105070006	NW_011514126.1:999620-1004952	0.046497	0	5.10033738469961	0.295271407595743	1
XR_006721992.1	XR_006721992.1	LOC105062658	LOC105062658	NW_011511555.1:4819215-4822155	0.0835903	0	5.10033696563535	0.295284664367582	1
XR_835731.2	XR_835731.2	LOC105073884	LOC105073884	NW_011515224.1:201430-205994	0.054773	0	5.10033616719035	0.295309924669698	1
XR_006719021.1	XR_006719021.1	LOC123611921	LOC123611921	NW_011516684.1:1217408-1224379	0.228665	0.0219035	3.4367825900541	0.296253833079555	1
XR_006719881.1	XR_006719881.1	LOC123612596	LOC123612596	NW_011517196.1:6935015-6940219	0.0407322	0	5.04486021521142	0.297662646591167	1
XR_834683.2	XR_834683.2	LOC105062303	LOC105062303	NW_011511552.1:11340075-11359382	0.482948	2.10178	-2.07559	0.297748035001837	1
XR_006727255.1	XR_006727255.1	LOC123618797	LOC123618797	NW_011515311.1:1594733-1595408	0.493421	0.102906	2.30369155573286	0.29895522810026	1
XR_006719999.1	XR_006719999.1	LOC105080067	LOC105080067	NW_011510932.1:76681-78697	0.398205	2.29348	-2.51883	0.299211508735301	1
XR_006720151.1	XR_006720151.1	LOC123612883	LOC123612883	NW_011517549.1:1010565-1012739	0	0.126212	-5.3711	0.299299870119681	1
XR_006725622.1	XR_006725622.1	LOC123617468	LOC123617468	NW_011514256.1:3795105-3809933	0	0.0156275	-5.37532	0.299378488317141	1
XR_006722839.1	XR_006722839.1	LOC105064761	LOC105064761	NW_011512002.1:159109-224273	1.64822	0.198482	3.20092576701727	0.299574046519447	1
XR_006724719.1	XR_006724719.1	LOC123616714	LOC123616714	NW_011513508.1:3574482-3586156	0	0.0262082	-5.3928	0.299741652104124	1
XR_006719179.1	XR_006719179.1	LOC105078934	LOC105078934	NW_011516698.1:1932945-2005283	2.82135	1.22157	1.4512173690986	0.300215561782851	1
XR_006724338.1	XR_006724338.1	LOC123616372	LOC123616372	NW_011513270.1:858991-880001	0.0211962	0.244814	-3.42835	0.300449063152028	1
XR_006724241.1	XR_006724241.1	LOC123616277	LOC123616277	NW_011513243.1:15613853-16096284	0.0562508	0.25892	-2.252	0.301058584992158	1
XR_006728033.1	XR_006728033.1	LOC123619428	LOC123619428	NW_011515851.1:125841-133957	0.165734	0.794464	-2.09833	0.301150206702528	1
XR_006723206.1	XR_006723206.1	LOC123615550	LOC123615550	NW_011512512.1:1938932-1952759	0.0469743	0.297426	-2.65108	0.301355535209411	1
XR_006719131.1	XR_006719131.1	LOC105078787	LOC105078787	NW_011516693.1:2392844-2586047	0.0524862	0.00306475	3.93454819711861	0.301758272672897	1
XR_006721747.1	XR_006721747.1	LOC123614396	LOC123614396	NW_011511506.1:4034525-4037254	0.0800555	0	4.94592382445873	0.302013952206954	1
XR_006719890.1	XR_006719890.1	LOC105080385	LOC105080385	NW_011517196.1:4670359-4708121	0.00586875	0	4.94592223312243	0.302059248505519	1
XR_006721242.1	XR_006721242.1	LOC105083505	LOC105083505	NW_011544909.1:6182281-6266762	0.360911	1.55781	-1.75812	0.302534992467879	1
XR_006725608.1	XR_006725608.1	LOC123617463	LOC123617463	NW_011514256.1:385231-416292	0.132602	0.0119595	3.38739075016574	0.302827529944661	1
XR_006720190.1	XR_006720190.1	LOC105081190	LOC105081190	NW_011517578.1:100286-174786	0.766247	0.227157	1.76814650962365	0.302935738315691	1
XR_006722751.1	XR_006722751.1	LOC123615192	LOC123615192	NW_011511990.1:486879-956569	0.006431	0.0864022	-3.20682	0.303455734271017	1
XR_006727418.1	XR_006727418.1	LOC105074783	LOC105074783	NW_011515430.1:3077020-3134274	0	0.002053	-4.25839	0.303768260300147	1
XR_836508.2	XR_836508.2	LOC105082083	LOC105082083	NW_011517961.1:19851616-19875803	0	0.0114745	-5.26491	0.304269616660948	1
XR_006724908.1	XR_006724908.1	LOC123616889	LOC123616889	NW_011513546.1:5085996-5089912	0.480474	0.134218	1.82646387276692	0.304285097536566	1
XR_006723940.1	XR_006723940.1	LOC123616086	LOC123616086	NW_011512871.1:301522-332061	1.87735	0.694422	1.60152703166627	0.304741186407993	1
XR_835450.2	XR_835450.2	LOC105070795	LOC105070795	NW_011514259.1:493758-498645	0	0.0494805	-5.31157	0.304807753190088	1
XR_006728118.1	XR_006728118.1	LOC123619492	LOC123619492	NW_011515975.1:640879-665377	0	0.0118253	-5.33027	0.305194560664927	1
XR_006726640.1	XR_006726640.1	LOC123618233	LOC123618233	NW_011514982.1:285967-295481	0.0383185	0.444395	-3.4491	0.30544356712276	1
XR_006728089.1	XR_006728089.1	LOC105076065	LOC105076065	NW_011515961.1:186271-198231	3.79173	1.43784	1.62590490519042	0.30581633216061	1
XR_006722843.1	XR_006722843.1	LOC105064761	LOC105064761	NW_011512002.1:184523-224274	0.463858	0.0726772	2.91352644128918	0.305834151438276	1
XR_006727901.1	XR_006727901.1	LOC105075729	LOC105075729	NW_011515729.1:1402278-1449357	0.00458475	0	5.11644826248247	0.306766655381031	1
XR_006727429.1	XR_006727429.1	LOC123618936	LOC123618936	NW_011515430.1:3385729-3395080	0.0041465	0.112471	-4.13024	0.306863808313436	1
XR_006720255.1	XR_006720255.1	LOC123612954	LOC123612954	NW_011517682.1:555992-659634	0.255269	0.762811	-1.5359	0.306983423122252	1
XR_006726224.1	XR_006726224.1	LOC123617927	LOC123617927	NW_011514637.1:7482455-7502342	0.063506	0.640703	-3.30813	0.307715907804478	1
XR_006728443.1	XR_006728443.1	LOC123619775	LOC123619775	NW_011516269.1:8900445-8910166	0.0824343	0.411082	-2.44023	0.308021387406257	1
XR_006722137.1	XR_006722137.1	LOC105063074	LOC105063074	NW_011511605.1:8419274-8586702	0.51234	2.90502	-2.48853	0.308153168234332	1
XR_006725785.1	XR_006725785.1	LOC123617636	LOC123617636	NW_011514263.1:297349-306018	0	0.0252195	-5.23942	0.310723731854669	1
XR_006722607.1	XR_006722607.1	LOC123615076	LOC123615076	NW_011511766.1:1890103-1905405	0	0.016801	-5.24331	0.310825442625397	1
XR_006719546.1	XR_006719546.1	LOC123612331	LOC123612331	NW_011516776.1:138250-145394	0	0.0371828	-5.19645	0.310877304176687	1
XR_006725925.1	XR_006725925.1	LOC123617718	LOC123617718	NW_011514284.1:58621-97048	0	0.006943	-5.19645	0.310917891402453	1
XR_006724764.1	XR_006724764.1	LOC123616772	LOC123616772	NW_011513511.1:1333015-1342790	0	0.0210688	-5.23446	0.311032430497462	1
XR_006723905.1	XR_006723905.1	LOC123616057	LOC123616057	NW_011512866.1:1328237-1329176	0	0.226268	-5.23446	0.311126720374433	1
XR_006723830.1	XR_006723830.1	LOC123615975	LOC123615975	NW_011512859.1:5878578-5881673	0.150571	1.03231	-2.64638	0.311167746422683	1
XR_006724485.1	XR_006724485.1	LOC123616485	LOC123616485	NW_011513299.1:9289793-9305743	0.0358743	0.182909	-2.4184	0.312006018792524	1
XR_006723817.1	XR_006723817.1	LOC123615963	LOC123615963	NW_011512853.1:893080-1033839	0.849675	0.33865	1.45586734840787	0.312419766738044	1
XR_006719402.1	XR_006719402.1	LOC123612194	LOC123612194	NW_011516738.1:3607668-3608908	0.149839	0	4.84545269676751	0.313148676836787	1
XR_006720881.1	XR_006720881.1	LOC105082906	LOC105082906	NW_011544900.1:6518830-6522594	0.0469393	0	4.84545223915073	0.313204167313458	1
XR_006725107.1	XR_006725107.1	LOC123617016	LOC123617016	NW_011513750.1:7907421-7941819	0.00509675	0	4.84545215140696	0.313214808530498	1
XR_006723874.1	XR_006723874.1	LOC123616010	LOC123616010	NW_011512859.1:15088868-15102472	0.105929	0.883637	-3.02937	0.313505250264032	1
XR_006725311.1	XR_006725311.1	LOC123617184	LOC123617184	NW_011514020.1:3830299-3837121	0.520745	0.119947	2.06757057781689	0.313773529777387	1
XR_006718785.1	XR_006718785.1	LOC123611692	LOC123611692	NW_011516551.1:1226651-1229780	14.7349	5.53959	1.57096372239607	0.314051440481883	1
XR_006722973.1	XR_006722973.1	LOC123615408	LOC123615408	NW_011512250.1:258643-260654	0.053306	0.461678	-3.10412	0.316994520908416	1
XR_006719663.1	XR_006719663.1	LOC123612427	LOC123612427	NW_011517098.1:5690722-5692458	0	0.0516802	-4.12941	0.31741045357372	1
XR_006720931.1	XR_006720931.1	LOC123613564	LOC123613564	NW_011544900.1:10957999-10966764	0	0.028978	-5.12458	0.318090888343724	1
XR_006722617.1	XR_006722617.1	LOC123615084	LOC123615084	NW_011511766.1:3906555-3913298	0	0.033838	-5.10307	0.31833486043326	1
XR_006726788.1	XR_006726788.1	LOC123618362	LOC123618362	NW_011514986.1:2116656-2140011	0.0164823	0.158411	-3.32145	0.319268452263543	1
XR_006718982.1	XR_006718982.1	LOC123611887	LOC123611887	NW_011516575.1:1238495-1442476	0.0716815	0.496262	-2.62726	0.320421676102082	1
XR_006728290.1	XR_006728290.1	LOC123619616	LOC123619616	NW_011516265.1:9755111-9777619	0.00824875	0	4.77296542195097	0.320541685318175	1
XR_006728294.1	XR_006728294.1	LOC123619617	LOC123619617	NW_011510761.1:349828-351916	1.33928	0.421584	1.75980765862753	0.321033066341437	1
XR_006726584.1	XR_006726584.1	LOC123618184	LOC123618184	NW_011514879.1:31666-33699	16.8393	72.5944	-2.08457	0.321108481366095	1
XR_006727696.1	XR_006727696.1	LOC123619156	LOC123619156	NW_011515627.1:5782802-5784017	0.164035	0	4.99375748304447	0.322163782102038	1
XR_006722828.1	XR_006722828.1	LOC105064761	LOC105064761	NW_011512002.1:159109-224273	0.449584	0.0394738	3.65650004979667	0.322419416715477	1
XR_006722980.1	XR_006722980.1	LOC123615414	LOC123615414	NW_011512250.1:527961-533381	0.0311395	0	4.73434973329917	0.323171718817034	1
XR_006726104.1	XR_006726104.1	LOC123617849	LOC123617849	NW_011514566.1:3196470-3262659	0.0346485	0.241846	-2.47334	0.323511481697625	1
XR_006719151.1	XR_006719151.1	LOC123612011	LOC123612011	NW_011516697.1:1154330-1225654	1.1423	0.312274	1.88660324166185	0.323894270187338	1
XR_006724423.1	XR_006724423.1	LOC123616434	LOC123616434	NW_011513285.1:804319-924814	0.80499	0.158883	2.21421492097531	0.324823684427864	1
XR_835690.2	XR_835690.2	LOC105073354	LOC105073354	NW_011514997.1:1013378-1018151	0.566161	0.165833	1.78991100073295	0.324911845068043	1
XR_006725863.1	XR_006725863.1	LOC105071260	LOC105071260	NW_011514272.1:348683-364943	3.49529	0.815536	2.13790535800898	0.324949115757043	1
XR_006722568.1	XR_006722568.1	LOC123615035	LOC123615035	NW_011511680.1:5187635-5188737	1.18853	0.132467	3.30131503846952	0.325263194611083	1
XR_006726192.1	XR_006726192.1	LOC123617915	LOC123617915	NW_011514637.1:773272-775962	0	0.0864705	-5.04893	0.325397857751894	1
XR_006724868.1	XR_006724868.1	LOC123616839	LOC123616839	NW_011513524.1:8208570-8211217	0.509004	0.16233	1.83398358505772	0.325412873509237	1
XR_006724983.1	XR_006724983.1	LOC123616913	LOC123616913	NW_011513546.1:8478094-8496190	0	0.013175	-5.04893	0.325499556723686	1
XR_006722417.1	XR_006722417.1	LOC105063739	LOC105063739	NW_011511619.1:1381420-1389038	0	0.0278562	-5.02749	0.325570611025516	1
XR_006726350.1	XR_006726350.1	LOC123618012	LOC123618012	NW_011514683.1:7732195-7738325	0	0.035073	-5.02749	0.325589544541447	1
XR_006725650.1	XR_006725650.1	LOC123617501	LOC123617501	NW_011514262.1:13572909-13578273	0	0.0404897	-5.02749	0.325595005461724	1
XR_006718922.1	XR_006718922.1	LOC123611837	LOC123611837	NW_011516558.1:9174411-9225262	1.80045	0.360534	2.58098891840333	0.326268188221825	1
XR_006724718.1	XR_006724718.1	LOC123616713	LOC123616713	NW_011513508.1:3163564-3169337	0	0.035599	-5.08329	0.326305776220167	1
XR_006723103.1	XR_006723103.1	LOC105065328	LOC105065328	NW_011512444.1:3741141-3761349	0.0805473	0.673693	-3.16271	0.327558252197059	1
XR_834804.2	XR_834804.2	LOC105063748	LOC105063748	NW_011510104.1:828796-850215	0.030979	0.257507	-3.14333	0.32782358564786	1
XR_006727409.1	XR_006727409.1	LOC123618929	LOC123618929	NW_011510729.1:4296011-4300431	0.115254	2.7011	-4.45871	0.32905785615784	1
XR_006721356.1	XR_006721356.1	LOC123613920	LOC123613920	NW_011544912.1:6431012-6435717	0.0962822	0.900861	-3.14841	0.329105667245036	1
XR_006719580.1	XR_006719580.1	LOC123612369	LOC123612369	NW_011516901.1:172113-174950	0.0591412	0	4.8596450843429	0.329678181139911	1
XR_006724654.1	XR_006724654.1	LOC123616649	LOC123616649	NW_011513418.1:1142450-1145552	0.0584028	0	4.85965071251161	0.329817992029018	1
XR_006726764.1	XR_006726764.1	LOC123618340	LOC123618340	NW_011514985.1:10047146-10073209	0.377836	0.062712	2.84392996051225	0.329870369734978	1
XR_006719353.1	XR_006719353.1	LOC105079309	LOC105079309	NW_011516735.1:487334-491342	0.203861	0.943275	-2.1938	0.330218329996845	1
XR_006723185.1	XR_006723185.1	LOC105065427	LOC105065427	NW_011512512.1:1330313-1332461	0.085358	0	4.67801563235251	0.331794859411157	1
XR_006721461.1	XR_006721461.1	LOC123614002	LOC123614002	NW_011511147.1:17074557-17101627	0.0066035	0	4.67800536512012	0.332038247093509	1
XR_006725771.1	XR_006725771.1	LOC123617598	LOC123617598	NW_011514262.1:17634336-17636632	1.06993	0.16745	2.86061034668574	0.332081347199207	1
XR_006727687.1	XR_006727687.1	LOC105075264	LOC105075264	NW_011515625.1:6563779-6579117	0.0115295	0.100438	-3.08428	0.332311822575397	1
XR_006726308.1	XR_006726308.1	LOC123617989	LOC123617989	NW_011514683.1:1841019-2133040	0.0217047	0.085715	-1.92417	0.332385103672323	1
XR_006727778.1	XR_006727778.1	LOC123619236	LOC123619236	NW_011515636.1:2775762-2844220	1.02129	0.258965	1.94481873302276	0.332604500192857	1
XR_006726550.1	XR_006726550.1	LOC123618161	LOC123618161	NW_011514851.1:1659465-1665835	0.386173	0.0695573	2.75241600045092	0.332878659885531	1
XR_835107.2	XR_835107.2	LOC105067004	LOC105067004	NW_011513030.1:2188756-2259400	0.832009	0.277497	1.84647974033543	0.332918902473188	1
XR_006724952.1	XR_006724952.1	LOC105069137	LOC105069137	NW_011513546.1:5216015-5220626	0.249122	0.0190625	3.63537274963128	0.332983113737932	1
XR_006719982.1	XR_006719982.1	LOC123612698	LOC123612698	NW_011517499.1:1093507-1096614	0.767505	0.1243	2.73426808845638	0.333009352411567	1
XR_006719383.1	XR_006719383.1	LOC123612171	LOC123612171	NW_011516737.1:1496243-1498856	0	0.0764708	-4.94773	0.333275455920789	1
XR_006723559.1	XR_006723559.1	LOC123615810	LOC123615810	NW_011512597.1:13210655-13235498	0	0.00901125	-4.9691	0.333344731222068	1
XR_006728547.1	XR_006728547.1	LOC123619815	LOC123619815	NW_011516269.1:32408823-32449226	0.249389	0.0885973	1.70762596308004	0.333378725452363	1
XR_006720480.1	XR_006720480.1	LOC123613129	LOC123613129	NW_011517816.1:11669606-11673547	0	0.043913	-4.99347	0.333403209022983	1
XR_006725217.1	XR_006725217.1	LOC123617142	LOC123617142	NW_011513948.1:926814-938575	0	0.0148185	-4.99347	0.333486322026186	1
XR_836103.2	XR_836103.2	LOC105077764	LOC105077764	NW_011516475.1:3083603-3107785	5.6017	2.34306	1.36370309004697	0.333696087881595	1
XR_834881.2	XR_834881.2	LOC105064761	LOC105064761	NW_011512002.1:159109-184526	3.9989	0.919129	2.15599095809445	0.333958865152797	1
XR_006725190.1	XR_006725190.1	LOC105069731	LOC105069731	NW_011513939.1:2648226-2651740	0.0421675	0	4.61397100096612	0.334151671970503	1
XR_006721599.1	XR_006721599.1	LOC123614099	LOC123614099	NW_011511150.1:5996317-6000305	0.036344	0	4.61397020217653	0.334235148386185	1
XR_006728540.1	XR_006728540.1	LOC123619813	LOC123619813	NW_011516269.1:3298648-3316923	0.0377243	0.210692	-2.60624	0.334239111359826	1
XR_006725110.1	XR_006725110.1	LOC123617017	LOC123617017	NW_011513750.1:12546021-12555333	0.141744	0.496714	-1.75167	0.334732973351637	1
XR_006726759.1	XR_006726759.1	LOC123618336	LOC123618336	NW_011514985.1:16946342-16964581	0.64336	3.63589	-2.61046	0.334797604366437	1
XR_006719095.1	XR_006719095.1	LOC123611968	LOC123611968	NW_011516693.1:1020303-1033512	0.130554	0.0331798	2.23235728041698	0.334867512088293	1
XR_006724795.1	XR_006724795.1	LOC105068857	LOC105068857	NW_011513512.1:1608215-1678049	0.009804	0.0006035	3.30191289226162	0.336230587439895	1
XR_006726814.1	XR_006726814.1	LOC123618377	LOC123618377	NW_011514986.1:6729360-6740166	0.839397	2.79779	-1.73944	0.337037014307927	1
XR_006728497.1	XR_006728497.1	LOC123619800	LOC123619800	NW_011516269.1:40104396-40181156	0.133316	0.501466	-1.85183	0.337454827212036	1
XR_006719018.1	XR_006719018.1	LOC123611921	LOC123611921	NW_011516684.1:1217386-1224379	15.8797	6.7786	1.35262186491215	0.337742000621525	1
XR_006719677.1	XR_006719677.1	LOC123612435	LOC123612435	NW_011517098.1:12762008-12766754	5.28554	2.07503	1.58372507986142	0.338016310772093	1
XR_006720161.1	XR_006720161.1	LOC123612898	LOC123612898	NW_011517550.1:105321-114230	0.219771	0.92555	-1.95785	0.339051586293538	1
XR_006725240.1	XR_006725240.1	LOC105069827	LOC105069827	NW_011513948.1:3487293-3501179	0.69557	0.166991	2.28668460461028	0.34014688715487	1
XR_006727170.1	XR_006727170.1	LOC123618716	LOC123618716	NW_011515235.1:360080-364002	0.294054	0.0435017	2.75388947855211	0.340238195018883	1
XR_006723458.1	XR_006723458.1	LOC123615773	LOC123615773	NW_011510342.1:754206-889097	0.0887785	0.00638775	3.68560039975283	0.340643753604114	1
XR_835898.2	XR_835898.2	LOC105075499	LOC105075499	NW_011515636.1:4005426-4015062	3.56578	1.44948	1.55461854945804	0.341117675588496	1
XR_006725484.1	XR_006725484.1	LOC123617345	LOC123617345	NW_011514130.1:15350520-15357814	2.89521	1.02128	1.59786046945292	0.341488480232231	1
XR_006727945.1	XR_006727945.1	LOC123619354	LOC123619354	NW_011515779.1:4992823-5093319	0.0597655	0.176919	-1.55754	0.34179075426583	1
XR_006719094.1	XR_006719094.1	LOC123611968	LOC123611968	NW_011516693.1:1020320-1033512	0	0.0129733	-4.90817	0.341969227474946	1
XR_006718983.1	XR_006718983.1	LOC123611887	LOC123611887	NW_011516575.1:1238495-1442476	0.0550698	0.410658	-2.86762	0.342020337900845	1
XR_006727603.1	XR_006727603.1	LOC123619074	LOC123619074	NW_011515601.1:4624326-4632717	0.0522497	0.323361	-2.60863	0.342138127170195	1
XR_006723605.1	XR_006723605.1	LOC105066251	LOC105066251	NW_011512597.1:15524160-15543078	0.096332	0.741354	-2.53389	0.342302516713865	1
XR_006726861.1	XR_006726861.1	LOC105073305	LOC105073305	NW_011514988.1:2446269-2452398	0.570076	0.165804	1.93073330246161	0.342813891569282	1
XR_006727892.1	XR_006727892.1	LOC105075685	LOC105075685	NW_011515675.1:1447014-1457722	0.001653	0.0391565	-3.62736	0.342861898985864	1
XR_006725496.1	XR_006725496.1	LOC105070393	LOC105070393	NW_011514130.1:17151121-17152761	0	0.0526387	-3.97886	0.34342931110682	1
XR_006727378.1	XR_006727378.1	LOC123618878	LOC123618878	NW_011515408.1:12363348-12364399	0	0.0866072	-3.97515	0.34407706208548	1
XR_006719000.1	XR_006719000.1	LOC105078591	LOC105078591	NW_011516578.1:3385782-3392404	0.0240518	0	4.57636079340462	0.344697324059869	1
XR_006727574.1	XR_006727574.1	LOC123619046	LOC123619046	NW_011515599.1:3436370-3445818	0.0181453	0	4.57635733225377	0.344773804913425	1
XR_006723292.1	XR_006723292.1	LOC123615619	LOC123615619	NW_011510294.1:796113-812217	0.0958695	0.377443	-1.87752	0.345364764001357	1
XR_006723829.1	XR_006723829.1	LOC123615974	LOC123615974	NW_011512859.1:5828886-5847797	0.533268	1.83652	-1.66411	0.345458192875324	1
XR_006728030.1	XR_006728030.1	LOC123619427	LOC123619427	NW_011515851.1:99582-125809	0.235981	0.0340775	3.0246418037603	0.345934507534449	1
XR_835492.2	XR_835492.2	LOC105071225	LOC105071225	NW_011514269.1:157885-176648	0.00698725	0	4.48262267792281	0.346527663872379	1
XR_006720088.1	XR_006720088.1	LOC123612814	LOC123612814	NW_011510937.1:387039-390576	0.03936	0	4.48262156984933	0.346633998744317	1
XR_006727431.1	XR_006727431.1	LOC123618937	LOC123618937	NW_011510729.1:4325243-4330609	0.3843	0.142052	1.68324833459889	0.347627063718023	1
XR_006726302.1	XR_006726302.1	LOC123617989	LOC123617989	NW_011514683.1:1841019-2137649	0.0020305	0.0408193	-4.25967	0.34831344341971	1
XR_006720198.1	XR_006720198.1	LOC105081192	LOC105081192	NW_011517578.1:204591-222619	0.0156865	0.189116	-3.82371	0.349378215535387	1
XR_006719297.1	XR_006719297.1	LOC105079183	LOC105079183	NW_011516728.1:2060842-2188914	0.197062	0.684014	-1.79907	0.350692803015999	1
XR_006721736.1	XR_006721736.1	LOC105062018	LOC105062018	NW_011511506.1:1369665-1391720	0.711941	2.21695	-1.50498	0.350956675220229	1
XR_836559.2	XR_836559.2	LOC105082911	LOC105082911	NW_011511141.1:7131791-7191038	1.37288	0.526398	1.39360427917503	0.351079906181479	1
XR_834925.2	XR_834925.2	LOC105065311	LOC105065311	NW_011510266.1:134043-138398	0.0370562	0	4.71182488566382	0.351290781898748	1
XR_006727993.1	XR_006727993.1	LOC123619399	LOC123619399	NW_011515840.1:577426-584270	0.0065755	0.247393	-4.59971	0.35136399972862	1
XR_835097.2	XR_835097.2	LOC105066900	LOC105066900	NW_011512878.1:3100049-3103571	0	0.054325	-4.79483	0.351483820487557	1
XR_006727887.1	XR_006727887.1	LOC105075685	LOC105075685	NW_011515675.1:1447014-1457728	0	0.0177652	-4.79483	0.351573333684718	1
XR_006721431.1	XR_006721431.1	LOC123613992	LOC123613992	NW_011511147.1:6813809-6821934	0	0.0248358	-4.79483	0.351599615850855	1
XR_006724791.1	XR_006724791.1	LOC105068857	LOC105068857	NW_011513512.1:1608215-1678049	0.318653	0.0378028	2.99906129568005	0.352308626710514	1
XR_006725648.1	XR_006725648.1	LOC123617499	LOC123617499	NW_011514262.1:8265304-8267244	0.144667	0.017558	2.97232084422983	0.352547627799206	1
XR_006724417.1	XR_006724417.1	LOC123616434	LOC123616434	NW_011513285.1:804319-924814	0.054377	0.411073	-3.0418	0.354027571431543	1
XR_006727690.1	XR_006727690.1	LOC123619144	LOC123619144	NW_011515625.1:2783691-2891180	1.07615	0.490306	1.32432261276214	0.354398791576465	1
XR_835276.2	XR_835276.2	LOC105068948	LOC105068948	NW_011513524.1:7165036-7184311	0.0508245	0.00534075	2.93707234528525	0.354803022652625	1
XR_006726191.1	XR_006726191.1	LOC123617914	LOC123617914	NW_011514637.1:73005-101170	3.05395	0.800322	2.0470963423353	0.354876124736485	1
XR_006724544.1	XR_006724544.1	LOC105068042	LOC105068042	NW_011513397.1:1290671-1318554	0.0592427	0.483665	-3.00042	0.355069516068137	1
XR_006723707.1	XR_006723707.1	LOC123615898	LOC123615898	NW_011512834.1:499685-508705	5.45638	2.29953	1.41245500416182	0.356545926593366	1
XR_006725654.1	XR_006725654.1	LOC123617504	LOC123617504	NW_011514262.1:15653700-15654974	0.547272	1.90529	-1.82254	0.356929673948816	1
XR_006725344.1	XR_006725344.1	LOC123617214	LOC123617214	NW_011514126.1:1204993-1212419	0	0.013109	-3.93243	0.357176478755766	1
XR_006728061.1	XR_006728061.1	LOC123619458	LOC123619458	NW_011515960.1:1183499-1220105	0.479496	0.146014	1.81170419757415	0.357328092920234	1
XR_835473.2	XR_835473.2	LOC105071037	LOC105071037	NW_011514262.1:15390107-15394030	6.93918	2.41697	1.68235685490817	0.357432295825582	1
XR_006720707.1	XR_006720707.1	LOC123613335	LOC123613335	NW_011517963.1:1919116-1939284	0.00677	0	4.34866010892638	0.35748264609054	1
XR_006726883.1	XR_006726883.1	LOC105073354	LOC105073354	NW_011514997.1:1008212-1018151	0.0140888	0	4.34865418528434	0.357594922790523	1
XR_006723100.1	XR_006723100.1	LOC105065328	LOC105065328	NW_011512444.1:3746248-3761349	0.0093145	0	4.34865304403621	0.35761655960994	1
XR_006727591.1	XR_006727591.1	LOC123619070	LOC123619070	NW_011515601.1:1427920-1432004	0.751349	0.032192	4.43232965581282	0.358329306605996	1
XR_006726129.1	XR_006726129.1	LOC123617856	LOC123617856	NW_011514568.1:243326-251193	0.220988	0.016409	3.66142347303421	0.359219615766182	1
XR_006721604.1	XR_006721604.1	LOC123614104	LOC123614104	NW_011511150.1:15094649-15095976	0.256445	0.0367693	2.95414711285074	0.359409297393213	1
XR_006719156.1	XR_006719156.1	LOC105078917	LOC105078917	NW_011516697.1:937409-1000608	0.0119913	0.128081	-3.52642	0.359458531445207	1
XR_006726443.1	XR_006726443.1	LOC123618073	LOC123618073	NW_011514758.1:10792054-10796516	0.0347073	0	4.46698676101651	0.359492448523844	1
XR_006723401.1	XR_006723401.1	LOC123615731	LOC123615731	NW_011512590.1:350790-352128	0.114104	0	4.46697759748961	0.359680045020845	1
XR_006723336.1	XR_006723336.1	LOC123615661	LOC123615661	NW_011512521.1:3857166-3888158	2.39094	0.907296	1.4531031877291	0.359998515470683	1
XR_006721417.1	XR_006721417.1	LOC123613986	LOC123613986	NW_011511147.1:3830582-3845537	0.0174268	0.175989	-3.59428	0.360017186535709	1
XR_006722470.1	XR_006722470.1	LOC123614965	LOC123614965	NW_011511623.1:3611650-3613240	6.95201	1.45929	2.27783603471192	0.360400290665746	1
XR_006724827.1	XR_006724827.1	LOC105068906	LOC105068906	NW_011513524.1:2100406-2109188	0.0465537	0.350327	-2.52529	0.360467839163798	1
XR_006721090.1	XR_006721090.1	LOC123613704	LOC123613704	NW_011509917.1:1337491-1351974	7.40002	3.32709	1.33123493480208	0.360497014504334	1
XR_006721898.1	XR_006721898.1	LOC123614501	LOC123614501	NW_011509962.1:2620177-2622864	0	0.0595072	-4.678	0.362028026234532	1
XR_006726144.1	XR_006726144.1	LOC123617867	LOC123617867	NW_011514627.1:1616616-1622313	0	0.0283758	-4.678	0.362091112606629	1
XR_006719709.1	XR_006719709.1	LOC105079850	LOC105079850	NW_011517098.1:1628131-1636500	0	0.022302	-4.69911	0.362103660868144	1
XR_006720419.1	XR_006720419.1	LOC123613084	LOC123613084	NW_011517767.1:1132769-1136639	0	0.0422927	-4.678	0.362121505382182	1
XR_006727326.1	XR_006727326.1	LOC123618858	LOC123618858	NW_011515408.1:10372132-10378023	0	0.0282592	-4.678	0.36214429068282	1
XR_006719420.1	XR_006719420.1	LOC123612209	LOC123612209	NW_011516738.1:3588941-3594442	0	0.0268693	-4.70398	0.362187829095172	1
XR_006722545.1	XR_006722545.1	LOC123615015	LOC123615015	NW_011510161.1:239429-245714	0	0.022315	-4.70399	0.362489666125809	1
XR_006722348.1	XR_006722348.1	LOC123614874	LOC123614874	NW_011511614.1:2990629-2992882	0	0.063468	-4.70399	0.362495586653762	1
XR_835823.2	XR_835823.2	LOC105074933	LOC105074933	NW_011515567.1:5988180-6060892	4.01786	1.96139	1.17733517210926	0.363144625308057	1
XR_006720032.1	XR_006720032.1	LOC123612724	LOC123612724	NW_011509917.1:320061-327481	3.81641	1.41527	1.55232090542938	0.363895086708341	1
XR_006725607.1	XR_006725607.1	LOC123617463	LOC123617463	NW_011514256.1:387211-416296	0.212557	0.049839	2.21292229925373	0.363965355423158	1
XR_006723684.1	XR_006723684.1	LOC123615876	LOC123615876	NW_011512613.1:2699046-2728828	0.036919	0.156324	-2.11767	0.36437390471542	1
XR_006722120.1	XR_006722120.1	LOC123614672	LOC123614672	NW_011511605.1:4711739-4732274	4.05845	1.04857	2.16077149866801	0.364612323720271	1
XR_006719141.1	XR_006719141.1	LOC123612003	LOC123612003	NW_011516696.1:8110953-8112533	0.0780125	0.373762	-2.03592	0.365158914096323	1
XR_006721634.1	XR_006721634.1	LOC105061753	LOC105061753	NW_011511178.1:2328500-2362397	1.78074	4.33141	-1.24457	0.365271271894651	1
XR_006723801.1	XR_006723801.1	LOC123615963	LOC123615963	NW_011512853.1:893067-1129644	0.160034	0.0420045	2.06025535642467	0.365458322789219	1
XR_835861.2	XR_835861.2	LOC105075169	LOC105075169	NW_011515601.1:6657458-6659812	0.0415237	0	4.43036423371191	0.365647188230338	1
XR_006728621.1	XR_006728621.1	LOC123619906	LOC123619906	NW_011516271.1:259436-269308	0.107211	0.022259	2.42824555419315	0.365787244633969	1
XR_006726563.1	XR_006726563.1	LOC123618165	LOC123618165	NW_011514851.1:2915383-2936929	0.0236155	0.0879728	-1.95822	0.365879153580552	1
XR_006726625.1	XR_006726625.1	LOC123618221	LOC123618221	NW_011514979.1:225422-370630	0.330746	0.921455	-1.58097	0.365986129340799	1
XR_835944.2	XR_835944.2	LOC105075799	LOC105075799	NW_011515779.1:3231235-3248358	0.266971	0.97523	-1.82779	0.366806052136718	1
XR_835564.2	XR_835564.2	LOC105071852	LOC105071852	NW_011514637.1:7696691-7699834	0.668722	0.118586	2.50200217832281	0.367438342490567	1
XR_006722135.1	XR_006722135.1	LOC105063074	LOC105063074	NW_011511605.1:8417816-8586702	4.18443	2.2031	0.99962773731776	0.367765699093785	1
XR_006728342.1	XR_006728342.1	LOC105076875	LOC105076875	NW_011516268.1:2065899-2190646	0.0320105	0.247605	-3.28233	0.368469008428022	1
XR_006725024.1	XR_006725024.1	LOC123616931	LOC123616931	NW_011513546.1:11880201-11881184	0.1214	0.801587	-2.21456	0.369577592457797	1
XR_006725535.1	XR_006725535.1	LOC123617412	LOC123617412	NW_011514148.1:391365-392815	5.24611	1.48943	1.77243674661915	0.370514659910398	1
XR_006722567.1	XR_006722567.1	LOC123615034	LOC123615034	NW_011511680.1:5187583-5194370	0.855864	0.164182	2.5724491003687	0.370891746809709	1
XR_006728625.1	XR_006728625.1	LOC123619910	LOC123619910	NW_011516271.1:467338-483678	11.8386	5.41054	1.17547976460462	0.37099676081713	1
XR_006728153.1	XR_006728153.1	LOC105076307	LOC105076307	NW_011516006.1:7406008-7430136	0.0722215	0.246737	-1.63274	0.371078907006642	1
XR_006725807.1	XR_006725807.1	LOC105071225	LOC105071225	NW_011514269.1:157885-176648	0.0143713	0.123099	-2.93186	0.371259037074523	1
XR_006724021.1	XR_006724021.1	LOC105067004	LOC105067004	NW_011513030.1:2188756-2259400	0.081535	0.356402	-2.34335	0.372526002629497	1
XR_006726693.1	XR_006726693.1	LOC123618283	LOC123618283	NW_011510551.1:3962140-3965983	0.0327452	0	4.21979299771743	0.372831396085162	1
XR_006720803.1	XR_006720803.1	LOC123613430	LOC123613430	NW_011544898.1:12035940-12313495	0.477112	0.0869675	2.73161557869461	0.373084732443663	1
XR_006718976.1	XR_006718976.1	LOC123611886	LOC123611886	NW_011516568.1:53-18022	0	0.008555	-4.4862	0.373295753806461	1
XR_006721657.1	XR_006721657.1	LOC123614298	LOC123614298	NW_011511178.1:5416982-5435094	0.266789	0.80277	-1.47716	0.373395959169743	1
XR_006728074.1	XR_006728074.1	LOC123619466	LOC123619466	NW_011515960.1:2377197-2385085	0.0718338	0.29157	-2.08285	0.373542813376455	1
XR_006725584.1	XR_006725584.1	LOC123617453	LOC123617453	NW_011514248.1:3684574-3690973	0.551638	0.14235	2.09436482978185	0.374537597019831	1
XR_006723959.1	XR_006723959.1	LOC123616109	LOC123616109	NW_011512878.1:1342470-1345733	0	0.0482595	-4.57558	0.374698804602757	1
XR_836166.2	XR_836166.2	LOC105078578	LOC105078578	NW_011516578.1:1535506-1544985	0	0.0143785	-4.59297	0.374757789367479	1
XR_006721820.1	XR_006721820.1	LOC123614431	LOC123614431	NW_011511551.1:1416615-1424294	0	0.0171677	-4.59297	0.374776005702701	1
XR_006725499.1	XR_006725499.1	LOC123617352	LOC123617352	NW_011514130.1:17638982-17641690	0	0.0645737	-4.59658	0.374838119520651	1
XR_006724132.1	XR_006724132.1	LOC123616239	LOC123616239	NW_011513243.1:16871856-16875017	0	0.0512703	-4.59658	0.374854779160522	1
XR_006724762.1	XR_006724762.1	LOC123616770	LOC123616770	NW_011513511.1:999878-1001164	0.234775	0.81587	-1.89176	0.375404531112326	1
XR_006727678.1	XR_006727678.1	LOC105075261	LOC105075261	NW_011515625.1:5417718-5842847	0.575665	0.062556	3.15790094588697	0.375604001565707	1
XR_006721473.1	XR_006721473.1	LOC123614010	LOC123614010	NW_011511147.1:6376614-6381099	0.0262465	0	4.36115969062527	0.3761664498183	1
XR_006721073.1	XR_006721073.1	LOC123613686	LOC123613686	NW_011544905.1:3017655-3021467	0	0.0195195	-3.80792	0.376392509958282	1
XR_006727967.1	XR_006727967.1	LOC123619370	LOC123619370	NW_011515779.1:2095505-2096406	27.2932	9.79746	1.48624502544189	0.376642793163304	1
XR_835286.2	XR_835286.2	LOC105069052	LOC105069052	NW_011513546.1:250620-288535	1.2519	3.36841	-1.25676	0.377872303491516	1
XR_006721959.1	XR_006721959.1	LOC123614548	LOC123614548	NW_011509967.1:3164931-3171095	0.769321	0.244033	1.62695679875487	0.378679228616552	1
XR_006723479.1	XR_006723479.1	LOC105066159	LOC105066159	NW_011512597.1:4712851-4835026	0.027859	0.0022515	4.16888632783852	0.378768172871497	1
XR_006723232.1	XR_006723232.1	LOC123615581	LOC123615581	NW_011512519.1:3554495-3557173	0.134075	0.453606	-1.63903	0.379319189314188	1
XR_006721697.1	XR_006721697.1	LOC123614352	LOC123614352	NW_011511373.1:681947-689571	0.482925	1.62603	-1.89113	0.379752562259708	1
XR_006721633.1	XR_006721633.1	LOC105061749	LOC105061749	NW_011511178.1:1978774-2004126	0.004332	0.031564	-2.71104	0.380555819571528	1
XR_006726124.1	XR_006726124.1	LOC123617856	LOC123617856	NW_011514568.1:243326-251193	0.756117	0.045115	4.22195408896393	0.381044278932036	1
XR_006719222.1	XR_006719222.1	LOC123612060	LOC123612060	NW_011516700.1:12470824-12493816	0.0036715	0	4.26861201666511	0.381077942881599	1
XR_834789.2	XR_834789.2	LOC105063561	LOC105063561	NW_011511614.1:3693434-3699166	0.013949	0	4.26861203448834	0.381081376621722	1
XR_006721116.1	XR_006721116.1	LOC123613708	LOC123613708	NW_011509917.1:1348547-1351990	2.74911	0.987321	1.53091627914727	0.381766294542035	1
XR_006726886.1	XR_006726886.1	LOC123618457	LOC123618457	NW_011514997.1:1080107-1084763	6.14534	0.713802	3.25667389165835	0.382207825758141	1
XR_006719842.1	XR_006719842.1	LOC105079496	LOC105079496	NW_011510931.1:11457811-11468042	0.107295	0.38305	-1.84644	0.382435541858306	1
XR_006728500.1	XR_006728500.1	LOC123619802	LOC123619802	NW_011516269.1:42464855-42475357	0.021127	0.193469	-3.38321	0.382480577988116	1
XR_006721041.1	XR_006721041.1	LOC123613655	LOC123613655	NW_011544904.1:2698295-2710168	1.11917	0.302276	1.70261540836042	0.383676586671914	1
XR_006723611.1	XR_006723611.1	LOC105066251	LOC105066251	NW_011512597.1:15462849-15543078	0.466951	0.191593	1.37331755096776	0.38458567456759	1
XR_006726416.1	XR_006726416.1	LOC105072226	LOC105072226	NW_011514758.1:9888613-9939634	0.170427	0.0232998	2.89829626671593	0.384934808865148	1
XR_006722974.1	XR_006722974.1	LOC123615408	LOC123615408	NW_011512250.1:257339-260654	0.0911612	0.808866	-2.97846	0.38524919572846	1
XR_835423.2	XR_835423.2	LOC105070519	LOC105070519	NW_011514137.1:1533979-1537630	0.746852	0.197193	2.0378136062063	0.386506716349679	1
XR_006723439.1	XR_006723439.1	LOC123615764	LOC123615764	NW_011512597.1:13132299-13140148	0	0.0168225	-4.34595	0.386821630791029	1
XR_006721819.1	XR_006721819.1	LOC123614430	LOC123614430	NW_011511551.1:99333-103295	0	0.0328562	-4.34595	0.386850993295401	1
XR_006721299.1	XR_006721299.1	LOC123613867	LOC123613867	NW_011544910.1:7080836-7101558	0	0.00645275	-4.34595	0.386887422308091	1
XR_006726740.1	XR_006726740.1	LOC123618321	LOC123618321	NW_011514985.1:9090689-9094802	0	0.030897	-4.34595	0.386971283065532	1
XR_006721448.1	XR_006721448.1	LOC105083960	LOC105083960	NW_011511147.1:8994633-9003612	0	0.0122358	-4.34621	0.387024486683516	1
XR_006726030.1	XR_006726030.1	LOC123617788	LOC123617788	NW_011514557.1:2617608-2623859	0	0.018725	-4.34621	0.387034927788218	1
XR_006725479.1	XR_006725479.1	LOC123617342	LOC123617342	NW_011514130.1:14507116-14511362	0.0210168	0.12489	-2.60061	0.38703531447968	1
XR_006728762.1	XR_006728762.1	LOC123620051	LOC123620051	NW_011516528.1:945542-1154337	0.189355	0.0120495	3.83120140821519	0.38723636451673	1
XR_006726783.1	XR_006726783.1	LOC123618360	LOC123618360	NW_011514986.1:893006-898948	0	0.0231718	-4.36667	0.387262949458092	1
XR_006721695.1	XR_006721695.1	LOC123614351	LOC123614351	NW_011511299.1:131078-139257	0.196582	1.44512	-2.81989	0.387417800834606	1
XR_835033.2	XR_835033.2	LOC105066242	LOC105066242	NW_011512597.1:14699337-14718405	0.136845	1.43309	-3.23399	0.3874480728028	1
XR_006722266.1	XR_006722266.1	LOC105063342	LOC105063342	NW_011511611.1:10125592-10138673	0.118572	0.372557	-1.77731	0.387607124844028	1
XR_836155.2	XR_836155.2	GNG2	GNG2	NW_011516558.1:261047-379825	1.76262	3.52332	-1.01785	0.388108089320598	1
XR_006725371.1	XR_006725371.1	LOC123617238	LOC123617238	NW_011514128.1:325524-328747	0.57228	2.14733	-2.04865	0.388167410920189	1
XR_006725655.1	XR_006725655.1	LOC123617505	LOC123617505	NW_011514262.1:17162016-17165365	0	0.0423188	-4.46533	0.388497931498293	1
XR_006722932.1	XR_006722932.1	LOC123615359	LOC123615359	NW_011512127.1:5561540-5568129	0	0.021216	-4.46533	0.388557703207267	1
XR_006723651.1	XR_006723651.1	LOC105066330	LOC105066330	NW_011512597.1:19037316-19048574	0	0.0128615	-4.46533	0.388563460917171	1
XR_006722189.1	XR_006722189.1	LOC123614702	LOC123614702	NW_011511605.1:23893491-24518400	0.203619	0.090841	1.22461634124573	0.388681737284656	1
XR_006723461.1	XR_006723461.1	LOC105066142	LOC105066142	NW_011512597.1:3521219-3573548	0.268767	1.04517	-1.89441	0.388882215988443	1
XR_006726107.1	XR_006726107.1	LOC123617849	LOC123617849	NW_011514566.1:3196470-3262659	0.378694	0.141007	1.49047388512475	0.389618326707967	1
XR_006719233.1	XR_006719233.1	LOC123612063	LOC123612063	NW_011516700.1:8029480-8225764	1.96199	0.939164	1.23834646800117	0.389660943702319	1
XR_006720090.1	XR_006720090.1	LOC123612812	LOC123612812	NW_011509917.1:568771-571859	0.775312	0.246209	1.65491425322824	0.389886527695313	1
XR_006728629.1	XR_006728629.1	LOC123619920	LOC123619920	NW_011516271.1:2788718-2796494	0.554456	3.32604	-2.47129	0.390076721040143	1
XR_006719415.1	XR_006719415.1	LOC123612206	LOC123612206	NW_011516738.1:2494628-2499526	9.07234	3.4999	1.42342414738296	0.390736703266104	1
XR_006720825.1	XR_006720825.1	LOC123613469	LOC123613469	NW_011544899.1:6283758-6289285	1.7296	0.68759	1.5036049244539	0.391241748095622	1
XR_006727906.1	XR_006727906.1	LOC123619332	LOC123619332	NW_011515729.1:950939-951892	0.731334	3.05835	-1.91662	0.391445375418777	1
XR_006723816.1	XR_006723816.1	LOC123615963	LOC123615963	NW_011512853.1:893067-1032730	0.792516	0.130986	2.57221609649971	0.391520238689894	1
XR_006721551.1	XR_006721551.1	LOC123614070	LOC123614070	NW_011511150.1:14044606-14339422	0.3235	0.947766	-1.50483	0.392338427124943	1
XR_006727421.1	XR_006727421.1	LOC123618935	LOC123618935	NW_011510729.1:4309100-4313113	0.199519	0.0409498	2.37102369001781	0.392346492961612	1
XR_006725726.1	XR_006725726.1	LOC123617566	LOC123617566	NW_011514262.1:14582999-14590319	0.0161385	0	4.07817069401455	0.392498590672511	1
XR_006725731.1	XR_006725731.1	LOC123617568	LOC123617568	NW_011514262.1:15307251-15310505	1.50476	0.556724	1.6737705659728	0.392801265202417	1
XR_006720415.1	XR_006720415.1	LOC123613083	LOC123613083	NW_011517767.1:13179295-13187313	4.83773	2.07233	1.40511335028002	0.393001531877732	1
XR_006726882.1	XR_006726882.1	LOC105073354	LOC105073354	NW_011514997.1:1006751-1018151	0.470177	0.104	2.13936634112307	0.393034054541383	1
XR_006727512.1	XR_006727512.1	LOC123619003	LOC123619003	NW_011515580.1:6382933-6387256	1.94997	0.823057	1.50836176848599	0.393442246718538	1
XR_006719399.1	XR_006719399.1	LOC123612191	LOC123612191	NW_011510931.1:1881225-1886952	0.328422	1.02128	-1.56693	0.394054705084579	1
XR_006727070.1	XR_006727070.1	LOC105073981	LOC105073981	NW_011515224.1:13216029-13242952	0.154229	0.0217607	2.85892787937004	0.394279065177963	1
XR_834794.2	XR_834794.2	LOC105063613	LOC105063613	NW_011510015.1:218696-234837	1.63938	0.520156	1.62316452721824	0.395230025418355	1
XR_006722759.1	XR_006722759.1	LOC123615194	LOC123615194	NW_011511990.1:2234247-2235616	0.951896	3.33305	-1.80104	0.395543411149178	1
XR_006721778.1	XR_006721778.1	LOC123614425	LOC123614425	NW_011511551.1:47612-54394	6.4507	2.72123	1.31833906910385	0.395654806245131	1
XR_006722073.1	XR_006722073.1	LOC105062943	LOC105062943	NW_011511600.1:5117469-5384132	0.0732228	0.00488675	3.83829375277142	0.396954424229355	1
XR_006721640.1	XR_006721640.1	LOC105061753	LOC105061753	NW_011511178.1:2328500-2362428	0.871355	0.239156	1.6558552769655	0.397174093220969	1
XR_006728086.1	XR_006728086.1	LOC105076085	LOC105076085	NW_011515961.1:656927-664931	0.130935	0.382472	-1.53115	0.397769460003423	1
XR_006719089.1	XR_006719089.1	LOC123611968	LOC123611968	NW_011516693.1:1020329-1033512	0.546656	1.54191	-1.42172	0.397781250990173	1
XR_006719592.1	XR_006719592.1	LOC123612379	LOC123612379	NW_011516901.1:3777638-3785958	0.048761	0.259296	-2.28968	0.398592285342943	1
XR_835810.2	XR_835810.2	LOC105074670	LOC105074670	NW_011515408.1:9270652-9285135	0.512746	0.208541	1.4969400273204	0.398799714462366	1
XR_835721.2	XR_835721.2	LOC105073750	LOC105073750	NW_011515158.1:8724607-8732610	0.633737	0.253236	1.51603015642577	0.398988729523545	1
XR_006721190.1	XR_006721190.1	LOC123613763	LOC123613763	NW_011511141.1:5520330-5692284	0.0998762	0.439046	-1.84807	0.399406946646136	1
XR_006726611.1	XR_006726611.1	LOC123618200	LOC123618200	NW_011514977.1:1583265-1600919	0.00681275	0.055722	-2.58248	0.399740035978245	1
XR_006722257.1	XR_006722257.1	LOC123614783	LOC123614783	NW_011511611.1:8749342-8788401	0.042177	0.163609	-1.98994	0.399742699853619	1
XR_006725636.1	XR_006725636.1	LOC123617486	LOC123617486	NW_011514259.1:518531-534682	0.0333953	0.119753	-1.73509	0.4004745524916	1
XR_006723815.1	XR_006723815.1	LOC123615963	LOC123615963	NW_011512853.1:893080-1100033	0.117197	0.0388305	1.62902574040575	0.400934264756474	1
XR_006728528.1	XR_006728528.1	LOC123619805	LOC123619805	NW_011510761.1:3729333-3730774	2.67003	0.69402	2.17350807639113	0.400943032410706	1
XR_006721305.1	XR_006721305.1	LOC123613872	LOC123613872	NW_011544910.1:5219611-5221420	0	0.054058	-4.19708	0.40106833557888	1
XR_006725089.1	XR_006725089.1	LOC123617002	LOC123617002	NW_011513750.1:12175568-12177994	0	0.0431597	-4.20178	0.401099172600752	1
XR_006721556.1	XR_006721556.1	LOC123614071	LOC123614071	NW_011511150.1:14402460-14408345	0	0.0165535	-4.20178	0.401117488913503	1
XR_006726467.1	XR_006726467.1	LOC123618105	LOC123618105	NW_011514844.1:2753909-2765773	0	0.00789875	-4.19708	0.401188798129651	1
XR_006723996.1	XR_006723996.1	LOC123616140	LOC123616140	NW_011513012.1:677796-684005	0	0.0165445	-4.19708	0.401252400510777	1
XR_006722687.1	XR_006722687.1	LOC123615126	LOC123615126	NW_011511773.1:7424830-7427148	0	0.0397215	-4.19708	0.401363112247018	1
XR_006727610.1	XR_006727610.1	LOC123619077	LOC123619077	NW_011515601.1:5597697-5659423	0.0139332	0.0948158	-2.67997	0.401498105659123	1
XR_006726530.1	XR_006726530.1	LOC123618128	LOC123618128	NW_011514844.1:9845217-9865339	0	0.00602375	-4.21581	0.401743134687331	1
XR_006727299.1	XR_006727299.1	LOC123618818	LOC123618818	NW_011515311.1:2798252-2807738	0.0996463	0.326904	-1.68263	0.402025809737907	1
XR_006721518.1	XR_006721518.1	LOC123614055	LOC123614055	NW_011511150.1:6364193-6400302	1.01353	0.319272	1.93981979162008	0.402295414446737	1
XR_006722004.1	XR_006722004.1	LOC123614567	LOC123614567	NW_011509970.1:1095999-1138441	2.60101	1.31678	1.20734446821486	0.402334376869335	1
XR_836183.2	XR_836183.2	LOC105078771	LOC105078771	NW_011516693.1:1426244-1427141	0	0.138664	-4.23634	0.402517397715903	1
XR_834754.2	XR_834754.2	LOC105063165	LOC105063165	NW_011511605.1:21822906-21830166	1.02163	0.340949	1.70212559292268	0.404173436225262	1
XR_006725181.1	XR_006725181.1	LOC123617114	LOC123617114	NW_011513939.1:557342-559105	1.56099	0.521458	1.76166381304799	0.40427533541615	1
XR_006728403.1	XR_006728403.1	LOC123619752	LOC123619752	NW_011516269.1:28018194-28801409	0.0283605	0.112983	-2.12384	0.405536538637311	1
XR_006728445.1	XR_006728445.1	LOC123619776	LOC123619776	NW_011516269.1:8275652-8791084	0.0177105	0.132101	-2.96518	0.405618454574902	1
XR_006728228.1	XR_006728228.1	LOC105075954	LOC105075954	NW_011510759.1:2902-10648	0.271448	0.0692828	1.99700554875574	0.406672836171362	1
XR_006726118.1	XR_006726118.1	LOC123617856	LOC123617856	NW_011514568.1:243326-251640	0.27294	0.0590637	2.3431121838304	0.406963675717811	1
XR_835121.2	XR_835121.2	LOC105067175	LOC105067175	NW_011513139.1:10335-92129	0.215405	1.03565	-2.16322	0.407421620518113	1
XR_006722402.1	XR_006722402.1	LOC123614903	LOC123614903	NW_011511616.1:2844768-2846773	0.661508	0.136658	2.29067306724955	0.407495886501054	1
XR_006727053.1	XR_006727053.1	LOC123618609	LOC123618609	NW_011515163.1:32358-35203	0.0841927	0.353716	-2.00719	0.407956388447831	1
XR_836584.2	XR_836584.2	LOC105083159	LOC105083159	NW_011544904.1:4526475-4530058	3.15667	8.47664	-1.37833	0.408098872106031	1
XR_006722193.1	XR_006722193.1	LOC123614702	LOC123614702	NW_011511605.1:23893491-24566983	0.0064055	0.0353995	-2.20149	0.408345701646904	1
XR_006723486.1	XR_006723486.1	LOC105066159	LOC105066159	NW_011512597.1:4712851-4835026	0.0839702	0.013082	3.10662712787219	0.408848093662179	1
XR_006723416.1	XR_006723416.1	LOC123615745	LOC123615745	NW_011512590.1:3462609-3484090	0.773951	2.12366	-1.34933	0.410160308971221	1
XR_006725708.1	XR_006725708.1	LOC123617552	LOC123617552	NW_011514262.1:8198348-8200282	10.7581	4.21525	1.36937683218748	0.410338214496627	1
XR_006720405.1	XR_006720405.1	LOC123613078	LOC123613078	NW_011517767.1:10917565-10919777	0.733136	4.3046	-2.64813	0.410511163911802	1
XR_006719274.1	XR_006719274.1	LOC123612099	LOC123612099	NW_011516711.1:533812-536483	0.0388435	0	4.14754013501478	0.410770590509587	1
XR_006720309.1	XR_006720309.1	LOC123612982	LOC123612982	NW_011517687.1:6505107-6537750	0.00288875	0	4.14754617986065	0.410859100197465	1
XR_006724455.1	XR_006724455.1	LOC123616450	LOC123616450	NW_011513285.1:4736366-4747971	0.009118	0	4.14755247005266	0.410951233350143	1
XR_836346.2	XR_836346.2	LOC105080338	LOC105080338	NW_011517196.1:59675-82151	0.0416202	0.001721	3.83921	0.411038184157105	1
XR_006719424.1	XR_006719424.1	LOC123612215	LOC123612215	NW_011516738.1:1346563-1359218	3.04128	1.07365	1.64594380216726	0.411816830226995	1
XR_006724430.1	XR_006724430.1	LOC123616436	LOC123616436	NW_011513285.1:1150779-1153960	0.0861263	0.429069	-2.04356	0.412062953521239	1
XR_006723763.1	XR_006723763.1	LOC123615936	LOC123615936	NW_011512850.1:9086799-9213714	1.75582	0.528752	1.55416562449857	0.412182304400799	1
XR_006723238.1	XR_006723238.1	LOC123615590	LOC123615590	NW_011512519.1:646160-650780	3.62289	1.56557	1.38240490822204	0.412198418544138	1
XR_006728204.1	XR_006728204.1	LOC123619561	LOC123619561	NW_011516265.1:29904414-29910545	0.0334255	0.300978	-3.16002	0.412312188694179	1
XR_006722433.1	XR_006722433.1	LOC123614928	LOC123614928	NW_011510104.1:6489-9490	6.02102	1.48344	2.08313123342019	0.412451426836017	1
XR_006721498.1	XR_006721498.1	LOC123614045	LOC123614045	NW_011509917.1:2490625-2493306	2.48731	0.976083	1.43936152683046	0.412681349483851	1
XR_006724275.1	XR_006724275.1	LOC123616291	LOC123616291	NW_011513243.1:21296569-21299115	7.36515	3.00056	1.36125056661886	0.412822717776922	1
XR_006727076.1	XR_006727076.1	LOC123618638	LOC123618638	NW_011515224.1:13353788-13355887	0.186563	0.0238785	2.5889414313879	0.412880920825615	1
XR_006720658.1	XR_006720658.1	LOC123613289	LOC123613289	NW_011517961.1:13036512-13198251	1.12101	0.509977	1.21483632147106	0.412959789547152	1
XR_836220.2	XR_836220.2	LOC105078995	LOC105078995	NW_011516700.1:6796617-7456956	1.63972	0.809001	1.05594388940066	0.413770411155291	1
XR_006719303.1	XR_006719303.1	LOC105079183	LOC105079183	NW_011516728.1:2060842-2188914	0.592073	0.205289	1.52732120810318	0.414042883396206	1
XR_006719086.1	XR_006719086.1	LOC123611965	LOC123611965	NW_011516693.1:4143746-4159215	0.023587	0.103576	-2.16805	0.414134855738797	1
XR_835189.2	XR_835189.2	LOC105067750	LOC105067750	NW_011510362.1:329649-331916	2.42907	7.18184	-1.48797	0.414349603532089	1
XR_006724532.1	XR_006724532.1	LOC123616526	LOC123616526	NW_011513349.1:40527-44513	1.90379	0.647717	1.74166609815203	0.414648372907033	1
XR_006728171.1	XR_006728171.1	LOC123619523	LOC123619523	NW_011516006.1:3003701-3008026	0.0868515	0.348263	-1.92003	0.414986123626418	1
XR_006723835.1	XR_006723835.1	LOC105066666	LOC105066666	NW_011512859.1:14696004-14968942	0.0523238	0.570161	-3.39139	0.415114877793109	1
XR_006726913.1	XR_006726913.1	LOC123618480	LOC123618480	NW_011515021.1:825224-859835	0.450306	0.184967	1.3963267006438	0.41541813909684	1
XR_006726960.1	XR_006726960.1	LOC123618524	LOC123618524	NW_011515153.1:4180548-4182289	0.392939	0.0768785	2.6285886965317	0.4155285710363	1
XR_006726163.1	XR_006726163.1	LOC123617880	LOC123617880	NW_011514627.1:1226468-1232803	3.06646	1.20665	1.35163489297779	0.415912784597837	1
XR_006721365.1	XR_006721365.1	LOC123613928	LOC123613928	NW_011544912.1:10240295-10244155	0.0526913	0.247527	-1.87948	0.415990352768299	1
XR_006727964.1	XR_006727964.1	LOC123619368	LOC123619368	NW_011515779.1:5829762-5861371	0.184948	0.699987	-1.9502	0.416431866172083	1
XR_006722056.1	XR_006722056.1	LOC105062895	LOC105062895	NW_011511566.1:177794-183547	0.0181012	0	3.92106194607228	0.416533340339137	1
XR_006724869.1	XR_006724869.1	LOC123616840	LOC123616840	NW_011513524.1:8359120-8364335	0	0.0116155	-3.59177	0.416904841263359	1
XR_006722665.1	XR_006722665.1	LOC105064390	LOC105064390	NW_011511773.1:7734747-7951799	0.135868	0.654931	-2.41603	0.416909407290533	1
XR_006723077.1	XR_006723077.1	LOC123615490	LOC123615490	NW_011512444.1:2126224-2127751	0.448622	0.12879	1.5864123490503	0.417204211837864	1
XR_006719087.1	XR_006719087.1	LOC123611966	LOC123611966	NW_011516693.1:4338145-4338818	0.127542	0.569003	-2.07664	0.417263856826935	1
XR_006726505.1	XR_006726505.1	LOC123618116	LOC123618116	NW_011514844.1:7884151-7902199	0.659376	0.063885	3.62117473131017	0.417512199468976	1
XR_006727345.1	XR_006727345.1	LOC123618867	LOC123618867	NW_011515408.1:6215406-6252693	0.134612	0.020719	3.12289114627877	0.418298347713347	1
XR_006723545.1	XR_006723545.1	LOC123615804	LOC123615804	NW_011512597.1:11922191-11923905	0	0.0385438	-3.54599	0.418395740890886	1
XR_006725848.1	XR_006725848.1	LOC123617666	LOC123617666	NW_011509864.1:1316246-1317860	0	0.0497257	-4.03664	0.419520833781923	1
XR_006728496.1	XR_006728496.1	LOC123619800	LOC123619800	NW_011516269.1:40104396-40143877	0.0260883	0.226031	-3.144	0.419659552158137	1
XR_834990.2	XR_834990.2	LOC105066041	LOC105066041	NW_011512590.1:1152982-1156422	0.054879	0.215481	-1.70114	0.419799447134734	1
XR_006720930.1	XR_006720930.1	LOC123613562	LOC123613562	NW_011511141.1:2478670-2897261	0.0117675	0.062145	-2.49532	0.419836064647786	1
XR_006722755.1	XR_006722755.1	LOC123615193	LOC123615193	NW_011511990.1:1841314-2005936	0.069838	0.352834	-2.4412	0.419880415241771	1
XR_006727992.1	XR_006727992.1	LOC123619399	LOC123619399	NW_011515840.1:577330-584270	0.593687	0.0710397	3.13800959176271	0.419897137724984	1
XR_006719690.1	XR_006719690.1	LOC123612441	LOC123612441	NW_011517098.1:10996668-10999948	0.0289322	0	3.99670489657645	0.419936941830289	1
XR_006720890.1	XR_006720890.1	LOC123613530	LOC123613530	NW_011544900.1:9473563-9484562	0	0.00966025	-4.07274	0.420122446524076	1
XR_006721766.1	XR_006721766.1	LOC123614416	LOC123614416	NW_011511548.1:578191-584305	0	0.0167205	-4.07274	0.420145275093543	1
XR_006722710.1	XR_006722710.1	LOC123615153	LOC123615153	NW_011511987.1:798503-838189	0.218484	0.0835235	1.60763588054844	0.42018214060349	1
XR_006720702.1	XR_006720702.1	LOC105082315	LOC105082315	NW_011517963.1:3746235-3791804	0.108691	0.905914	-2.99746	0.420229705800502	1
XR_006722289.1	XR_006722289.1	LOC123614826	LOC123614826	NW_011511612.1:1471892-1473323	0	0.0722745	-4.07274	0.420238618338535	1
XR_006724854.1	XR_006724854.1	LOC105068936	LOC105068936	NW_011513524.1:6510937-6521759	0	0.0102123	-4.09305	0.420489523217555	1
XR_835983.2	XR_835983.2	LOC105076167	LOC105076167	NW_011510761.1:921306-967070	18.7304	11.0275	0.881024543234096	0.420814207630337	1
XR_006725408.1	XR_006725408.1	LOC123617300	LOC123617300	NW_011514130.1:16828606-16829745	0.281269	2.7212	-3.1703	0.421510590693983	1
XR_836289.2	XR_836289.2	LOC105079676	LOC105079676	NW_011516773.1:4934121-4937369	0.324557	0.93999	-1.66708	0.422386140153177	1
XR_006723549.1	XR_006723549.1	LOC123615806	LOC123615806	NW_011512597.1:12496260-12535037	1.34582	0.617282	1.28719323732933	0.423413842277912	1
XR_006721859.1	XR_006721859.1	LOC123614456	LOC123614456	NW_011511552.1:7455995-7466164	5.35568	2.20676	1.36202665957408	0.423958191470071	1
XR_834906.2	XR_834906.2	LOC105065160	LOC105065160	NW_011512250.1:1666316-1674056	0.679935	1.70119	-1.33689	0.424803914289735	1
XR_006719341.1	XR_006719341.1	LOC123612148	LOC123612148	NW_011516734.1:489508-491169	3.29588	1.31281	1.4178759597205	0.42504245087229	1
XR_006725108.1	XR_006725108.1	LOC123617017	LOC123617017	NW_011513750.1:12548873-12555333	0	0.008758	-3.55302	0.425074533642833	1
XR_006724838.1	XR_006724838.1	LOC123616824	LOC123616824	NW_011513524.1:1253123-1265817	0.045128	0.214895	-2.26283	0.425228535048645	1
XR_006721249.1	XR_006721249.1	LOC123613809	LOC123613809	NW_011544909.1:9011893-9016242	0.316655	0.0533815	2.61851291100336	0.425430461258989	1
XR_006726111.1	XR_006726111.1	LOC105071675	LOC105071675	NW_011514566.1:3315657-3324060	0.122545	0.0129117	3.24884232788017	0.425718728964325	1
XR_006727779.1	XR_006727779.1	LOC123619236	LOC123619236	NW_011515636.1:2775762-2844220	1.19823	0.181586	3.33664985439437	0.426615607455487	1
XR_006719907.1	XR_006719907.1	LOC123612622	LOC123612622	NW_011510931.1:13281406-13320895	0.021919	0.193972	-3.00933	0.427232890697314	1
XR_006719025.1	XR_006719025.1	LOC123611924	LOC123611924	NW_011516684.1:791602-795645	0.371636	0.063721	2.68427735994871	0.427449078119374	1
XR_006726659.1	XR_006726659.1	LOC123618243	LOC123618243	NW_011514982.1:3996219-3999224	7.59229	3.49556	1.36869516994985	0.427603974026584	1
XR_006728760.1	XR_006728760.1	LOC123620050	LOC123620050	NW_011516528.1:1125255-1134605	0.140295	0.03606	1.88135702291146	0.42825572601946	1
XR_006720947.1	XR_006720947.1	LOC123613590	LOC123613590	NW_011544901.1:417258-883803	0.111621	0.403184	-1.70673	0.428303309177368	1
XR_835453.2	XR_835453.2	LOC105070853	LOC105070853	NW_011514262.1:438117-445617	0.163639	0.821978	-2.19871	0.429401399265138	1
XR_006727178.1	XR_006727178.1	LOC123618722	LOC123618722	NW_011515235.1:1204767-1205759	0.765262	0.175204	2.11815851062103	0.42959703713493	1
XR_006727765.1	XR_006727765.1	LOC123619232	LOC123619232	NW_011510733.1:839003-842806	0.30361	1.22035	-2.16517	0.42974877322717	1
XR_006725011.1	XR_006725011.1	LOC123616923	LOC123616923	NW_011513546.1:10894817-10901285	0.592024	0.228823	1.39384769201974	0.43055736992461	1
XR_006719795.1	XR_006719795.1	LOC123612541	LOC123612541	NW_011517119.1:48948-52886	0.793498	0.199386	2.16799558265496	0.432234198823886	1
XR_006719439.1	XR_006719439.1	LOC123612244	LOC123612244	NW_011516739.1:343653-345870	0.591677	0.235768	1.3995260542413	0.432336409349521	1
XR_006722585.1	XR_006722585.1	LOC123615064	LOC123615064	NW_011511684.1:2830733-2833963	0.0236965	0	3.89692110600232	0.432523152026031	1
XR_006722083.1	XR_006722083.1	LOC123614637	LOC123614637	NW_011511600.1:3245906-3246799	0.090807	0	3.89693282018248	0.432666070115589	1
XR_006727344.1	XR_006727344.1	LOC123618865	LOC123618865	NW_011510729.1:2774195-2776049	2.09028	11.0112	-2.35067	0.432673650935129	1
XR_006724474.1	XR_006724474.1	LOC105067895	LOC105067895	NW_011513299.1:6840777-6858185	0.00880125	0.106756	-3.05711	0.432823694381951	1
XR_834880.2	XR_834880.2	LOC105064761	LOC105064761	NW_011512002.1:159109-173017	1.86984	0.752133	1.58363736314044	0.432864839514903	1
XR_006722827.1	XR_006722827.1	LOC105064761	LOC105064761	NW_011512002.1:159109-224274	2.25017	0.968947	1.40774697961228	0.433046061646442	1
XR_006719536.1	XR_006719536.1	LOC105079659	LOC105079659	NW_011516773.1:2884482-2915145	0.293978	0.841975	-1.38971	0.433958832020727	1
XR_006721831.1	XR_006721831.1	LOC123614446	LOC123614446	NW_011511552.1:1937627-1940582	1.32839	0.575292	1.35603328592661	0.434364361058088	1
XR_006723933.1	XR_006723933.1	LOC105066804	LOC105066804	NW_011512869.1:2480-5430	0.0577903	0.375208	-2.54131	0.435843974946278	1
XR_006722096.1	XR_006722096.1	LOC123614646	LOC123614646	NW_011511602.1:798071-840907	0.12921	0.388843	-1.5333	0.4362606084962	1
XR_006727891.1	XR_006727891.1	LOC105075685	LOC105075685	NW_011515675.1:1447014-1457724	0.0038575	0.051104	-3.21642	0.436336357580309	1
XR_006722518.1	XR_006722518.1	LOC123614991	LOC123614991	NW_011511653.1:2887889-2890812	1.78977	5.37058	-1.50182	0.437193627841857	1
XR_006727009.1	XR_006727009.1	LOC123618558	LOC123618558	NW_011515158.1:8132918-8136863	10.7992	5.22556	1.29254826469895	0.437447286871758	1
XR_006725365.1	XR_006725365.1	LOC123617230	LOC123617230	NW_011514127.1:2363230-2383666	0.372444	0.985463	-1.34435	0.437630681974394	1
XR_006722469.1	XR_006722469.1	LOC123614964	LOC123614964	NW_011511623.1:3598694-3601405	2.43365	0.204187	3.58551459423984	0.438539413661536	1
XR_006721823.1	XR_006721823.1	LOC123614437	LOC123614437	NW_011511552.1:755072-783155	0.177091	0.751993	-2.05007	0.438539434625864	1
XR_006722220.1	XR_006722220.1	LOC123614750	LOC123614750	NW_011511610.1:3716055-3717945	0.353623	1.08601	-1.44774	0.439645081969656	1
XR_006724599.1	XR_006724599.1	LOC123616594	LOC123616594	NW_011513412.1:2812232-2827981	0.158516	1.65382	-3.37397	0.440185610995421	1
XR_006727075.1	XR_006727075.1	LOC123618637	LOC123618637	NW_011515224.1:13244602-13277340	0.940903	0.442547	1.25586083041917	0.440201412135163	1
XR_006723741.1	XR_006723741.1	LOC105066522	LOC105066522	NW_011512850.1:4243542-4629669	0.79961	0.164671	2.21604545505749	0.440838978013833	1
XR_006722216.1	XR_006722216.1	LOC123614746	LOC123614746	NW_011511610.1:2749727-2777233	0.0807905	0.316917	-2.08641	0.441031426243886	1
XR_006728148.1	XR_006728148.1	LOC123619509	LOC123619509	NW_011516006.1:5782483-5786341	0.722333	0.291673	1.34965423029395	0.441629243187984	1
XR_006728550.1	XR_006728550.1	LOC123619818	LOC123619818	NW_011516269.1:45889723-45893119	0	0.020882	-3.85611	0.441704394862163	1
XR_835576.2	XR_835576.2	LOC105071942	LOC105071942	NW_011514637.1:14374151-14380476	0	0.0120515	-3.85611	0.441801460339567	1
XR_006721546.1	XR_006721546.1	LOC123614068	LOC123614068	NW_011511150.1:12929251-12931870	0	0.030185	-3.86068	0.441967024428243	1
XR_006721043.1	XR_006721043.1	LOC123613657	LOC123613657	NW_011544904.1:4357887-4362118	0.855682	0.101604	3.06903262701712	0.442240633337363	1
XR_006726853.1	XR_006726853.1	LOC123618418	LOC123618418	NW_011514988.1:2034593-2143660	2.19131	1.0701	1.00954281360336	0.442470242379929	1
XR_006721352.1	XR_006721352.1	LOC105083891	LOC105083891	NW_011544912.1:12477807-12483682	0.581409	0.227917	1.34942482724708	0.442685594966148	1
XR_006728441.1	XR_006728441.1	LOC123619770	LOC123619770	NW_011516269.1:9209397-9284157	0.0405887	0.229188	-2.41443	0.442703664300111	1
XR_006719889.1	XR_006719889.1	LOC123612600	LOC123612600	NW_011517196.1:4437462-4442604	0	0.0170702	-3.9139	0.442897615729797	1
XR_006726338.1	XR_006726338.1	LOC105072028	LOC105072028	NW_011514683.1:6818023-6828661	0	0.0087845	-3.9139	0.442900144438763	1
XR_835001.2	XR_835001.2	LOC105066121	LOC105066121	NW_011512597.1:1062683-1102144	0.230141	0.0834948	1.56924765820679	0.442936749509161	1
XR_006725003.1	XR_006725003.1	LOC123616921	LOC123616921	NW_011513546.1:10600299-10617611	0	0.0051525	-3.9139	0.442998859470209	1
XR_006728759.1	XR_006728759.1	LOC123620050	LOC123620050	NW_011516528.1:1125256-1132814	0	0.0137733	-3.93394	0.443043479258077	1
XR_006728230.1	XR_006728230.1	LOC105075954	LOC105075954	NW_011510759.1:2902-10648	0.053626	0.328902	-2.49725	0.443043875531764	1
XR_006723048.1	XR_006723048.1	LOC123615474	LOC123615474	NW_011512418.1:33741-37727	0.475069	1.88705	-1.88827	0.443525238162397	1
XR_006720777.1	XR_006720777.1	LOC123613421	LOC123613421	NW_011544898.1:11725381-11735071	0.114036	0.0435728	1.38525075597806	0.443552935053493	1
[truncated: 4,398 more rows]

## Sheet: DEmiRNAs
miRNA	F5A_readcount	F5B_readcount	F5C_readcount	F5D_readcount	F3A_readcount	F3B_readcount	F3C_readcount	F3D_readcount	log2FoldChange	pval	padj	significant
[truncated: 11 more rows]
