# Supplementary material for: Whole-Transcriptome Sequencing and Differential Expression Analysis of the Epididymis in Junggar Bactrian Camels Before and After Sexual Maturity
Source: Biology (Basel). 2025 Jun 25;14(7):760. doi: 10.3390/biology14070760 (PMC12292283; doi:10.3390/biology14070760)
Supplement: Supplementary file 1 [file biology-14-00760-s001.zip › Supplementary Table S6.xlsx]

## Sheet: GO DEmRNAs
GO_accession	Description	Term_type	Over_represented_pValue	Corrected_pValue	CAD_item	CAD_list	Bg_item	Bg_list	Gene_names
GO:0055085	transmembrane transport biological_process	4.5205e-06	0.020446	367	5505	918	16845	GNG4	QRFPR	KCNC4	SLC44A3	LOC105079896	LOC105072155	KCNG2	LOC105063936	SLC30A10	CACNA1H	ATP6V1F	VDAC3	CDON	EMP2	SRP72	LOC105083666	SLC9C1	ABCC2	ABCB5	FNDC3A	ATM	CCDC27	SLC37A1	TMEM131L	TFAP4	KCNK4	LOC105077036	ABCD2	SLC22A4	SLC22A13	SCN2A	SLC49A3	DOC2B	TAP1	LOC105079685	KRT9	KCNK18	SLC30A8	SLC22A7	DAZAP1	SLC22A15	LOC123616650
GO:0007155	cell adhesion biological_process	3.5989e-05	0.081389	143	5505	327	16845	CCDC122	PROM1	LOC105062453	LRRFIP2	EMILIN1	LOC105069451	NCAN	RET	HGF	MPZL3	PCDH20	MB21D2	ACAN	CDH22	LOC105067298	CKAP4	HSBP1	THBS4	AGFG1	PCDHB3	PCDHB1	HAPLN4	RNF150	LAMB4	NID2	CELSR3	BCAN	IGDCC4	LOC105076999	PCDHAC2	HOOK1	DCHS2	CDHR5	FBN2	PFDN4	FKBP6	THBS3	PCDH18	BCL11A	CRYBB3	PCDHB6	LOC105082215
GO:0007156	homophilic cell adhesion biological_process	6.6967e-05	0.098225	49	5505	93	16845	CDHR5	LOC105061770	FBN2	PCDH18	PCDHB6	PCDHB2	LOC105082215	LOC105062580	IGDCC4	PCDHAC2	DSG3	LOC105082270	DCHS2	CDH23	LOC105082269	LOC105082273	LOC105061730	DSG2	LOC105061814	LOC123614098	LOC123615561	PCDH9	FAT1	PCDHAC1	PCDH17	LOC105065454	PCDH10	CLSTN2	CDHR2	DSG4	RET	LOC105069451	CDHR1	CDH15	PCDH20	PCDH11X	CLSTN3	LOC105062453	CDH20	LOC105061755	PCDHB3	PCDHB1
GO:0022610	biological adhesion biological_process	8.6867e-05	0.098225	149	5505	348	16845	THBS4	CKAP4	HSBP1	CDH22	LOC105067298	FRS3	ACAN	CELSR3	RNF150	LAMB4	NID2	HAPLN4	AGFG1	PCDHB1	PCDHB3	EMILIN1	LOC105062453	LRRFIP2	ZNF683	CCDC122	PROM1	LOC105077899	MB21D2	MPZL3	PCDH20	HGF	LOC105069451	NCAN	RET	CDHR2	BFSP2	SMCO2	RASAL2	LAMA2	LOC105065454	CCDC22	TRIM45	PCDH9	FAT1	GJA1	FCHSD1	LOC105061730
GO:0005509	calcium ion binding molecular_function	0.00011919	0.10782	221	5505	546	16845	MYL7	PCDHB1	PCDHB3	LOC123616537	NID2	CCDC47	CASQ1	F2	CELSR3	ACAN	CRB1	CDH22	PKD2	S100A10	RET	EFCAB9	EFEMP1	ACTN3	HGF	MYLPF	PCDH20	CIB4	PPEF1	GRIA4	EGF	VWCE	EFCAB10	ANXA6	LRP1	PLA2G12B	EFCAB8	S100A3	LOC105061730	S100A1	CRELD2	LOC105065454	SPOCK3	SPOCK1	PEF1	CDHR2	FBN2	LOC105082215
GO:0016337	cell-cell adhesion biological_process	0.00023464	0.15948	50	5505	99	16845	FBN2	LOC105061770	CDHR5	PCDHB6	PCDH18	FASTKD2	LOC105062580	LOC105082215	PCDHB2	IGDCC4	LOC105082270	DSG3	PCDHAC2	DCHS2	LOC105082269	CDH23	LOC105082273	LOC105061814	LOC105061730	DSG2	FAT1	PCDHAC1	LOC123615561	PCDH9	LOC123614098	LOC105065454	PCDH17	CLSTN2	PCDH10	DSG4	CDHR2	CDHR1	LOC105069451	RET	PCDH20	CDH15	PCDH11X	LOC105062453	CLSTN3	LOC105061755	CDH20	DCHS1
GO:0044765	single-organism transport biological_process	0.00024682	0.15948	652	5505	1768	16845	SLC29A1	NALCN	MS4A10	KIF9	LOC105080108	SPACA9	TMEM225B	TPCN2	TOMM70	CREB5	CD300LF	CORO2B	SNAPC1	EYA3	SEC24B	KCNH3	SPINK5	SLC17A5	AQP7	SLC5A8	KRT72	CLDND2	LOC105063554	TCN1	SRP54	LOC105076258	GABRA6	PLIN3	ZWILCH	CD207	TRIM13	EGR3	CCDC33	EHHADH	SLC25A13	LOC105077371	SLC5A3	CUNH16orf87	LOC105082209	CARMIL3	MINDY1	ARL9
GO:0051338	regulation of transferase activity biological_process	0.00033486	0.17294	14	5505	19	16845	PKIA	PKIG	SPDYC	LOC105067298	ACD	LOC105077710	CCNY	PKIB	CUNH16orf92	PPARGC1B	TEX11	GPHB5	CCNYL1	SPDYA
GO:0051179	localization biological_process	0.00035934	0.17294	842	5505	2322	16845	MFSD12	BLM	RSPH6A	LOC105061890	LOC105077234	PRC1	PRR5	BFSP2	SLC16A9	CALY	BSCL2	FXYD6	RFX4	ATP1B3	NCAPG2	STX1A	F2RL1	PLPP1	ZNF513	PLA2G2F	FOXH1	ADGRG7	LOC105063604	MAP3K6	CUL7	NUP88	AP3B2	CUNH9orf131	CLTRN	CEP104	AVEN	PXDN	COLEC12	SLC16A1	ANO1	CEP70	LOC105080387	IQCE	STX4	DNAJC18	STX6	CACNA1D
GO:0005615	extracellular space cellular_component	0.00042621	0.17294	83	5505	185	16845	MORC3	CCDC157	CPAMD8	IQCE	LOC105079328	ENTR1	LOC105076258	CAVIN4	SOSTDC1	TPM1	DRP2	MND1	CCDC22	KIF2C	CER1	KRT1	LOC105072266	PFDN4	APOA4	NAV1	BLOC1S2	LOC105075122	IL1F10	IL36RN	DTNA	ALB	CREB3L3	LOC105065091	LOC105079331	ANKRD35	CCDC3	CD207	C4A	IL1B	FAM81A	MYH7B	TPD52L1	TRIM15	DAPK3	DTNB	CEBPE	MRPS7
GO:0005515	protein binding molecular_function	0.00048144	0.17294	1675	5505	4791	16845	IL21	SETD3	DNAH2	ANKRD55	PHF21A	PTHLH	HEY1	INHA	OLFML3	TEX2	CFAP251	FASLG	PPP2R2B	MAST1	ANKRD60	FIGLA	TMPRSS9	CEP70	PPP1R3C	ARHGEF16	PXDN	CEP104	HOMEZ	PARD3	IGSF9	LOC105081796	WDR97	SPOCK1	SPOCK3	TSGA10	ZBED5	P2RX6	ANK2	KIF1B	TEX11	ZNF618	KIF18B	PRC1	IFI44	PEX16	S100A1	ANKRD61
GO:0006810	transport biological_process	0.00049302	0.17294	779	5505	2145	16845	PFDN4	PKD2L1	GGA1	HVCN1	UBE2T	SLC41A2	SLC7A10	SLC7A9	CCDC142	UBE2N	ANGPTL3	TAP2	TMEM31	IFT81	FLVCR2	CLRN3	BNIP1	GBA2	EXOC3L2	MCOLN2	TRAF7	EMILIN3	OPN3	SOX5	NUP50	AQP8	ANKH	ART1	SPNS3	KCNA1	PIGZ	RHBG	LOC105071822	FAM187A	LOC105064435	HSBP1	BIN1	IFT122	KRT26	ASB15	PYGO1	KCNQ5
GO:0051234	establishment of localization biological_process	0.00049707	0.17294	780	5505	2148	16845	LOC105070675	SPATA18	MXD3	LOC123614368	CCDC171	GSG1L2	GABRA5	ODAD1	TMEM38A	CLCN2	SLC2A5	FXYD7	UBE2D2	CAVIN4	AMOT	PER3	AP2B1	KCNA7	CACNG4	SLCO4A1	SLC49A4	LONRF3	LONRF1	TBKBP1	DDX18	SLC22A3	AQP11	ABCF1	FXYD3	SLC22A11	PROM1	ABCC12	SLC47A2	SLC35E4	DCBLD2	MEI1	SCNN1G	BLVRB	RRBP1	KCNQ3	LOC105073175	PEX13
GO:0006606	protein import into nucleus biological_process	0.0006934	0.18449	55	5505	116	16845	LOC105079321	KIF21A	LOC105079320	LOC105074839	LAMB4	KRT19	SNUPN	LMNA	CCDC153	LOC105078510	CKAP4	KRT8	LOC105077036	CCDC149	EMILIN3	KRT79	TRAF7	CCDC92	DES	LOC105079324	LRRFIP2	FMNL1	LOC105076363	CCDC122	LOC105076364	LOC105079328	ENTR1	LOC105076258	KRT72	KPNA7	CCDC172	KPNA4	LOC105079325	LOC105076267	KRT18	KRT1	KASH5	KRT40	EVI5L	CREM	SPATA18	KRT78
GO:0034504	protein localization to nucleus biological_process	0.0006934	0.18449	55	5505	116	16845	KRT18	LOC105076267	LOC105079325	KPNA4	CCDC172	KPNA7	KRT72	LOC105076258	ENTR1	LOC105079328	CREM	EVI5L	KRT40	KRT1	KASH5	KRT3	KRT74	LOC105082003	PFDN4	LOC105063391	KRT77	KPNA2	RAB3IL1	KRT78	SPATA18	LOC105076257	CCDC113	HOOK1	CD207	LOC105079331	LMNA	SNUPN	KRT19	LAMB4	LOC105074839	LOC105079320	KIF21A	LOC105079321	KRT8	CKAP4	LOC105078510	CCDC153
GO:0044744	protein targeting to nucleus biological_process	0.0006934	0.18449	55	5505	116	16845	SNUPN	LMNA	LOC105079321	KIF21A	LOC105079320	LOC105074839	LAMB4	KRT19	KRT8	CCDC153	LOC105078510	CKAP4	EMILIN3	KRT79	TRAF7	LOC105077036	CCDC149	LOC105076363	FMNL1	CCDC122	LOC105076364	CCDC92	DES	LOC105079324	LRRFIP2	CCDC172	KPNA4	LOC105079325	KRT18	LOC105076267	LOC105079328	ENTR1	LOC105076258	KRT72	KPNA7	CREM	KRT1	KASH5	KRT40	EVI5L	KRT74	LOC105082003
GO:0051170	nuclear import biological_process	0.0006934	0.18449	55	5505	116	16845	KIF21A	LOC105079321	LOC105079320	LOC105074839	KRT19	LAMB4	SNUPN	LMNA	CCDC153	LOC105078510	CKAP4	KRT8	LOC105077036	CCDC149	EMILIN3	TRAF7	KRT79	DES	CCDC92	LOC105079324	LRRFIP2	CCDC122	LOC105076364	FMNL1	LOC105076363	LOC105076258	ENTR1	LOC105079328	KPNA7	KRT72	CCDC172	KPNA4	LOC105079325	KRT18	LOC105076267	KRT1	KASH5	KRT40	EVI5L	CREM	SPATA18	RAB3IL1
GO:0046906	tetrapyrrole binding molecular_function	0.00077327	0.1943	66	5505	144	16845	LOC105070609	ZNF618	FAM217A	LOC105064844	MB	LANCL3	LOC105065843	TCN1	LOC105065747	LOC105081748	TDO2	LOC105081472	ADGRV1	LOC123613150	LOC105073055	BNIP1	LOC105074032	LOC105074542	LOC105081827	GGA1	ADGB	LOC105077048	LOC105073057	LOC105069192	TBXAS1	LOC123617428	TMEM249	SLCO2A1	LOC105065748	LOC105061855	HBZ	LOC105081696	LOC105063867	LOC105064023	LOC105065866	LOC105069199	SYT17	DLEC1	CBLIF	LOC105080801	CHRNA6	LOC105067942
GO:0022857	transmembrane transporter activity molecular_function	0.00085504	0.20354	460	5505	1234	16845	SNAPC1	CORO2B	TTBK1	CD300LF	AGBL1	CREB5	ADAM11	TMEM225B	TPCN2	LOC105080108	SEL1L3	MS4A10	NALCN	SLC29A1	CLDND2	SLC5A8	AQP7	SLC17A5	KCNH3	EYA3	BECN2	GABRA6	SLC5A3	LOC105077371	SLC25A13	ATP6V0A4	EGR3	TRIM13	TRIM63	DIAPH3	TMEM144	LOC105065212	ARL9	GRIN2B	CUNH16orf87	LOC105082209	LTBP2	GABRR2	TENT4B	SLC1A7	BMP2	CACNA1S
GO:0033365	protein localization to organelle biological_process	0.00092495	0.20859	102	5505	238	16845	LOC105079331	CD207	CCDC113	TP63	TERF1	GET1	GPR101	KPNA2	KDELR2	LOC105082003	KRT1	KASH5	EVI5L	TM4SF18	KRT40	LOC105073767	CDC14A	ABCA7	CREM	LOC105079328	IQCE	SRP54	LOC105076258	ENTR1	KRT72	TAP1	CCDC172	LOC105079325	TC2N	CCDC92	NEK2	SRP72	PRKG2	LOC105076363	SLC16A12	GPN1	LOC105077036	MMADHC	SRP68	CCDC149	VPS53	CCDC27
GO:0006913	nucleocytoplasmic transport biological_process	0.0010146	0.20859	65	5505	143	16845	KASH5	KRT1	EVI5L	KRT40	CREM	ENTR1	LOC105076258	LOC105079328	LOC105063554	KPNA7	KRT72	KPNA4	NUP98	CCDC172	KRT18	LOC105076267	LOC105079325	LOC105079331	CCDC113	HOOK1	CD207	LOC105076257	RAB3IL1	KRT78	SPATA18	LOC105063391	BLOC1S2	KRT77	KPNA2	KRT74	LOC105082003	PFDN4	KRT3	KRT26	LOC105078510	BIN1	CCDC153	CKAP4	KRT8	LOC105079320	KIF21A	LOC105079321
GO:0051169	nuclear transport biological_process	0.0010146	0.20859	65	5505	143	16845	KRT3	KRT26	LOC105082003	KRT74	PFDN4	BLOC1S2	KRT77	KPNA2	LOC105063391	SPATA18	RAB3IL1	KRT78	LOC105076257	CCDC113	HOOK1	CD207	LOC105079331	LOC105079325	KRT18	LOC105076267	CCDC172	KPNA4	NUP98	KPNA7	KRT72	LOC105063554	ENTR1	LOC105076258	LOC105079328	CREM	KRT40	EVI5L	KASH5	KRT1	EMILIN3	KRT79	TRAF7	CCDC149	LOC105077036	LOC123613073	GPC3	NXF3
GO:0003777	microtubule motor activity molecular_function	0.0011057	0.21468	36	5505	69	16845	KIF6	KIF20A	LOC105084021	KIF14	DNAH6	KIF27	KIF18A	KIF17	KIF3A	DNAH2	DNAH12	SHCBP1L	DNAH14	KIF2C	KIF9	LINS1	KIF21A	KIF15	DNAH3	KIF1B	KIF18B	DNHD1	KIF2B	KIFC2	KIF3B	DNAH8	KIF12	KIF22	DNAH7	DNAH1	KIF26B	KIF16B	DNAH10	DNAH17	KIF7	KIF23
GO:0042802	identical protein binding molecular_function	0.0011761	0.21468	70	5505	155	16845	KRT19	LAMB4	CCDC40	GABPB1	TTC24	LOC105066731	OLFML3	FCER2	LMNA	MYH7B	CENPF	MGAT4D	TTC32	CCDC153	CAP2	KRT8	LOC105077036	TMTC4	KRT79	VPS53	LOC105062093	LOC105081847	LRRFIP2	KCNH4	CEP57L1	DES	CCDC107	CCDC92	SH3BP1	DNAJC3	SRP72	CCDC122	LOC105076363	TPM1	KRT72	LOC105076258	IQCE	TTC29	LOC105076267	KRT9	CCDC157	MYT1L
GO:0007129	synapsis biological_process	0.001329	0.21468	9	5505	11	16845	ATG16L2	SYCE3	LIG3	SYCE1L	SYCP1	CUNH1orf146	ARC	CEP72	SYCE1
GO:0007130	synaptonemal complex assembly biological_process	0.001329	0.21468	9	5505	11	16845	ARC	CEP72	SYCE1	SYCP1	CUNH1orf146	LIG3	SYCE3	ATG16L2	SYCE1L
GO:0070192	chromosome organization involved in meiosis biological_process	0.001329	0.21468	9	5505	11	16845	CUNH1orf146	SYCP1	SYCE1	ARC	CEP72	SYCE1L	LIG3	ATG16L2	SYCE3
GO:0070193	synaptonemal complex organization biological_process	0.001329	0.21468	9	5505	11	16845	SYCE1L	ATG16L2	SYCE3	LIG3	SYCE1	ARC	CEP72	CUNH1orf146	SYCP1
GO:0006508	proteolysis biological_process	0.0014267	0.22252	274	5505	717	16845	LOC123612094	CAPN1	RNF41	KIF27	DZIP3	REC8	C1RL	NR5A1	PRSS38	CPB1	SIAH2	RMND1	RNF126	PLG	GRHL1	ADAMTS6	LOC105061855	AGBL3	MMP11	KLK11	WDR38	MBTPS2	LOC123614324	LOC105079785	CTSK	RLIM	ADGB	PRSS33	ASTL	LOC105079896	SCPEP1	ZSWIM2	HTRA3	CCDC148	LOC105082485	CKS2	RNF151	PCSK2	CTSS	ANAPC11	CORIN	ELOC
GO:0005215	transporter activity molecular_function	0.0014841	0.22375	478	5505	1293	16845	SLCO4A1	CACNG4	KCNA7	SLC19A1	SLC7A6	KCNA4	LOC105066854	HTR3B	LOC105072511	LOC105074257	ZNF710	SLC1A2	GABRA5	LOC105074313	CLCN2	LOC105062803	LOC105073298	SLC2A5	TMEM38A	STX7	LOC105083793	EPHB4	SPATA18	LOC105070675	LOC123614368	MXD3	MTOR	SLC17A1	ASXL3	DNAJC24	DDIT3	SCNN1G	SLC2A7	LOC105063514	RPS21	LOC105075450	NIPAL4	KCNQ3	ATP2A2	LOC105076242	ATP6V1D	SLC47A2
GO:0020037	heme binding molecular_function	0.0017762	0.25916	61	5505	135	16845	LOC105061856	LOC105068581	ANXA6	LOC105079445	CYGB	LOC105077899	LOC105067585	KCNAB2	LOC105062872	EEF1D	CAPZB	LOC105072505	UBTF	COLEC12	SAR1B	SCAF11	LOC105081517	LOC105081809	CKAP4	LOC105067428	IDO1	LOC105067942	LOC105082404	LOC105081899	SYT17	LOC105080801	CHRNA6	LOC105081696	LOC105065866	LOC105064023	LOC105069199	SLCO2A1	HBZ	LOC105061855	LOC105065748	LOC105073057	LOC105069192	TBXAS1	LOC123617428	TMEM249	GGA1	ADGB
GO:0043085	positive regulation of catalytic activity biological_process	0.0023524	0.32242	16	5505	26	16845	SPDYC	HLF	LOC105067298	DIABLO	COBLL1	ACD	LOC105068833	LOC105065212	LOC105077710	APH1B	PPARGC1B	TSC2	GPHB5	CUNH16orf92	SPDYA	MUSK
GO:0044093	positive regulation of molecular function biological_process	0.0023524	0.32242	16	5505	26	16845	TSC2	PPARGC1B	GPHB5	CUNH16orf92	SPDYA	MUSK	LOC105067298	SPDYC	HLF	COBLL1	DIABLO	LOC105065212	ACD	LOC105068833	APH1B	LOC105077710
GO:0004181	metallocarboxypeptidase activity molecular_function	0.0029722	0.38448	17	5505	28	16845	AEBP1	AGBL4	CPZ	CPA1	CPB2	AGBL2	CPD	CPB1	CPA3	AGBL1	AGTPBP1	AGBL5	CPA5	CPA6	AGBL3	CPXM1	LOC105069792
GO:0042803	protein homodimerization activity molecular_function	0.0029752	0.38448	51	5505	111	16845	KRT8	MGAT4D	CCDC153	CENPF	LMNA	OLFML3	FCER2	LOC105066731	LAMB4	KRT19	GABPB1	CCDC40	LOC105076363	CCDC122	SH3BP1	CCDC92	DES	CCDC107	LRRFIP2	KCNH4	VPS53	KRT79	LOC105062093	LOC105077036	LOC105080108	TRIM3	KRT1	GOLGA1	LOC105069188	MYT1L	MORC3	CCDC172	LOC105076267	KRT9	IQCE	LOC105076258	KRT72	TPM1	TERF1	LOC105076257	LOC105079331	CD207
GO:0097223	sperm part cellular_component	0.0031338	0.39372	8	5505	10	16845	CATSPERG	RELL2	SPESP1	NAGS	KRT78	APBA1	AMOT	CUNH2orf92
GO:0043549	regulation of kinase activity biological_process	0.0040243	0.47053	10	5505	14	16845	SPDYA	CCNYL1	CCNY	LOC105077710	TEX11	GPHB5	SPDYC	PKIG	PKIA	PKIB
GO:0045859	regulation of protein kinase activity biological_process	0.0040243	0.47053	10	5505	14	16845	SPDYA	CCNYL1	CCNY	LOC105077710	TEX11	GPHB5	PKIG	SPDYC	PKIB	PKIA
GO:0016984	ribulose-bisphosphate carboxylase activity molecular_function	0.0040572	0.47053	5	5505	5	16845	HAP1	CAMKV	LOC105081517	GPC3	S1PR2
GO:0008569	minus-end-directed microtubule motor activity molecular_function	0.0041843	0.47314	13	5505	20	16845	DNAH7	SHCBP1L	DNAH14	DNAH2	DNAH12	DNAH6	DNAH8	DNAH1	LINS1	DNAH17	DNHD1	DNAH10	DNAH3
GO:0009611	response to wounding biological_process	0.0046593	0.51255	69	5505	160	16845	DAPK3	TRIM15	CEBPE	FAM81A	TPD52L1	MYH7B	SPTBN4	CCDC40	RNF150	RASSF8	LOC105079321	LOC105079320	F2	TRIM6	IL37	FAM135A	WFDC3	CKAP4	LOC105072267	CCDC153	FGA	SLC36A3	S100Z	CCDC27	COLEC12	PLXDC2	LOC105072265	TEKT2	GOLM1	CCDC122	EPS15	SPATA24	IL1RN	TMCC3	TEX35	DES	EMILIN1	KIFC2	CCDC157	TLR7	CAVIN4	TPM1
GO:0008235	metalloexopeptidase activity molecular_function	0.0047595	0.51255	21	5505	38	16845	CPZ	CPB1	CPD	AGBL2	CPA1	CPB2	LOC105074849	AGBL4	AEBP1	DPEP1	DNAH2	AGBL3	CPA6	CPXM1	LOC105069792	OSBP2	AGBL5	AGTPBP1	AGBL1	CPA3	CPA5
GO:0016705	oxidoreductase activity	acting on paired donors	with incorporation or reduction of molecular oxygen molecular_function	0.0050228	0.51857	76	5505	178	16845	THBS3	SYNPR	LOC105077048	NAV2	FMO5	TBXAS1	LOC105073057	LOC105069192	LOC105070489	USP43	PRDX2	LOC105080417	SP100	HMOX1	CENPK	LOC105072853	CIBAR1	LOC105081696	LOC105070500	LOC105063910	LOC105069199	MOXD1	LOC105065866	LOC105064023	LOC105068092	LOC105070609	LOC105064844	LOC105065843	HTR3B	EDF1	LOC105080418	LOC105081472	SKAP2	LOC105081748	VXN	BBOX1	LOC123613150	LOC105073055	LOC105081827	LOC105074542
GO:0070840	dynein complex binding molecular_function	0.0051004	0.51857	45	5505	98	16845	LOC105080108	KRT8	CENPF	LOC105069188	GOLGA1	CCDC153	KRT1	TRIM3	KRT9	FCER2	DNAAF8	LMNA	LOC105076267	CCDC172	MORC3	CCDC40	KRT19	TPM1	KRT72	LAMB4	LOC105076258	LOC105066731	IQCE	LOC105076257	BICD1	CCDC122	LOC105076363	KCNH4	LRRFIP2	CD207	CCDC107	DES	CCDC92	LOC105079331	KRT3	KRT74	LOC105082003	TSKS	LOC105062093	KRT79	KRT77	LOC105069367
GO:0016491	oxidoreductase activity molecular_function	0.0051737	0.51857	325	5505	874	16845	TECR	LOC105068581	PERCC1	CRTAM	PPP4C	SLC7A6OS	SALL4	SDR42E1	LMBR1L	USP16	NXN	NUF2	MSL2	TH	DHTKD1	MFAP3L	NSUN7	APOD	HDAC11	SMARCD3	ATL1	LOC105064313	PIPOX	FGD1	LOC105082311	PDIA5	LOXL1	LOC105082005	FMO1	LOC105081809	ELSPBP1	NOX1	LOC105082404	MAT2B	ALDH1A2	TPPP2	BCO2	MYH7B	FDFT1	DIO1	LOC105078907	CTIF
GO:0005506	iron ion binding molecular_function	0.005757	0.51857	71	5505	169	16845	TTC7A	LOC105067428	CDH22	CKAP4	LOC105081060	SYTL4	LOC105081809	LOC105068394	AGMO	LOC105081517	SCAF11	LOC105074471	LOC105080801	ISCU	LOC105074315	TYSND1	FA2H	CUNH12orf60	LOC105081899	LOC105082404	NFU1	LOC105067942	LOC105062872	LOC105067585	LOC105077899	FTMT	LOC105068581	TMLHE	COLEC12	LOC105072505	CUNH8orf48	CAPZB	LOC105077419	LOC105082770	EEF1D	BBOX1	LOC105084051	RAB3B	LOC105081748	LOC105081472	LOC105074542	LOC105074032
GO:0006954	inflammatory response biological_process	0.0057686	0.51857	13	5505	21	16845	IL36RN	IL37	FAM135A	IL1F10	IL1RN	IL1B	LOC105072267	S100Z	IL31RA	LOC105072266	PLXDC2	LOC105072265	IL21R
GO:0046903	secretion biological_process	0.0058695	0.51857	48	5505	106	16845	LCA5	PLA2G3	LOC105080784	LOC105075450	PLA2G2F	NECAB1	DCBLD2	UCK2	TEX26	PDIA2	VPS53	TSHZ2	LOC105076735	PLA2G2E	EXOC3L2	SAR1B	PXDN	PLA2G2C	SPACA9	EME1	NAGS	PDILT	CLRN3	LOC105073775	AMOT	KRT9	EEPD1	RELL2	HSPA2	BLM	EQTN	PLA2G2A	ARHGEF12	LOC105062803	SPESP1	ZWILCH	PROCA1	SYCN	PLA2G5	KIAA0895L	FLYWCH1	APOA4
GO:0051321	meiotic cell cycle biological_process	0.006082	0.51857	22	5505	41	16845	IHO1	SYCE1L	MEIOC	NECTIN4	LIG3	SGO2	CUNH1orf146	LYST	CEP72	SPO11	TTC23L	BTBD10	SYCE3	ATG16L2	P4HA3	DDX18	CUNH4orf54	MROH2A	TEX11	SYCP1	SYCE1	ARC
GO:0007018	microtubule-based movement biological_process	0.0060841	0.51857	44	5505	95	16845	DNAH17	KIF7	KIF26B	KIF16B	DNAH10	LOC123618679	DNAH1	KIF12	KIF22	KIF3B	DNAH3	KIF1B	KIF18B	PTMS	KIF2B	KIF15	RSPH6A	LINS1	DNAH14	SHCBP1L	KIF2C	KIF9	CMTM5	KIF27	KIF18A	KIF17	KIF3A	KIF20A	KIF6	KIF14	RSPH9	KIF23	DNAH7	DNAH8	MAPK8IP2	KIFC2	DNHD1	KIF21A	DNAH2	DNAH12	DNAH6	CUNH9orf131
GO:0000795	synaptonemal complex cellular_component	0.006381	0.51857	6	5505	7	16845	ATG16L2	SYCE1L	SYCP1	ARC	CEP72	SYCE1
GO:0030141	secretory granule cellular_component	0.0069987	0.51857	11	5505	17	16845	UGGT2	RDH13	AMOT	PXDN	KRT78	RELL2	CHGA	CUNH2orf92	SYCN	NAGS	SPESP1
GO:0051345	positive regulation of hydrolase activity biological_process	0.0070365	0.51857	7	5505	9	16845	MUSK	LOC105065212	LOC105068833	HLF	TSC2	DIABLO	COBLL1
GO:0005577	fibrinogen complex cellular_component	0.0071173	0.51857	44	5505	97	16845	CCDC157	CAVIN4	TPM1	ENTR1	LOC105076258	LOC105079328	IQCE	CCDC22	KIF2C	KRT1	APOA4	NAV1	PFDN4	BLOC1S2	LOC105075122	ANKRD35	CD207	LOC105079331	TRIM15	DAPK3	CEBPE	FAM81A	TPD52L1	MYH7B	CCDC40	RASSF8	LOC105079321	LOC105079320	TRIM6	CKAP4	CCDC153	FGA	CCDC27	COLEC12	TEKT2	GOLM1	CCDC122	EPS15	SPATA24	TMCC3	TEX35	DES
GO:0030168	platelet activation biological_process	0.0071173	0.51857	44	5505	97	16845	SPATA24	EPS15	CCDC122	GOLM1	KIFC2	EMILIN1	DES	TEX35	TMCC3	COLEC12	CCDC27	TEKT2	FGA	CCDC153	CKAP4	TPD52L1	MYH7B	FAM81A	CEBPE	DAPK3	TRIM15	TRIM6	LOC105079320	LOC105079321	RASSF8	CCDC40	LOC105075122	LOC105079331	CD207	ANKRD35	PFDN4	NAV1	APOA4	BLOC1S2	KIF2C	CCDC22	KRT1	CCDC157	IQCE	LOC105079328	LOC105076258	ENTR1
GO:0006811	ion transport biological_process	0.0071679	0.51857	304	5505	818	16845	JAKMIP1	SCN3B	HTR3B	LOC105072511	FXYD7	CNGA3	LOC105073775	TRPV3	KCNA7	GABRB2	TRIM45	KCNA4	CLCNKA	HCN1	AHCYL1	DNAI1	CATSPER3	GALNT5	CMTM2	CHRNB4	MARCHF11	SPATA18	EPHB4	LOC123614368	SLC12A5	HSP90AA1	GABRA5	SLC26A7	TRPM8	CCDC171	KCNK17	CLCN2	LOC105073298	TMEM38A	PLA2G2A	LOC105063514	PKD2L2	SCNN1G	RPS21	KCNB2	NIPAL4	TRIM58
GO:0005891	voltage-gated calcium channel complex cellular_component	0.0073344	0.51857	6	5505	7	16845	APBA1	LOC105067192	CATSPERE	CATSPERB	CATSPERG	CATSPERD
GO:0034704	calcium channel complex cellular_component	0.0073344	0.51857	6	5505	7	16845	CATSPERD	CATSPERG	CATSPERE	CATSPERB	LOC105067192	APBA1
GO:0036128	CatSper complex cellular_component	0.0073344	0.51857	6	5505	7	16845	APBA1	LOC105067192	CATSPERG	CATSPERB	CATSPERE	CATSPERD
GO:0051347	positive regulation of transferase activity biological_process	0.0076072	0.51857	8	5505	11	16845	PPARGC1B	GPHB5	SPDYC	LOC105067298	CUNH16orf92	SPDYA	ACD	LOC105077710
GO:0015908	fatty acid transport biological_process	0.0076827	0.51857	8	5505	11	16845	LOC105073775	PLA2G2A	PLA2G2E	PLA2G2F	PLA2G3	PROCA1	PLA2G2C	PLA2G5
GO:0015909	long-chain fatty acid transport biological_process	0.0076827	0.51857	8	5505	11	16845	PLA2G2F	PLA2G3	PROCA1	PLA2G2C	PLA2G5	LOC105073775	PLA2G2A	PLA2G2E
GO:0032309	icosanoid secretion biological_process	0.0076827	0.51857	8	5505	11	16845	PLA2G2C	PROCA1	PLA2G5	PLA2G3	PLA2G2F	PLA2G2E	LOC105073775	PLA2G2A
GO:0046717	acid secretion biological_process	0.0076827	0.51857	8	5505	11	16845	PLA2G2E	PLA2G2A	LOC105073775	PLA2G5	PLA2G2C	PROCA1	PLA2G3	PLA2G2F
GO:0050482	arachidonic acid secretion biological_process	0.0076827	0.51857	8	5505	11	16845	LOC105073775	PLA2G2A	PLA2G2E	PLA2G2F	PLA2G3	PLA2G2C	PROCA1	PLA2G5
GO:0071715	icosanoid transport biological_process	0.0076827	0.51857	8	5505	11	16845	LOC105073775	PLA2G2A	PLA2G2E	PLA2G2F	PLA2G3	PROCA1	PLA2G2C	PLA2G5
GO:1901571	fatty acid derivative transport biological_process	0.0076827	0.51857	8	5505	11	16845	PLA2G2E	LOC105073775	PLA2G2A	PLA2G2C	PROCA1	PLA2G5	PLA2G2F	PLA2G3
GO:0016860	intramolecular oxidoreductase activity molecular_function	0.0080725	0.51857	13	5505	22	16845	GCGR	LOC105078510	NEU4	SSTR3	MYOF	ADAM2	TRPT1	TPI1	DNAJC3	ZNF782	RPIA	LOC105063391	KPNA2
GO:0016861	intramolecular oxidoreductase activity	interconverting aldoses and ketoses molecular_function	0.0080725	0.51857	13	5505	22	16845	RPIA	ZNF782	KPNA2	LOC105063391	NEU4	GCGR	LOC105078510	SSTR3	ADAM2	MYOF	DNAJC3	TPI1	TRPT1
GO:0001932	regulation of protein phosphorylation biological_process	0.0080991	0.51857	11	5505	17	16845	GPHB5	TEX11	PKIB	SPDYA	CARMIL1	CCNYL1	SPDYC	PKIG	PKIA	LOC105077710	CCNY
GO:0017038	protein import biological_process	0.0081403	0.51857	61	5505	143	16845	CREM	KASH5	KRT1	KRT40	EVI5L	CCDC172	KPNA4	LOC105079325	KRT18	LOC105076267	ENTR1	LOC105076258	LOC105079328	KPNA7	KRT72	TERF1	LOC105076257	LOC105079331	HOOK1	CCDC113	CD207	KRT74	LOC105082003	PFDN4	KRT3	SPATA18	RAB3IL1	KRT78	KRT77	KPNA2	LOC105063391	KRT8	CCDC153	PEX13	LOC105078047	LOC105078510	CKAP4	SNUPN	LOC105075450	LMNA	KIF21A	LOC105079321
GO:0005886	plasma membrane cellular_component	0.0084932	0.53354	140	5505	358	16845	LOC105074336	ARMC12	LOC105069591	FASLG	ARMH4	ATP2A2	CEP70	TMEM176A	EMILIN1	DUSP22	RUFY4	ADCY3	GPM6B	PRICKLE3	EFEMP1	HRCT1	TBKBP1	IZUMO3	LONRF1	GPC3	GPC2	SLITRK6	ANLN	ANO7	AGBL5	STAG3	CKAP4	CCDC153	DNAL1	APBA1	TRIM58	LOC105075450	LOC105071392	MYO1H	GPC6	GPC4	LAMB4	SLC51B	ADCY1	CELSR3	NKG7	KCNB2
GO:0044702	single organism reproductive process biological_process	0.0087219	0.5404	52	5505	120	16845	LLCFC1	SYCE3	ZPBP2	SPATA32	TMEM95	OPN4	TNP2	CABS1	TNP1	TRIB2	NOS3	PRDM11	CD276	IZUMO1	LOC105082487	GGN	HK3	LOC105076735	EFNA3	SPATA16	SLC1A4	GRAP2	PRRG3	TRAPPC2L	LRP1	MMP25	COLCA2	HPS6	RELL2	CDC42EP1	SPIN3	GSX2	AMOT	LOC105077251	CFAP74	LIG3	DDX58	NAGS	SPIN1	IFIT3	KRT78	LOC105065154
GO:0004180	carboxypeptidase activity molecular_function	0.0089992	0.55005	19	5505	35	16845	CPXM1	LOC105069792	CPA6	AGBL3	CPA5	AGBL1	AGTPBP1	AGBL5	SCPEP1	CPA3	CPB1	CPA1	CPB2	AGBL2	CPD	CPZ	CPVL	AGBL4	AEBP1
GO:0004112	cyclic-nucleotide phosphodiesterase activity molecular_function	0.0093941	0.56653	19	5505	35	16845	ZNF774	PDE7A	OXCT1	PDE4C	PDE6C	SAMHD1	GAA	PDE8B	PDE1A	PDE9A	GPATCH2	PDE6H	PDSS1	PDE4B	LOC105080128	PDE5A	PDE4A	PDE10A	PDE3B
GO:0006820	anion transport biological_process	0.0097866	0.58243	62	5505	145	16845	IHO1	KLF12	RTKN2	SLC26A7	PLA2G5	CHRNE	PROCA1	PLA2G2A	SLC30A8	LOC105069746	CLCN2	LOC105073298	PITPNM1	LOC105080710	SLC4A5	RHCG	SLC49A3	SNAPC1	PICK1	SLC52A3	GALNT5	TMEM225B	SLC4A10	DNAI1	CLCNKA	SLC4A9	DNAJC18	CUNH1orf116	JAKMIP1	LOC105073775	ERAP2	PTPN14	ANKH	SMC4	ATP2A2	TEX35	TMCC3	SLC26A11	LOC105074336	HS6ST3	MFAP3L	FAM184A
GO:0032504	multicellular organism reproduction biological_process	0.010523	0.61812	52	5505	121	16845	POM121L2	SPIN1	LOC105075056	IFIT3	KRT78	IL17RA	LOC105074345	SYT13	EQTN	CCDC136	ACSF2	BRD1	SPESP1	CLIP2	SPIN3	CDC42EP1	AMOT	LOC105077251	CFAP74	GSX2	ANGEL1	RELL2	LIG3	DDX58	NAGS	HK3	LOC105076735	LOC105082487	GGN	EFNA3	SPATA16	IZUMO1	COLCA2	MMP25	HPS6	SLC1A4	GRAP2	TRAPPC2L	LRP1	PRRG3	TNP1	TRIB2
GO:0046365	monosaccharide catabolic process biological_process	0.010699	0.6204	18	5505	34	16845	PKLR	WIPI2	ALDOC	KPNA2	LOC105063391	RPIA	PFKL	NUF2	PGK2	MYOF	DRD1	SSTR3	LOC105074478	CUNH1orf43	LOC105079100	NKX3-2	LOC105078510	GCGR
GO:0044421	extracellular region part cellular_component	0.010876	0.6227	115	5505	291	16845	SCN2B	DTNA	ALB	LOC105075122	SLC6A15	C4A	LOC105065091	LOC105074313	RAD54L2	NAV1	PFDN4	LOC105072266	LOC105080558	CCDC22	COLGALT2	CER1	CAMK2B	EDDM13	CAVIN4	TPM1	LY6G5B	YEATS4	CCDC122	CARTPT	TEX35	EMILIN1	LRP1	DES	KIFC2	GSTM4	NPY2R	CATSPER4	COLEC12	OPN3	LOC105072265	AP1S1	RIBC1	LINGO1	SOGA3	RNF6	PLA2G4B	CKAP4
GO:0004113	2'	3'-cyclic-nucleotide 3'-phosphodiesterase activity molecular_function	0.012458	0.70432	4	5505	4	16845	OXCT1	ZNF774	GAA	LOC105080128
GO:0046653	tetrahydrofolate metabolic process biological_process	0.012956	0.72348	4	5505	4	16845	DHFR	CRTAM	PDK3	LOC105075122
GO:0032501	multicellular organismal process biological_process	0.013758	0.75885	277	5505	760	16845	SOX4	TAS2R16	CFAP74	LOC105071778	RAPSN	CDC42EP1	PDPN	CKAP2L	SYT8	LAMA2	IFT81	GET3	LOC105078674	CCDC22	ABCC9	NAGS	BNIP1	ACACB	NFATC1	PFDN4	NAV1	LOC105063683	WNT10A	KIAA0586	LOC123612038	SLC41A2	KRT78	VASH2	LOC105065154	FOXP2	SPIN1	GPR15	BCL11A	BRD1	WNT1	CCDC136	EQTN	LOC105075122	SYT13	LOC105074345	GPSM1	POFUT1
GO:0001775	cell activation biological_process	0.014365	0.76519	49	5505	114	16845	LOC105075122	PLCB3	LOC105079331	CD207	ANKRD35	PFDN4	NAV1	APOA4	BLOC1S2	CCDC22	KIF2C	KRT1	CCDC157	IQCE	LOC105079328	ENTR1	LOC105076258	TPM1	CAVIN4	SPATA24	EPS15	CCDC122	GOLM1	KIFC2	LAX1	EMILIN1	DES	TEX35	TMCC3	LAT2	COLEC12	CCDC27	TEKT2	HRCT1	FGA	CCDC153	CKAP4	TPD52L1	MYH7B	SLAMF1	FAM81A	CEBPE
GO:0019953	sexual reproduction biological_process	0.01448	0.76519	57	5505	136	16845	OPN4	LLCFC1	ZPBP2	SYCE3	SPATA32	TMEM95	TNP2	CABS1	TNP1	TRIB2	LMNA	NOS3	PRDM11	CUNH9orf131	CD276	IZUMO1	SPATA16	EFNA3	GGN	LOC105082487	FHL5	HK3	LOC105076735	PRRG3	LRP1	TRAPPC2L	SLC1A4	GRAP2	HPS6	MMP25	COLCA2	RELL2	GSX2	LOC105077251	AMOT	CFAP74	SPIN3	CDC42EP1	DDX58	NAGS	LIG3	IFIT3
GO:0016758	transferase activity	transferring hexosyl groups molecular_function	0.014858	0.76519	59	5505	140	16845	MYLPF	GDF9	CCDC6	CCDC15	FUT1	SCARB1	GLT8D2	LOC105075870	B3GNT2	CHSY1	POMT2	POMGNT1	FUT7	PROSER2	GLT6D1	ALG6	B3GALT6	DUS2	IL12B	RCAN2	APBA1	PYGB	CHSY3	B3GNT9	UNC80	RAPH1	SLC5A3	LOC105063572	GYS1	GYS2	UGGT2	LOC105078245	B4GALNT3	CPA5	B3GALT9	TENM1	LOC105063910	ALG13	STT3B	GGTA1	B3GNT8
GO:0005694	chromosome cellular_component	0.015514	0.76519	132	5505	343	16845	TNP2	LAMB4	RIPPLY1	LOC123619553	RNF168	OPN4	CFAP251	TIGD4	CD276	LOC105064237	LOC105067298	DDIT3	LOC105064435	ACD	IFT122	RPL23A	CPLX2	ARC	LOC105062933	ZC4H2	EFNA3	TRIM35	TBKBP1	CHD5	LOC105067484	LOC105065682	FGFR1OP2	HS6ST3	DDHD1	FMNL1	PROM1	KCNG4	LRRFIP2	GRAP2	DES	GRWD1	SCN9A	SLX4	CUNH16orf92	PEG10	SOX4	PTMS
GO:0004623	phospholipase A2 activity molecular_function	0.015617	0.76519	9	5505	14	16845	PLA2G2E	PLA2G12B	LOC105073775	PLA2G2A	PLA2G2C	PROCA1	PLA2G5	PLA2G3	PLA2G2F
GO:0045444	fat cell differentiation biological_process	0.016109	0.76519	9	5505	14	16845	AMPD3	LOC105072760	GPR4	EFEMP2	ADIG	OPN3	B4GALT6	LONP1	NEIL3
GO:0004484	mRNA guanylyltransferase activity molecular_function	0.016139	0.76519	5	5505	6	16845	LIG4	LIG3	TSSK1B	RNGTT	LIG1
GO:0015718	monocarboxylic acid transport biological_process	0.016195	0.76519	16	5505	30	16845	LOC105073775	PLA2G2E	SIRPA	LOC105075450	DNAJC18	PLA2G2F	MFAP3L	PLA2G2C	SLC51B	PLA2G2A	LOC105074336	PLA2G3	CHRNE	PROCA1	PLA2G5	AGBL5
GO:0007342	fusion of sperm to egg plasma membrane biological_process	0.016357	0.76519	12	5505	21	16845	RELL2	KRT78	IFIT3	IZUMO1	TMEM95	LLCFC1	AMOT	LOC105076735	SPESP1	NAGS	EQTN	LOC105074345
GO:0045026	plasma membrane fusion biological_process	0.016357	0.76519	12	5505	21	16845	LOC105074345	EQTN	NAGS	SPESP1	LOC105076735	AMOT	LLCFC1	IZUMO1	TMEM95	IFIT3	KRT78	RELL2
GO:0006919	activation of cysteine-type endopeptidase activity involved in apoptotic process biological_process	0.016708	0.76519	6	5505	8	16845	DIABLO	LOC105065212	COBLL1	LOC105068833	MUSK	HLF
GO:0010950	positive regulation of endopeptidase activity biological_process	0.016708	0.76519	6	5505	8	16845	LOC105068833	COBLL1	LOC105065212	DIABLO	MUSK	HLF
GO:0010952	positive regulation of peptidase activity biological_process	0.016708	0.76519	6	5505	8	16845	MUSK	HLF	LOC105065212	DIABLO	COBLL1	LOC105068833
GO:0043280	positive regulation of cysteine-type endopeptidase activity involved in apoptotic process biological_process	0.016708	0.76519	6	5505	8	16845	MUSK	HLF	COBLL1	LOC105065212	DIABLO	LOC105068833
GO:0097202	activation of cysteine-type endopeptidase activity biological_process	0.016708	0.76519	6	5505	8	16845	HLF	MUSK	LOC105065212	DIABLO	COBLL1	LOC105068833
GO:2001056	positive regulation of cysteine-type endopeptidase activity biological_process	0.016708	0.76519	6	5505	8	16845	LOC105068833	LOC105065212	COBLL1	DIABLO	HLF	MUSK
GO:0007017	microtubule-based process biological_process	0.016804	0.76519	98	5505	246	16845	KIF7	ANGPTL2	KIF26B	LOC105082003	SPEF1	DNAH1	KIF12	CSTA	KIF3B	CD207	CEP43	TBC1D2B	DNAH3	CEP126	DYNLL1	KIF2B	HSPA6	KIF15	LINS1	DNAH14	KIF2C	KIF9	KIF27	S100A7	KIF18A	KASH5	KIF23	RSPH9	CCDC27	SYCE1	VPS53	NDC80	MMADHC	NEK10	DNAH7	PRKG2	DNAH8	MAPK8IP2	CCDC88A	NEK2	PIERCE2	GHITM
GO:0006605	protein targeting biological_process	0.017001	0.76519	85	5505	212	16845	KRT79	TRAF7	EMILIN3	LOC105077036	GPN1	LOC105073766	SRP68	CCDC149	IMPG2	SRP72	CCDC122	LOC105076364	FMNL1	LOC105076363	SLC16A12	LOC105079324	DES	ABCF1	CCDC92	SOCS7	CUNH19orf44	LRRFIP2	SNUPN	PFKFB3	LOC105071392	LOC105075450	LMNA	LOC105079320	KIF21A	LOC105079321	LOC105073770	KRT19	LAMB4	CRY1	LOC105074839	KRT8	LOC105078510	PEX13	CCDC153	LOC105078047	CKAP4	KRT74
GO:0051641	cellular localization biological_process	0.017087	0.76519	297	5505	811	16845	SPACA9	LOC105080108	LOC105073767	CREM	ABCA7	KIF9	KRT36	PDILT	KASH5	KRT40	FAHD1	TOMM70	FSIP1	NUP98	SEC24B	LOC105079325	LOC105076258	ENTR1	SRP54	LOC105063554	AOC2	EEPD1	WAS	KRT72	STX10	PLIN3	TERF1	SPA17	LOC105079331	SPESP1	CD207	ZWILCH	XPO5	CT55	TMPRSS2	KDELR2	KIAA0895L	APOA4	KNSTRN	CCDC169	GPR101	GET1
GO:0008238	exopeptidase activity molecular_function	0.017638	0.78215	52	5505	122	16845	AGBL2	LOC105081847	PRSS12	CTSF	LOC105064046	TMPRSS4	LOC105069792	LOXL3	TMPRSS13	RUFY4	OSBP2	CPA3	CPD	CUNH12orf60	LOC105074849	CPA1	LOC105071368	BSDC1	HPN	SCRN2	AGBL4	ERLIN2	LOC105075941	CKS2	DNAH2	CPA6	LOC105065589	HTRA3	CCDC153	AGBL5	SCPEP1	TMPRSS2	CTSK	SSC4D	CD163	AEBP1	TINAG	CPXM1	SCRN1	LOC105069838	AGBL3	CPA5
GO:0001669	acrosomal vesicle cellular_component	0.017955	0.78846	6	5505	8	16845	AMOT	CUNH2orf92	NAGS	KRT78	RELL2	SPESP1
GO:0008081	phosphoric diester hydrolase activity molecular_function	0.018538	0.80377	32	5505	69	16845	PDE1A	GDPD4	SAMHD1	PLCL2	PDE3B	PDE4A	PLCZ1	GDPD1	GPATCH2	PDIA5	PDE9A	PLCD4	GDE1	PDE8B	GDPD2	GAA	PDE7A	ZNF774	OXCT1	PDE4C	PDE6C	KCNK10	PDE10A	PLCG2	LOC105083613	PLCB3	PDE6H	PDSS1	PLCH2	PDE4B	PDE5A	LOC105080128
GO:1901606	alpha-amino acid catabolic process biological_process	0.018851	0.80377	5	5505	6	16845	GLDC	CEP112	TDO2	CUNH19orf47	ANXA6
GO:0006760	folic acid-containing compound metabolic process biological_process	0.018851	0.80377	5	5505	6	16845	DHFR	LOC105075495	PDK3	CRTAM	LOC105075122
GO:0005996	monosaccharide metabolic process biological_process	0.019015	0.80377	43	5505	100	16845	PGK2	LPIN1	RASIP1	NKX3-2	LOC105080128	ALDOC	WIPI2	LOC105063391	KPNA2	ZNF782	PFKFB2	RPIA	FFAR4	KRT36	LOC105074478	CUNH1orf43	PKLR	CACNA1D	SRP54	LOC105074257	NUF2	PFKL	MYOF	ARL4A	H6PD	SSTR3	PERCC1	PCK1	ARHGEF16	MAN2B2	PFKFB4	OTOGL	DRD1	LOC105078510	NEU4	GCGR	LOC105079100	PFKFB1	PFKFB3	IL33	AK8	MAN2A2
GO:0004620	phospholipase activity molecular_function	0.019905	0.82242	23	5505	47	16845	PLA2G2F	PLCL2	PLA2G4F	PLA2G2C	LOC105073775	PLCD4	PLA2G12B	PLBD1	PLA2G4E	PLA2G2E	PLCH2	PLA2G3	PLA2G5	PLA2G4D	PROCA1	PDIA5	PLA2G2A	PLA2G4B	KCNK10	SP100	PLCB3	PLCG2	PLCZ1
GO:0005882	intermediate filament cellular_component	0.020001	0.82242	30	5505	69	16845	LOC105079105	LOC105078010	LOC105079319	KY	MYOM3	LOC105075536	ANAPC2	LOC105082364	INA	ZNF827	CALM2	DRC7	LOC105075501	LOC105062291	LOC105073212	LOC123618406	CKAP5	LOC105079341	LURAP1L	EQTN	LOC105073214	LOC105073213	LOC123618404	LOC105078008	NPR1	P2RX7	DES	CEACAM19	LOC123619436	KRTAP29-1
GO:0045111	intermediate filament cytoskeleton cellular_component	0.020001	0.82242	30	5505	69	16845	KRTAP29-1	LOC123619436	P2RX7	CEACAM19	DES	LURAP1L	LOC105079341	LOC105078008	NPR1	LOC105073213	LOC123618404	EQTN	LOC105073214	CKAP5	LOC105075501	DRC7	LOC123618406	LOC105073212	LOC105062291	ANAPC2	LOC105075536	CALM2	LOC105082364	ZNF827	INA	LOC105078010	LOC105079105	MYOM3	KY	LOC105079319
GO:0042325	regulation of phosphorylation biological_process	0.02047	0.82799	12	5505	21	16845	PKIB	TEX11	GPHB5	PPP1R14D	CCNYL1	SPDYA	CARMIL1	PKIA	SPDYC	PKIG	CCNY	LOC105077710
GO:0034613	cellular protein localization biological_process	0.020686	0.82799	209	5505	561	16845	PPP2R1B	IPCEF1	ARRDC3	TMEM214	DNA2	CORO6	RASGRF1	AP2B1	IFT140	PER3	FLII	LOC105076257	ODAD1	CHAF1B	STX7	LOC105063391	KRT77	RAB3IL1	LOC123617428	SPATA18	KRT3	KRT74	SYTL4	SIPA1L1	CKAP4	LOC105078047	PEX13	CCDC153	DDIT3	KRT8	KRT19	CRY1	FEZF2	MEI1	USP44	KIF21A	LOC105075450	LOC105071392	COG6	SMARCA4	SNUPN	CUNH19orf44
GO:0070727	cellular macromolecule localization biological_process	0.020686	0.82799	209	5505	561	16845	NCAPG2	HOOK1	STX1A	DEPDC1B	ARID3C	SRP19	TOMM20L	LOC105079339	KRT78	LOC105074779	PFDN4	GGA1	BFSP2	GET3	NUP153	AP1B1	KPNA7	KIAA1958	LOC105076267	KRT18	KPNA4	PRR5	SOX6	ANGPTL3	TAP2	LRRFIP2	ARHGEF7	SOCS7	CCDC122	LOC105073766	SOX5	IMPG2	SEC23A	AVEN	CD74	DGKK	NCAPD2	ZC4H2	TRAF7	EMILIN3	NANOS2	IFT122
GO:0007126	meiosis biological_process	0.021007	0.82905	18	5505	35	16845	ARC	SYCE1	SYCP1	MROH2A	CUNH4orf54	DDX18	SYCE3	ATG16L2	BTBD10	SPO11	CEP72	LYST	CUNH1orf146	SGO2	LIG3	NECTIN4	SYCE1L	IHO1
GO:0034702	ion channel complex cellular_component	0.021079	0.82905	16	5505	30	16845	APBA1	SLC28A3	SCN9A	COL6A5	SCN4A	CATSPERD	KCNB2	CHIC1	LOC105067192	NPHP1	CATSPERG	CATSPERB	CATSPERE	SCN2A	SLC16A9	PLIN1
GO:0033036	macromolecule localization biological_process	0.021351	0.8325	308	5505	846	16845	TERF1	CCDC82	ZWILCH	XPO5	CD207	MPHOSPH9	LOC105079331	FSD2	APOA4	KDELR2	TMPRSS2	CT55	CDC7	LOC105066282	SPZ1	DNAH1	GPR101	GET1	CCDC169	ABCA7	CREM	LOC105073767	TOMM70	KRT40	FAHD1	KASH5	CORO2B	PDILT	KRT36	LOC105079325	SEC24B	FSIP1	KRT72	EEPD1	WAS	AOC2	LOC105063554	SRP54	LOC105076258	ENTR1	GOLM1	AP2A1
GO:0016052	carbohydrate catabolic process biological_process	0.022782	0.87511	35	5505	80	16845	P4HA3	LOC105063391	KPNA2	HPCAL4	CUNH4orf47	EFCAB3	RPIA	ALDOC	WIPI2	CABP4	SSTR3	CLXN	CIB1	NKX3-2	S100A16	KCNIP3	NUF2	PFKL	MYOF	PGK2	CABP1	CABP2	CHP2	CETN1	PKLR	LOC105078510	GCGR	LOC105079100	SPATA21	CALM2	SCGN	LOC105074478	CUNH1orf43	LOC105067113	DRD1
GO:0048610	cellular process involved in reproduction biological_process	0.022831	0.87511	93	5505	237	16845	SPO11	DDX58	LIG3	WDR81	MEIOC	SYCP1	GSX2	IQCE	STX4	ATG16L2	BTBD10	CUNH8orf74	RASGRF2	IL17RA	LOC105062789	LOC105079331	SPESP1	CD207	NECTIN4	POM121L2	IFIT3	SYCP3	FASTKD2	GFRAL	CEP72	HECTD4	PRDM11	CUNH12orf60	LMNA	GABRR2	TTC23L	LLCFC1	ZPBP2	SYCE3	TMEM95	LOC105074839	MMP25	COLCA2	TRAPPC2L	CCDC92	LOC105068786	MROH2A
GO:0005201	extracellular matrix structural constituent molecular_function	0.023074	0.87689	15	5505	28	16845	COL5A1	COL4A4	CNTNAP4	COL3A1	COL4A1	LOC105065449	STAT2	AMBN	COL27A1	COL11A2	CNTNAP2	COL1A2	COL2A1	COL1A1	MAP3K6
GO:0007596	blood coagulation biological_process	0.023669	0.87689	49	5505	116	16845	CCDC27	COLEC12	TEKT2	GOLM1	EPS15	CCDC122	SPATA24	TMCC3	TEX35	EMILIN1	DES	KIFC2	DAPK3	TRIM15	CEBPE	FAM81A	MYH7B	TPD52L1	SPTBN4	CCDC40	LOC105079321	RASSF8	TRIM6	F2	LOC105079320	WFDC3	CKAP4	CCDC153	FGA	APOA4	NAV1	PFDN4	BLOC1S2	LOC105075122	ANKRD35	CD207	LOC105079331	CCDC157	CAVIN4	TPM1	CAPN13	LOC105079328
GO:0065003	macromolecular complex assembly biological_process	0.023731	0.87689	209	5505	567	16845	KIF2C	CUNH14orf28	SLC35E1	KRT1	LOC123617430	CCDC157	TMEM182	ASTN2	SNX30	STX4	LOC105079328	IQCE	LOC123614551	VPS35L	DR1	KCTD15	TSPYL6	TP63	ATP2B3	TSPYL2	LOC105062789	NAV2	LOC105080863	GPD2	SYCP3	SPEF1	KCNC4	PSMG3	TMOD4	FGA	LMNA	RNF40	FAM81A	MOGAT1	ATPAF1	TRIM6	LOC105079320	ELL	SRD5A1	IGF2BP2	SPATA24	PYCR1
GO:0004175	endopeptidase activity molecular_function	0.023849	0.87689	212	5505	575	16845	PLG	LOC105061855	ADAMTS6	MMP11	KLK11	LOC105079785	CD163	SSC4D	RLIM	SEMA5A	ASTL	PRSS33	ADGB	LOC123612094	CHODL	CAPN1	CHIC1	GRK7	C1RL	LOC105083611	PRSS38	MYT1L	LOC105064762	LOC105074719	FNDC3A	PSEN1	MMP25	LOXL3	PFKL	MMP2	PRSS12	LOC105063004	CAPN12	CASP2	KLK10	CAPN6	LOC105079896	MINDY4B	HTRA3	CCDC148	LOC105065589	MDFI
GO:0004869	cysteine-type endopeptidase inhibitor activity molecular_function	0.023853	0.87689	11	5505	20	16845	AHSG	SPP2	LOC105083180	CSTA	CST8	LOC105083208	FETUB	KNG1	LOC105083206	LOC105083205	CSTL1
GO:0034703	cation channel complex cellular_component	0.02404	0.87689	15	5505	28	16845	SCN4A	CATSPERD	KCNB2	APBA1	SCN9A	SLC28A3	COL6A5	CATSPERG	CATSPERE	CATSPERB	SCN2A	PLIN1	CHIC1	LOC105067192	NPHP1
GO:0009306	protein secretion biological_process	0.026632	0.89701	22	5505	46	16845	DCBLD2	LOC105062803	ARHGEF12	UCK2	ZWILCH	TSHZ2	PDIA2	APOA4	FLYWCH1	SAR1B	DNAH1	OLFML2A	LOC105066282	EME1	PDILT	CLRN3	KRT9	LOC105075450	EEPD1	HSPA2	NECAB1	BLM
GO:0006461	protein complex assembly biological_process	0.027425	0.89701	185	5505	498	16845	NAT10	KCTD6	CALR3	LYST	F2RL1	KCTD16	LOC105075122	DNAI3	TRPM7	NAV1	PFDN4	LOC105066244	LOC105079339	LOC105075103	CCDC22	CALY	IFT81	BNIP1	GBA2	SOX6	EGFR	CCDC122	KCNG4	LRRFIP2	CCDC115	EMILIN1	LRP1	COLEC12	ENOX2	NCAPD2	KCND2	HIP1	CXCR4	SOX5	LOC105064435	PHF21A	CEBPE	TRIM15	KCNA1	TPD52L1	LAMB4	RNF168
GO:0070271	protein complex biogenesis biological_process	0.027425	0.89701	185	5505	498	16845	SRD5A1	ELL	SPATA24	IGF2BP2	NEK2	CCDC27	VPS53	MMADHC	CAPZB	EEF1D	KCNK4	KCNC4	TMOD4	PSMG3	FGA	RNF40	LMNA	FAM81A	LOC105079320	TRIM6	MOGAT1	VPS35L	DR1	LOC123614551	TP63	ATP2B3	KCTD15	LOC105062789	LOC105080863	NAV2	GPD2	SYCP3	SPEF1	KIF2C	CUNH14orf28	SLC35E1	LOC123617430	KRT1	TMEM182	CCDC157	IQCE	LOC105079328
GO:0016627	oxidoreductase activity	acting on the CH-CH group of donors molecular_function	0.029029	0.89701	31	5505	69	16845	HAO1	PPP4C	ACOXL	HAO2	RANBP3	LOC105068911	TECR	ADAT1	AMN1	SRD5A1	DHCR7	USP16	ALDH1A1	SCG3	GAPDH	ACADL	ATL1	ALDH3A1	ACAD11	TECRL	LOC105069384	AP1B1	MAT2B	ALDH1A2	IVD	CFAP44	JAKMIP1	CCNB3	DPYD	MYH7B	CPOX
GO:0008233	peptidase activity molecular_function	0.029668	0.89701	317	5505	880	16845	KLK12	USP1	USP44	PRSS53	THOP1	USP15	DPP6	CEL	TARBP1	LOC105083421	MMEL1	CPD	BMP1	USP47	CASP8	LOC105070878	ACR	CCDC153	LOC105083419	AGBL5	LOC105082494	SENP7	LOC105075470	KRT79	CRELD1	PRSS2	ANKRD31	USP7	MMP24	SAR1B	LRRC70	RUFY4	LOC105071539	LOC105064914	ADAM2	ARMH4	USP26	LOC105080698	AZU1	METTL6	ADAM22	UBE2D2
GO:0016482	cytoplasmic transport biological_process	0.029817	0.89701	106	5505	276	16845	KRT79	TRAF7	EMILIN3	LOC123613073	GPC3	LOC105073766	IMPG2	SEC23A	CCDC122	LOC105076364	FMNL1	LOC105079324	ABCF1	DES	SOCS7	CUNH19orf44	LRRFIP2	SNUPN	LOC105075450	LOC105071392	KIF21A	LOC105079321	KRT19	LOC105073770	LAMB4	FEZF2	CRY1	KRT8	BIN1	CCDC153	PEX13	LOC105078047	NANOS2	SYTL4	CKAP4	KRT74	PFDN4	KRT3	RAB3IL1	KRT78	SPATA18	LOC123617428
GO:0030414	peptidase inhibitor activity molecular_function	0.030341	0.89701	60	5505	149	16845	LOC105075238	CPAMD8	WFDC2	PI3	WFIKKN2	TIMP4	FETUB	LOC105083208	LOC105083205	P2RX6	ACTL7B	SLPI	ACACB	LOC105076608	WFDC8	LOC105083180	CSTA	WFIKKN1	ZNF462	FBLN1	CEP295NL	SPP2	ITIH2	CUNH16orf89	KNG1	WFDC5	C4A	ANKRD35	TIMP1	COL6A3	P2RX3	TFPI	SPINT2	WFDC3	AHSG	UMODL1	BCL2L14	ADAMTSL5	LOC105075470	LOC105083206	LOC105071985	PPFIBP2
GO:0061134	peptidase regulator activity molecular_function	0.030341	0.89701	60	5505	149	16845	ANKRD35	C4A	WFDC5	KNG1	ITIH2	CUNH16orf89	SPP2	CEP295NL	FBLN1	CSTA	ZNF462	WFIKKN1	LOC105083180	WFDC8	LOC105076608	ACACB	SLPI	P2RX6	ACTL7B	LOC105083205	FETUB	LOC105083208	TIMP4	WFIKKN2	PI3	WFDC2	CPAMD8	LOC105075238	A2ML1	LOC123617938	PCOLCE2	TFPI2	EPB42	FMNL1	SPACA4	CST8	LOC105062331	LOC105071901	MKX	CSTL1	LOC105068368	TINAGL1
GO:0070011	peptidase activity	acting on L-amino acid peptides molecular_function	0.030414	0.89701	304	5505	843	16845	F2	SPPL2C	SPTBN4	KLKB1	MYO1H	LOC105061748	CPA1	SLC18A3	MINAR2	TYSND1	CAPN5	PHF21A	LOC123618395	APEH	MMP7	DNAH2	LOC105071530	TINAGL1	F11	KLK9	MMP9	MMP20	HGF	GFY	AGBL2	PRSS54	CTRL	ADCY3	USP30	DDI2	OSBP2	PCSK4	TMPRSS9	LOC105079122	LOC105075134	MMP1	LOC105069792	CCDC122	LONP1	USP51	MMP15
GO:0007127	meiosis I biological_process	0.031392	0.89701	15	5505	29	16845	IHO1	SYCE1L	LIG3	CUNH1orf146	CEP72	SPO11	BTBD10	ATG16L2	SYCE3	DDX18	CUNH4orf54	MROH2A	SYCP1	SYCE1	ARC
GO:0008104	protein localization biological_process	0.03157	0.89701	256	5505	702	16845	GGA1	PFDN4	UBE2T	OLFML2A	LOC105079339	LOC105074779	KRT78	ARID3C	DEPDC1B	ARHGEF12	TOMM20L	SRP19	NCAPG2	HOOK1	STX1A	UBE2N	LOC105076267	KRT18	ANGPTL3	TAP2	PRR5	SOX6	KPNA4	KIAA1958	BLM	KPNA7	NUP153	GET3	AP1B1	SYCE1L	CLRN3	BFSP2	NCAPD2	EMILIN3	TRAF7	ZC4H2	SEC23A	IMPG2	SOX5	LOC105073766	DGKK	AVEN
GO:0006928	cellular component movement biological_process	0.0318	0.89701	98	5505	251	16845	NUP62	DNAH1	KIF7	TSKS	ISL2	KIF26B	BECN2	CD207	KIF3B	KIF12	KIF15	LINS1	IQCE	SAPCD2	CCDC157	DRAXIN	MAP3K7CL	KIF2B	DNAH3	MYT1L	KRT1	KIF2C	KIF9	DNAH14	KIF18A	KIF27	LAMA1	CCDC149	TEKT2	IGBP1	KIF23	RSPH9	CCDC107	DNAH7	ELL	LOC105076363	MAPK8IP2	DNAH8	TYRP1	ODF2	LAMA3	DNHD1
GO:0022414	reproductive process biological_process	0.032264	0.89701	62	5505	155	16845	GSX2	EDEM3	AMOT	CFAP74	LOC105077251	SPIN3	CDC42EP1	RELL2	ANGEL1	LOC105080523	NAGS	DDX58	LIG3	AMH	POM121L2	KRT78	IFIT3	LOC105075056	LOC105065154	SPIN1	ACSF2	BRD1	CCDC136	EQTN	SYT13	RERGL	LOC105074345	IL17RA	CLIP2	SPESP1	CABS1	TNP2	TRIB2	TNP1	OPN4	SPATA32	ZPBP2	SYCE3	LLCFC1	TMEM95	CUNH16orf87	CD276
GO:0008146	sulfotransferase activity molecular_function	0.032359	0.89701	26	5505	57	16845	SULT1E1	HS6ST2	SULT2B1	HS3ST4	HS3ST2	HS2ST1	SULT6B1	LOC105067139	NDST3	CHST14	CHST2	GAL3ST2	SULT2A1	LOC105079077	LOC105082842	TPST1	CHST10	PAFAH1B1	HS3ST1	HS6ST3	GAL3ST1	LOC105078680	SULT1B1	CHST8	NDST1	CHST4
GO:0030667	secretory granule membrane cellular_component	0.032396	0.89701	3	5505	3	16845	PXDN	UGGT2	SYCN
GO:0045095	keratin filament cellular_component	0.032621	0.89701	21	5505	48	16845	LOC105073212	LOC105062291	LOC123619436	KRTAP29-1	LOC123618406	LOC105075501	MYOM3	LOC105078008	NPR1	LOC105079319	LOC105073214	EQTN	LOC123618404	LOC105073213	LOC105079105	LOC105078010	LOC105079341	ZNF827	LOC105082364	P2RX7	LOC105075536
GO:0016471	vacuolar proton-transporting V-type ATPase complex cellular_component	0.032962	0.89701	21	5505	44	16845	RSPH14	KIFAP3	PKP1	KPNA2	ODAD2	KPNA7	ARMCX2	ARMC3	KPNA4	ARMCX1	LOC105067180	TTC12	ATP6V1G3	RAP1GDS1	AGTPBP1	AGBL1	MTOR	MCUB	NFKBIL1	ARMC12	BHLHB9
GO:0015849	organic acid transport biological_process	0.033162	0.89701	26	5505	57	16845	TSHZ2	PLA2G2E	MFAP3L	FAM184A	PLA2G2C	PLA2G2A	LOC105074336	KLF12	IHO1	RTKN2	PLA2G5	TEX35	PROCA1	CHRNE	TMCC3	LOC105073775	LOC105075450	SIRPA	DNAJC18	PLA2G2F	SLC51B	JAKMIP1	GALNT5	DNAI1	PLA2G3	AGBL5
GO:0046942	carboxylic acid transport biological_process	0.033162	0.89701	26	5505	57	16845	PLA2G2C	FAM184A	MFAP3L	PLA2G2E	TSHZ2	CHRNE	TMCC3	PROCA1	PLA2G5	TEX35	RTKN2	IHO1	KLF12	LOC105074336	PLA2G2A	JAKMIP1	SLC51B	PLA2G2F	DNAJC18	SIRPA	LOC105075450	LOC105073775	AGBL5	PLA2G3	DNAI1	GALNT5
GO:0016782	transferase activity	transferring sulfur-containing groups molecular_function	0.03358	0.89701	31	5505	70	16845	FAM126A	LOC105067139	CHST2	GAL3ST2	NDST3	CHST14	LOC105079077	SULT2A1	CEP44	LOC105082842	SULT1E1	HS6ST2	HS3ST2	HS3ST4	SULT2B1	HS2ST1	SULT6B1	NSUN7	OXCT1	SULT1B1	CHST8	NDST1	CHST4	TPST1	CHST10	HS3ST1	PAFAH1B1	GAL3ST1	HS6ST3	MATK	LOC105078680
GO:0003824	catalytic activity molecular_function	0.033608	0.89701	2121	5505	6238	16845	GUCY2D	OGDHL	NOX4	MINK1	BBOF1	HSPA4L	MMP7	FNDC11	CPA1	TMEM138	LOC105080801	ERN2	GFER	GOT1	FKBP1B	MMP1	LY6G5B	GTPBP2	DHX58	ADAR	LOC105073681	FAM135B	ANKH	MOV10L1	SPRYD7	HOXA11	LOC105064467	PRKCD	ATP6V0D2	KLK9	RAC3	LOC105069435	FLVCR2	MPI	AGAP3	BNIP1	GBA2	PTK6	ACACB	ULK2	ACVR1B	EXD2
GO:0043933	macromolecular complex subunit organization biological_process	0.033791	0.89701	228	5505	628	16845	LAMB4	RNF168	KCTD1	LOC105084075	LOC105079321	CEBPE	TRIM15	KCNA1	TPD52L1	MICAL2	LOC105064435	LOC105071967	PHF21A	SOX5	SEC23A	LOC105067484	ENOX2	COLEC12	KCND2	NCAPD2	ZC4H2	CXCR4	HIP1	LRRFIP2	CCDC115	LRP1	EMILIN1	EGFR	CCDC122	KCNG4	SPIRE2	LOC105061890	SOX6	BNIP1	GBA2	CCDC22	CALY	IFT81	LOC105079339	LOC105066244	LOC105075103	TBXAS1
GO:0046422	violaxanthin de-epoxidase activity molecular_function	0.034037	0.89701	3	5505	3	16845	PTGDS	TTLL5	APOD
GO:0046332	SMAD binding molecular_function	0.03409	0.89701	7	5505	11	16845	NDUFS8	SKOR2	SKIL	CRIP3	CUNH17orf58	LOC105080740	LOC105082061
GO:0006541	glutamine metabolic process biological_process	0.034253	0.89701	7	5505	11	16845	RNASE13	LGSN	ZNF114	ENTPD4	GLS	LOC105075503	GLUL
GO:0051258	protein polymerization biological_process	0.034871	0.89701	57	5505	141	16845	TEX35	TMCC3	KIFC2	DES	EMILIN1	GOLM1	SPATA24	CCDC122	EPS15	CAPZB	HPCAL4	TEKT2	COLEC12	CCDC27	TMOD4	CKAP4	LMOD2	FGA	CCDC153	CAPZA3	TPPP2	CCDC40	LOC105079320	TRIM6	RASSF8	LOC105079321	MOGAT1	CEBPE	DAPK3	TRIM15	MYH7B	TPD52L1	FAM81A	CD207	ANKRD35	LOC105079331	LYST	LOC105075122	BLOC1S2	NAV1	APOA4	LOC105080863
GO:0000775	chromosome	centromeric region cellular_component	0.035308	0.89701	73	5505	184	16845	DES	LRRFIP2	SRCIN1	DDHD1	FMNL1	KCNG4	NUF2	HS6ST3	LOC105065682	FGFR1OP2	TRAPPC6B	LOC105077036	FAM184A	TBKBP1	CCDC149	NDC80	ZC4H2	DSN1	IL12A	SUGP2	LOC105062933	FGD1	IFT122	LOC105064435	DDIT3	CEP72	RNF168	ARHGAP33	TIGD4	LAMB4	SLC24A3	RIPPLY1	GHITM	LOC123618308	CD207	NECTIN4	LYST	STX7	CENPK	MIS12	LOC105076257
GO:0051213	dioxygenase activity molecular_function	0.03555	0.89701	24	5505	52	16845	CUNH8orf48	P4HA3	LOC105080558	SYNPR	LOC105063910	ALOX5	ANXA6	CIBAR1	LOC105080417	CENPK	BCO1	BCO2	LOC105080418	CTIF	RPE65	ADO	CCNB2	CLGN	LOC123618641	LOC105064313	NTMT1	BRINP3	LOC105077528	TDO2
GO:0008880	glucuronate isomerase activity molecular_function	0.035928	0.89701	4	5505	5	16845	LOC105063391	SSTR3	KPNA2	LOC105078510
GO:0006468	protein phosphorylation biological_process	0.036587	0.89701	215	5505	582	16845	MATK	TTK	MOK	GRK4	LOC105076296	MAP3K3	MAP3K1	STK39	NUAK1	PKIB	SRPK2	EPHB4	FGR	TSSK6	STK33	ERBB3	LOC105077710	GRK3	PLK1	TLR7	NIM1K	CAMK2B	ULK4	SLK	ACVR1	SPDYC	PRKCQ	EPHA2	RPS6KA5	FGFR1	LOC105073123	FES	AKT1	CAMK1G	HIPK1	TEX14	RMND5B	LYN	ROR1	TRIB2	GPHB5	LOC105080421
GO:0035240	dopamine binding molecular_function	0.036658	0.89701	3	5505	3	16845	GPR143	LOC123615394	LOC123618406
GO:0072544	L-DOPA binding molecular_function	0.036658	0.89701	3	5505	3	16845	GPR143	LOC123615394	LOC123618406
GO:0072545	tyrosine binding molecular_function	0.036658	0.89701	3	5505	3	16845	LOC123618406	GPR143	LOC123615394
GO:1901338	catecholamine binding molecular_function	0.036658	0.89701	3	5505	3	16845	LOC123618406	LOC123615394	GPR143
GO:0022412	cellular process involved in reproduction in multicellular organism biological_process	0.036746	0.89701	32	5505	74	16845	IFIT3	KRT78	IZUMO1	EFNA3	LOC105076735	POM121L2	SPESP1	TRAPPC2L	LRP1	PRRG3	GRAP2	SLC1A4	CCDC136	EQTN	HPS6	ACSF2	IL17RA	LOC105074345	COLCA2	MMP25	RELL2	TMEM95	LLCFC1	TRIB2	CFAP74	AMOT	GSX2	CDC42EP1	NAGS	DDX58	PRDM11	NOS3
GO:0004497	monooxygenase activity molecular_function	0.037052	0.89701	60	5505	148	16845	LOC105070500	LOC105065866	LOC105064023	MOXD1	LOC105069199	LOC105081696	LOC105072853	USP43	LOC105070489	LOC105073057	LOC105069192	TBXAS1	FMO5	NAV2	LOC105077048	LOC105081827	LOC105074032	SQLE	LOC105074542	LOC123613150	LOC105073055	PYROXD2	VXN	LOC105081472	LOC105081748	SKAP2	EDF1	LOC105065843	ZAN	LOC105064844	LOC105068092	LOC105070609	HAO1	NRTN	NR3C1	LOC105068581	LOC105067585	LOC105062872	LOC105077899	PAH	TH	LOC105072505
GO:0008312	7S RNA binding molecular_function	0.037725	0.89701	7	5505	11	16845	LOC105071392	SRP68	IPCEF1	IMPG2	SRP19	SRP54	SRP72
GO:0048500	signal recognition particle cellular_component	0.037725	0.89701	7	5505	11	16845	SRP19	SRP54	SRP72	LOC105071392	IPCEF1	SRP68	IMPG2
GO:0006063	uronic acid metabolic process biological_process	0.037797	0.89701	5	5505	7	16845	WIPI2	LOC105078510	SSTR3	KPNA2	LOC105063391
GO:0006064	glucuronate catabolic process biological_process	0.037797	0.89701	5	5505	7	16845	SSTR3	KPNA2	LOC105063391	WIPI2	LOC105078510
GO:0019585	glucuronate metabolic process biological_process	0.037797	0.89701	5	5505	7	16845	LOC105078510	WIPI2	LOC105063391	KPNA2	SSTR3
GO:0000079	regulation of cyclin-dependent protein serine/threonine kinase activity biological_process	0.037871	0.89701	7	5505	11	16845	SPDYA	CCNYL1	LOC105077710	CCNY	TEX11	GPHB5	SPDYC
GO:0071900	regulation of protein serine/threonine kinase activity biological_process	0.037871	0.89701	7	5505	11	16845	GPHB5	SPDYC	TEX11	LOC105077710	CCNY	CCNYL1	SPDYA
GO:0015711	organic anion transport biological_process	0.038321	0.89701	30	5505	68	16845	TSHZ2	PLA2G2E	MFAP3L	FAM184A	PLA2G2C	LOC105080710	PLA2G2A	LOC105074336	PITPNM1	KLF12	IHO1	RTKN2	TEX35	PLA2G5	ATP2A2	PROCA1	CHRNE	TMCC3	LOC105073775	LOC105075450	SIRPA	DNAJC18	PLA2G2F	SLC51B	JAKMIP1	GALNT5	DNAI1	SLC52A3	PLA2G3	AGBL5
GO:0004857	enzyme inhibitor activity molecular_function	0.038365	0.89701	91	5505	237	16845	C4A	WFDC5	KNG1	CUNH16orf89	CEP295NL	FBLN1	WFIKKN1	ZNF462	LOC105083180	KRT77	PKIB	LOC105076608	ACACB	SLPI	ACTL7B	P2RX6	ZSCAN31	LOC105083205	PYROXD2	LOC105083208	CAMK2N2	PPP1R2C	WFDC2	MMGT1	LOC105075238	LOC105080435	LOC123617938	TFPI2	EPB42	HS6ST3	FMNL1	CST8	LOC105084142	LOC105071901	CSTL1	TINAGL1	AGBL2	LOC105062476	CHRDL2	PPFIBP2	LOC105071985	LOC105083206
GO:0006542	glutamine biosynthetic process biological_process	0.038366	0.89701	5	5505	7	16845	RNASE13	LGSN	ENTPD4	GLUL	LOC105075503
GO:0001933	negative regulation of protein phosphorylation biological_process	0.03841	0.89701	3	5505	3	16845	PKIA	PKIB	PKIG
GO:0004862	cAMP-dependent protein kinase inhibitor activity molecular_function	0.03841	0.89701	3	5505	3	16845	PKIG	PKIA	PKIB
GO:0004883	glucocorticoid receptor activity molecular_function	0.03841	0.89701	3	5505	3	16845	LOC105074663	NR3C1	MFSD4A
GO:0006469	negative regulation of protein kinase activity biological_process	0.03841	0.89701	3	5505	3	16845	PKIG	PKIB	PKIA
GO:0009246	enterobacterial common antigen biosynthetic process biological_process	0.03841	0.89701	3	5505	3	16845	BEAN1	TENM1	RAPH1
GO:0010563	negative regulation of phosphorus metabolic process biological_process	0.03841	0.89701	3	5505	3	16845	PKIB	PKIA	PKIG
GO:0031400	negative regulation of protein modification process biological_process	0.03841	0.89701	3	5505	3	16845	PKIG	PKIA	PKIB
GO:0031958	corticosteroid receptor signaling pathway biological_process	0.03841	0.89701	3	5505	3	16845	MFSD4A	LOC105074663	NR3C1
GO:0031960	response to corticosteroid stimulus biological_process	0.03841	0.89701	3	5505	3	16845	NR3C1	LOC105074663	MFSD4A
GO:0033673	negative regulation of kinase activity biological_process	0.03841	0.89701	3	5505	3	16845	PKIA	PKIB	PKIG
GO:0042326	negative regulation of phosphorylation biological_process	0.03841	0.89701	3	5505	3	16845	PKIG	PKIA	PKIB
GO:0042921	glucocorticoid receptor signaling pathway biological_process	0.03841	0.89701	3	5505	3	16845	MFSD4A	LOC105074663	NR3C1
GO:0043402	glucocorticoid mediated signaling pathway biological_process	0.03841	0.89701	3	5505	3	16845	LOC105074663	NR3C1	MFSD4A
GO:0045936	negative regulation of phosphate metabolic process biological_process	0.03841	0.89701	3	5505	3	16845	PKIA	PKIB	PKIG
GO:0046378	enterobacterial common antigen metabolic process biological_process	0.03841	0.89701	3	5505	3	16845	RAPH1	BEAN1	TENM1
GO:0051348	negative regulation of transferase activity biological_process	0.03841	0.89701	3	5505	3	16845	PKIA	PKIB	PKIG
GO:0051384	response to glucocorticoid stimulus biological_process	0.03841	0.89701	3	5505	3	16845	MFSD4A	NR3C1	LOC105074663
GO:0071384	cellular response to corticosteroid stimulus biological_process	0.03841	0.89701	3	5505	3	16845	LOC105074663	NR3C1	MFSD4A
GO:0071385	cellular response to glucocorticoid stimulus biological_process	0.03841	0.89701	3	5505	3	16845	NR3C1	LOC105074663	MFSD4A
GO:0042611	MHC protein complex cellular_component	0.038499	0.89701	10	5505	18	16845	LOC105064275	LOC105064239	LOC105064245	LOC105064238	LOC105064235	LOC105064248	AZGP1	LOC105064276	LOC105064250	LOC105071695
GO:0042613	MHC class II protein complex cellular_component	0.038499	0.89701	10	5505	18	16845	LOC105064245	LOC105064238	LOC105064239	LOC105064275	LOC105064276	LOC105064250	LOC105071695	LOC105064235	AZGP1	LOC105064248
GO:0019538	protein metabolic process biological_process	0.039071	0.89701	939	5505	2738	16845	RNGTT	SCAF11	RPL23A	TRIB2	GPHB5	CASP8	LOC105080421	LOC105070878	LOC105071878	USP44	PSMB3	ADAM2	TCF4	XKRX	LOC105080698	LOC105079631	LOC105083193	SIAH1	LOC123619698	PRSS2	RPL19	ZNF250	AKT1	FGFR1OP2	CHD5	FBXO17	ABCG5	GDF9	CATSPER3	FGR	CTSO	STK33	AGTPBP1	GRK3	RUFY3	CAMK2B	BPIFA2	MATK	STT3B	CUNH20orf173	AMZ2	BAP1
GO:0005697	telomerase holoenzyme complex cellular_component	0.039134	0.89701	4	5505	5	16845	CUNH16orf92	ACD	PPARGC1B	LOC105067298
GO:0007004	telomere maintenance via telomerase biological_process	0.039134	0.89701	4	5505	5	16845	PPARGC1B	LOC105067298	CUNH16orf92	ACD
GO:0010833	telomere maintenance via telomere lengthening biological_process	0.039134	0.89701	4	5505	5	16845	ACD	CUNH16orf92	LOC105067298	PPARGC1B
GO:0051972	regulation of telomerase activity biological_process	0.039134	0.89701	4	5505	5	16845	CUNH16orf92	ACD	PPARGC1B	LOC105067298
GO:0051973	positive regulation of telomerase activity biological_process	0.039134	0.89701	4	5505	5	16845	CUNH16orf92	ACD	PPARGC1B	LOC105067298
GO:0008192	RNA guanylyltransferase activity molecular_function	0.039551	0.89701	6	5505	9	16845	LIG3	TSSK1B	RNGTT	THG1L	LIG4	LIG1
GO:0019867	outer membrane cellular_component	0.039746	0.89701	70	5505	178	16845	MND1	CRISPLD1	GPRIN3	MCTP2	TOMM70	VDAC2	CNGA3	STX4	KIAA1958	TTC23	TOMM20L	OSBPL3	LOC105076257	LOC105082003	PFDN4	SEPTIN11	MTX1	APOA4	STAT2	RAD54L2	LOC123617428	KRT77	PYGO1	SEPTIN14	ISLR2	ARL9	VSIG1	MBD5	TSC22D3	CPLX2	TRIM63	CCDC153	FAM24A	FAXC	LOC105078047	PLIN5	CALR	HSBP1	GCC1	LOC105063936	FGL2	NIPAL4
GO:0071822	protein complex subunit organization biological_process	0.039768	0.89701	204	5505	559	16845	CREB5	MLPH	KASH5	CORO2B	MROH1	MS4A10	CFAP300	KIF9	NPHP1	S100A7	BTBD10	ASPM	LMOD3	FAM186B	GPRASP1	ENTR1	LOC105076258	TBC1D2B	METTL5	LOC105064010	CEP126	ANKRD35	CD207	RNF152	LOC105079331	KCTD2	TERF1	BLOC1S2	SLC25A13	CCDC169	STAT2	APOA4	ATPAF2	ZSCAN12	CENPH	ANGPTL2	CEP72	LAMC2	CNTN5	TP53	KCNA10	TPPP2
GO:0044724	single-organism carbohydrate catabolic process biological_process	0.039863	0.89701	18	5505	38	16845	PKLR	ALDOC	WIPI2	LOC105063391	KPNA2	RPIA	NUF2	PFKL	MYOF	DRD1	PGK2	SSTR3	GCGR	LOC105078510	NKX3-2	LOC105079100	CUNH1orf43	LOC105074478
GO:0031399	regulation of protein modification process biological_process	0.040811	0.91207	13	5505	25	16845	PKIB	GPHB5	TEX11	CCNYL1	SPDYA	CARMIL1	PKIA	SPDYC	PKIG	LOC105073351	SLC6A15	CCNY	LOC105077710
GO:0005975	carbohydrate metabolic process biological_process	0.041011	0.91207	191	5505	522	16845	CAST	RIPK4	P4HA3	PDE4C	WNT5A	VPS53	MYOF	LOC105064061	PFKL	ST8SIA4	GLT6D1	CHP2	PROSER2	MANBA	DUS2	AK8	MAN2A2	MYO1B	CACNA1H	PFKFB1	PFKFB3	CETN1	RCAN2	GCGR	ST6GAL1	CALM2	PYGB	LOC105063647	TET1	CCDC81	CUNH11orf1	B3GNT9	DRD1	RAPH1	HYAL3	ZNF782	RANBP10	GYS2	KPNA2	WIPI2	GK2	ACSL5
GO:0016021	integral to membrane cellular_component	0.041419	0.91207	34	5505	79	16845	LOC105076257	ATP1B3	CATSPERG	CATSPERB	LUC7L3	NPY1R	COL6A5	COPS5	SYDE2	NUP50	PPP6R1	GPC3	SLC25A13	CHIC1	LOC105067192	NPHP1	LOC105075536	CATSPERE	SCN2A	SLC16A9	PLIN1	APBA1	TRIM58	CUL3	SLC28A3	CLN3	SCN9A	NUP98	ITPRIPL1	SCNN1G	SCN4A	CATSPERD	KCNB2	LOC105063554
GO:0031224	intrinsic to membrane cellular_component	0.041419	0.91207	34	5505	79	16845	COL6A5	COPS5	SYDE2	NUP50	PPP6R1	SLC25A13	GPC3	LOC105076257	ATP1B3	CATSPERG	LUC7L3	CATSPERB	NPY1R	TRIM58	APBA1	CUL3	SLC28A3	CLN3	SCN9A	NUP98	SCNN1G	ITPRIPL1	SCN4A	CATSPERD	KCNB2	LOC105063554	CHIC1	LOC105067192	NPHP1	CATSPERE	LOC105075536	SCN2A	SLC16A9	PLIN1
GO:0007276	gamete generation biological_process	0.041781	0.91207	38	5505	91	16845	PRRG3	CLIP2	TRAPPC2L	LRP1	GRAP2	SLC1A4	ACSF2	BRD1	CCDC136	HPS6	MMP25	SYT13	COLCA2	IL17RA	SPIN1	EFNA3	SPATA16	GGN	LOC105082487	POM121L2	HK3	DDX58	LIG3	NOS3	PRDM11	CD276	OPN4	SYCE3	SPATA32	CABS1	TNP2	GSX2	TRIB2	TNP1	LOC105077251	CFAP74	SPIN3	CDC42EP1
GO:0032940	secretion by cell biological_process	0.041884	0.91207	40	5505	95	16845	DCBLD2	LOC105062803	ARHGEF12	EQTN	ZWILCH	SYCN	UCK2	SPESP1	TEX26	APOA4	EXOC3L2	FLYWCH1	LOC105076735	SAR1B	UGGT2	LOC105079951	KIAA0895L	TSHZ2	VPS53	PDIA2	OLFML2A	LOC105066282	DNAH1	PXDN	KRT78	EME1	LCA5	SPACA9	CLRN3	LOC105080784	PDILT	NAGS	KRT9	LOC105075450	AMOT	NECAB1	BLM	RELL2	EEPD1	HSPA2
GO:0044427	chromosomal part cellular_component	0.042428	0.91207	114	5505	303	16845	CCDC22	NCAPH	KCNA4	TRIM29	CDC25B	IFT81	SGO2	SYCE1L	BFSP2	BNIP1	SCN9A	SLX4	CUNH16orf92	GRWD1	PTMS	AMOT	SOX4	PEG10	UBAC1	NSL1	BPIFA2	CENPK	LOC105076257	ARID3C	H1-6	BRD1	LYST	STX7	LOC105072874	LOC123615424	KRT74	MXD3	CFAP43	RAB3IL1	PPP6R1	CD276	LOC105067298	DDIT3	LOC105064237	LOC105064435	ACD	RPL23A
GO:0017053	transcriptional repressor complex cellular_component	0.0425	0.91207	5	5505	7	16845	STAMBPL1	LIN37	LOC105076865	DZIP3	IRF7
GO:0004252	serine-type endopeptidase activity molecular_function	0.04279	0.91207	94	5505	247	16845	LOC105082494	LOC123618395	ACR	KLKB1	SPTBN4	PRSS53	KLK12	F2	LOC105070878	TYSND1	MYO1H	TMPRSS9	LOC105064914	PCSK4	AZU1	PRSS23	KLK15	LONP1	ARMH4	LOC105079122	KLK9	F11	ADCY3	CTRL	PRSS2	PRSS54	HGF	PPIP5K1	LOC105063005	PLAU	LAMA2	CCL1	LOC105078642	TNRC6C	PRSS37	LRFN2	LOC105067779	ST14	HTRA3	MINDY4B	LOC105065589	LOC105081760
GO:0016787	hydrolase activity molecular_function	0.042791	0.91207	1027	5505	2977	16845	CATSPER3	LOC105078025	TMEM154	PPIP5K1	CTSO	AGTPBP1	RASAL2	RASGEF1A	RBPJL	RAB37	DRC7	PALS2	PCDH9	TTC23	CENPK	LOC105068863	LOC105076257	ALPL	AMZ2	PRSS37	BAP1	TNRC6C	GNAI1	CLP1	PTER	GANC	KRT3	PON3	BCAP29	GNL3L	DESI1	CFAP73	RAP2A	KRT8	CPPED1	TTC7A	CCDC166	RPL23A	RNGTT	CCDC153	DDX3X	CASP8
GO:0042060	wound healing biological_process	0.043498	0.91207	56	5505	139	16845	BLOC1S2	LOC105076754	PFDN4	FKBP6	NAV1	LOC105063683	APOA4	LOC105079331	CD207	ANKRD35	LOC105075122	LOC105079328	IQCE	ENTR1	LOC105076258	GJA1	CAPN13	TPM1	CAVIN4	TLR7	CCDC157	KRT1	ACACB	KIF2C	CCDC22	TEKT2	COLEC12	CCDC27	KIFC2	EMILIN1	DES	TEX35	TMCC3	SPATA24	EPS15	CCDC122	GOLM1	TRIM6	F2	LOC105079320	LOC105079321	RASSF8
GO:0071702	organic substance transport biological_process	0.043511	0.91207	316	5505	882	16845	ODAD2	IPO13	LOC105079320	CRIP3	RSPH14	TRANK1	DMBX1	PFKFB3	ARV1	LMNA	SIRPA	DCUN1D1	TET1	LOC105073885	IPO5	CALM2	FAM184A	SRP68	ARRDC5	CTSF	LOC105077036	CCDC191	KCNK4	STOX2	PLA2G2E	ATM	PDIA2	VPS53	RAMP3	FNDC3A	LOC105069307	CCDC92	ADAP2	ABHD17A	SRP72	TDP2	LOC105076363	LOC105079328	DNAJC18	PLCL2	EIF2S3	LOC105079334
GO:0042995	cell projection cellular_component	0.044182	0.91207	56	5505	139	16845	KRT1	RASAL2	LNPK	SYCE1L	MYT1L	PTMS	MORC3	MAP3K7CL	CCDC157	SAPCD2	RSPH6A	IQCE	TPM1	GPS2	CCDC136	STX7	HOOK1	CATSPERG	BECN2	TSKS	KRT3	KRT78	NUP62	LOC123618679	CFAP73	DDIT3	KRT8	CUNH9orf131	RGS10	FAM170A	GAS8	APBA1	PIERCE2	ODF2	CELSR3	MAPK8IP2	CCDC122	LOC105076364	LOC105076363	PROX1	KHNYN	BATF2
GO:0007160	cell-matrix adhesion biological_process	0.04422	0.91207	5	5505	7	16845	LOC105078659	MUC4	HGF	NID1	NID2
GO:0046527	glucosyltransferase activity molecular_function	0.044349	0.91207	10	5505	18	16845	UGGT2	SCARB1	GYS2	TENM1	CCDC6	UBB	GYS1	ZNF532	UBN1	FAT1
GO:0016054	organic acid catabolic process biological_process	0.044363	0.91207	18	5505	38	16845	KPNA2	CFAP44	SCG3	JAKMIP1	LOC105063391	WIPI2	FMO5	LOC105071303	CUNH19orf47	ANXA6	CEP112	RANBP3	LOC105078510	SSTR3	ACOXL	TDO2	DRC3	GLDC
GO:0046395	carboxylic acid catabolic process biological_process	0.044363	0.91207	18	5505	38	16845	SSTR3	ACOXL	CUNH19orf47	ANXA6	RANBP3	CEP112	LOC105078510	DRC3	GLDC	TDO2	KPNA2	JAKMIP1	SCG3	CFAP44	LOC105063391	FMO5	LOC105071303	WIPI2
GO:0044380	protein localization to cytoskeleton biological_process	0.044363	0.91207	10	5505	18	16845	SOX5	MMADHC	NEK2	KASH5	RUFY4	CCDC153	CCDC27	VPS53	PRKG2	SOX6
GO:0071988	protein localization to spindle pole body biological_process	0.044363	0.91207	10	5505	18	16845	VPS53	PRKG2	SOX6	CCDC27	CCDC153	RUFY4	KASH5	SOX5	MMADHC	NEK2
GO:0007599	hemostasis biological_process	0.046083	0.92219	50	5505	123	16845	TPM1	CAVIN4	IQCE	LOC105079328	ENTR1	LOC105076258	CAPN13	CCDC157	ACACB	KRT1	KIF2C	CCDC22	BLOC1S2	NAV1	LOC105063683	APOA4	PFDN4	CD207	ANKRD35	LOC105079331	LOC105075122	CCDC40	SPTBN4	TRIM6	F2	LOC105079320	LOC105079321	RASSF8	CEBPE	DAPK3	TRIM15	TPD52L1	MYH7B	FAM81A	CKAP4	FGA	CCDC153	WFDC3	TEKT2	COLEC12	CCDC27	TEX35
GO:0050878	regulation of body fluid levels biological_process	0.046083	0.92219	50	5505	123	16845	BLOC1S2	PFDN4	NAV1	APOA4	LOC105063683	LOC105079331	CD207	ANKRD35	LOC105075122	LOC105076258	ENTR1	LOC105079328	IQCE	CAPN13	TPM1	CAVIN4	CCDC157	KRT1	ACACB	KIF2C	CCDC22	TEKT2	COLEC12	CCDC27	KIFC2	DES	EMILIN1	TEX35	TMCC3	SPATA24	CCDC122	EPS15	GOLM1	LOC105079320	F2	TRIM6	RASSF8	LOC105079321	SPTBN4	CCDC40	MYH7B	TPD52L1
GO:0043281	regulation of cysteine-type endopeptidase activity involved in apoptotic process biological_process	0.046086	0.92219	9	5505	16	16845	A1CF	DIABLO	COBLL1	MTARC1	HLF	ALG13	LOC105068833	LOC105065212	MUSK
GO:2000116	regulation of cysteine-type endopeptidase activity biological_process	0.046086	0.92219	9	5505	16	16845	LOC105065212	LOC105068833	MUSK	A1CF	DIABLO	COBLL1	HLF	MTARC1	ALG13
GO:0008134	transcription factor binding molecular_function	0.046145	0.92219	80	5505	205	16845	KRT78	PPP6R1	SEPTIN14	LOC105069367	CUNH4orf50	KRT77	BCL11A	SEPTIN12	LOC105082003	DNAH10	KRT74	TSKS	DNAH17	KRT3	LOC105079331	CD207	SEPTIN3	RUVBL2	LOC105076257	LOC105076258	IQCE	KRT72	TPM1	DNAH3	PTMS	CCDC172	MORC3	LOC105076267	KRT9	TRIM3	ABCC9	TTBK1	KRT1	BRF1	GOLGA1	LOC105069188	HOMEZ	LOC105080108	PSMC5	LOC105080853	DNAH14	MCM2
GO:0071944	cell periphery cellular_component	0.046369	0.92219	196	5505	536	16845	IGFBP4	SIRPA	RNF40	LOC105071695	SLC28A3	PRDM11	DSC1	MINDY4B	LRIF1	LOC105064245	OTX1	SLC6A4	SEMA4C	LOC105076735	CCDC27	LOC105064235	LPAR4	CLDND1	VPS53	FNDC3A	TEX26	TRAPPC2L	ADAP2	KHNYN	MMP25	ELL	COLCA2	LOC105083666	EMP2	GRK7	CCNE1	LOC105061672	PLCL2	LOC105068014	CCDC172	SMIM18	CATSPERE	SCN2A	SRGAP2	PLIN1	CHIC1	LOC105067192
GO:0015698	inorganic anion transport biological_process	0.046623	0.92219	27	5505	61	16845	OCA2	ATP2C2	ERAP2	LTBP2	CUNH1orf116	LOC105063514	TMEM225B	MINDY1	SLC34A2	RHBG	CLCNKA	PICK1	SLC49A3	SNAPC1	LOC105065212	RHCG	TSPAN31	SLC30A8	LOC105073298	SLC26A11	LOC105069746	CLCN2	HS6ST3	PTPN14	SLC26A7	ANKH	SMC4
GO:0051259	protein oligomerization biological_process	0.04709	0.92219	44	5505	107	16845	PRND	CCDC184	EEF1D	KCND2	ZBTB14	TRPM1	CCDC115	DES	SRD5A1	LOC123611891	KCNV1	KCNG4	KCNA10	TP53	CCDC40	KCTD1	KCNA1	LMNA	KCTD11	KCTD13	KCTD9	KCNC4	KRT8	NAV2	STAT2	ZSCAN12	KCTD15	TRPM7	TP63	LOC105079331	KNG1	KCTD2	VPS35L	KCTD16	KCTD6	BTBD10	ENTR1	PEG10	CCDC194	CREB5	KCNA7	KCNA4
GO:0009395	phospholipid catabolic process biological_process	0.047256	0.92219	4	5505	5	16845	PLA2G4E	PLA2G4D	PLA2G4B	PLA2G4F
GO:0098015	virus tail cellular_component	0.0473	0.92219	4	5505	5	16845	CCDC82	RP1	LOC105072144	PLXNA2
GO:0009292	genetic transfer biological_process	0.047302	0.92219	4	5505	5	16845	ERLIN2	ATL1	XKR9	UNC13A
GO:0009294	DNA mediated transformation biological_process	0.047302	0.92219	4	5505	5	16845	ATL1	ERLIN2	UNC13A	XKR9
GO:0050790	regulation of catalytic activity biological_process	0.047791	0.92375	58	5505	145	16845	TCEAL7	COBLL1	ACACB	PPP1R11	LOC105077710	APH1B	RASAL2	TEX11	TSC2	CUNH16orf92	PPP1R2C	PPP1R36	TINAG	PKIG	ALG13	TTC39A	MAK16	LOC105068021	LOC105068833	MTARC1	LOC123614368	PKIB	PPP6R1	CCNYL1	AP3B2	HLF	PPP1R2	ARL9	WFDC3	LOC105067298	A1CF	BCL2L14	DYDC2	PKIA	COL27A1	PPFIBP2	CCNY	ACD	CALR	LOC105065212	GPHB5	PPARGC1B
GO:0065009	regulation of molecular function biological_process	0.047791	0.92375	58	5505	145	16845	TTC39A	ALG13	TINAG	PKIG	MAK16	LOC105068021	LOC105068833	LOC123614368	MTARC1	PKIB	PPP6R1	CCNYL1	TCEAL7	COBLL1	RASAL2	APH1B	ACACB	PPP1R11	LOC105077710	TSC2	TEX11	CUNH16orf92	PPP1R36	PPP1R2C	RASAL1	SPDYC	LOC105084142	DIABLO	HS6ST3	SYNGAP1	LOC105077574	TINAGL1	MUSK	ARL9	LOC105067298	WFDC3	AP3B2	PPP1R2	HLF	PKIA	A1CF	DYDC2
GO:0022891	substrate-specific transmembrane transporter activity molecular_function	0.048568	0.93478	323	5505	905	16845	STX7	TMEM38A	LOC105076257	KCNK17	CLCN2	LOC105073298	SLC26A7	LOC105074313	TRPM8	GABRA5	HSP90AA1	LOC123614368	KRT3	GNL3L	MARCHF11	ATP5MC2	SPATA18	EPHB4	CMTM2	CHRNB4	CATSPER3	GALNT5	KCNA4	CLCNKA	HCN1	LOC105069309	GABRB2	KCNA7	ATP6V1G3	EYS	AGTPBP1	RASAL2	PEG10	TRPV3	CNGA3	CAMK2B	PCDH9	SCN3B	HTR3B	LOC105072511	HS6ST3	LOC105080698
GO:0006006	glucose metabolic process biological_process	0.048822	0.93569	19	5505	41	16845	ALDOC	ARHGEF16	PKLR	PCK1	RPIA	PGK2	LPIN1	DRD1	MYOF	PFKL	NUF2	LOC105074478	CUNH1orf43	LOC105079100	PERCC1	NKX3-2	KRT36	GCGR	H6PD
GO:0051649	establishment of localization in cell biological_process	0.04985	0.95137	258	5505	717	16845	KRT9	CCDC157	FOXQ1	TAP1	CCDC172	LOC105079328	STX4	LOC105079334	STX6	EIF2S3	EME1	EVI5L	MCTP2	LOC123617430	KRT1	KRT26	LOC105082003	ARMCX2	KPNA2	LOC105065497	IPO4	FEZF1	TTLL7	TTC39A	CCDC113	CHRNE	NPHP3	PFKFB3	DMBX1	TRANK1	ARV1	LMNA	IPO13	ODAD2	CKAP5	LOC105079320	CRIP3	RSPH14	LOC105073885	IPO5	LOC105076735	ATM
GO:0007283	spermatogenesis biological_process	0.050888	0.96304	17	5505	36	16845	GRAP2	LIG3	CLIP2	DDX58	CD276	SYT13	BRD1	SPATA32	SYCE3	OPN4	HK3	CFAP74	TNP1	CABS1	EFNA3	SPATA16	TNP2
GO:0048232	male gamete generation biological_process	0.050888	0.96304	17	5505	36	16845	SYT13	CD276	BRD1	LIG3	GRAP2	DDX58	CLIP2	HK3	CABS1	SPATA16	EFNA3	TNP2	CFAP74	TNP1	SYCE3	SPATA32	OPN4
GO:0042578	phosphoric ester hydrolase activity molecular_function	0.05137	0.96811	124	5505	329	16845	MPL	MYOM2	PRTG	MTMR2	PLCL2	CDC14A	DNAJC6	TRIM42	KASH5	LOC105070026	PDE8B	DUSP19	NCAM2	EPHA3	LOC105072869	DUSP4	NT5C	PLCB3	IL23R	PTPMT1	DSCAML1	PTPN20	PDSS1	FSD2	LOC105080128	CDKN3	PDE1A	NT5C3A	DUSP18	CDON	EPHA7	TNR	PDE3B	CNTN5	SSH2	PTPRQ	PDIA5	PDE9A	EPHA4	LOC105062941	PTEN	PLCD4
GO:0022607	cellular component assembly biological_process	0.052256	0.98072	275	5505	772	16845	H1-6	KNG1	CENPK	RBBP8NL	ST8SIA1	CFAP43	SNX25	KRT3	ZC3H10	RAB3IL1	TASOR2	RAB3B	ELOA	GALNT5	KCNA4	KCTD19	ADGRV1	KCNA7	RGSL1	TPPP3	LOC105081208	KIF20A	PEG10	CCDC194	LOC105077483	CAVIN4	JAKMIP1	ACLY	TPM1	UBAC1	FMNL1	ARMH4	ARMC12	TRPV4	DES	RUFY4	KIFC2	LOC123618853	TEX35	TRPM1	KRT79	ARC
GO:1901605	alpha-amino acid metabolic process biological_process	0.053087	0.99005	38	5505	91	16845	MAT2B	ENTPD4	DUS2	GRAMD1C	ALAS2	LGSN	LOC105077518	CUNH19orf47	CCNB2	ZNF114	PKNOX1	TDO2	GLDC	LOC105069384	GAPDH	RNASE13	CLMN	MTR	ALPK2	GLUL	ZNF704	CEP112	PDK3	LOC105075495	CRTAM	LOC105068911	ANXA6	HAO1	DHFR	FAM78A	HAO2	GLS	SLC7A6OS	LOC105075122	GCAT	USP16	LOC105075503	DNAJC3
GO:0050817	coagulation biological_process	0.053191	0.99005	50	5505	124	16845	LOC105079321	RASSF8	TRIM6	F2	LOC105079320	CCDC40	SPTBN4	FAM81A	TPD52L1	MYH7B	TRIM15	DAPK3	CEBPE	CCDC153	FGA	CKAP4	WFDC3	TEKT2	CCDC27	COLEC12	EMILIN1	DES	KIFC2	TMCC3	TEX35	EPS15	CCDC122	SPATA24	GOLM1	CAPN13	LOC105079328	IQCE	ENTR1	LOC105076258	CAVIN4	TPM1	CCDC157	KRT1	ACACB	KIF2C	CCDC22	BLOC1S2
GO:0044242	cellular lipid catabolic process biological_process	0.053728	0.99594	9	5505	16	16845	PLA2G4F	RANBP3	SCG3	PLA2G4D	JAKMIP1	CFAP44	ACOXL	PLA2G4B	PLA2G4E
GO:0009064	glutamine family amino acid metabolic process biological_process	0.055957	1	13	5505	26	16845	GLUL	ENTPD4	RNASE13	LOC105075503	GLS	HAO1	FAM78A	HAO2	CCNB2	ZNF114	LGSN	CEP112	CUNH19orf47
GO:0007338	single fertilization biological_process	0.056147	1	14	5505	29	16845	LLCFC1	ZPBP2	IZUMO1	TMEM95	KRT78	IFIT3	LOC105065154	RELL2	LOC105076735	AMOT	NAGS	SPESP1	LOC105074345	EQTN
GO:0009566	fertilization biological_process	0.056147	1	14	5505	29	16845	AMOT	LOC105076735	IFIT3	KRT78	LOC105065154	RELL2	ZPBP2	LLCFC1	IZUMO1	TMEM95	EQTN	LOC105074345	NAGS	SPESP1
GO:0006886	intracellular protein transport biological_process	0.056153	1	172	5505	470	16845	KRT72	SRP54	ENTR1	LOC105076258	WAS	LOC105063554	AOC2	SEC24B	LOC105079325	FSIP1	TOMM70	FAHD1	KRT40	KRT36	KASH5	ABCA7	CREM	LOC105073767	CCDC169	SPZ1	CT55	TMPRSS2	CD207	XPO5	ZWILCH	LOC105079331	TERF1	LOC105065018	LOC105074839	CTIF	PPARGC1B	MROH8	LOC105078510	CCDC149	GPN1	DNALI1	SYCE1	TSHZ2	SEC23B	SLC16A12	GOLM1	AP2A1
GO:0015075	ion transmembrane transporter activity molecular_function	0.0562	1	307	5505	861	16845	STX4	DNAJC18	TSPAN19	KCNK18	DYNLL1	CACNA1D	MARCHF2	PLIN1	SLC49A3	SCN2A	LOC105067192	CHIC1	GLRA1	GRIN3A	KCNQ5	HCN3	KCNC3	PYGO1	GPD2	ONECUT2	ASB15	CHRNA3	RHCG	LOC123614409	DAZAP1	PKD1L3	LOC123616650	KRT26	LOC105080863	GABRR1	RTKN2	CHRNE	NECTIN4	ATP2B3	SLC30A8	SLC39A3	RSPH14	GABRE	ATP6V1F	ODAD2	CDON	GABRG2
GO:0008191	metalloendopeptidase inhibitor activity molecular_function	0.056778	1	8	5505	14	16845	ANKRD35	ACACB	CEP295NL	TIMP1	WFDC3	TIMP4	PCOLCE2	ADAMTSL5
GO:0010576	metalloenzyme regulator activity molecular_function	0.056778	1	8	5505	14	16845	ACACB	ANKRD35	TIMP1	TIMP4	WFDC3	CEP295NL	PCOLCE2	ADAMTSL5
GO:0048551	metalloenzyme inhibitor activity molecular_function	0.056778	1	8	5505	14	16845	ACACB	ANKRD35	ADAMTSL5	PCOLCE2	WFDC3	TIMP1	TIMP4	CEP295NL
GO:0043228	non-membrane-bounded organelle cellular_component	0.056807	1	416	5505	1209	16845	SRCIN1	RANBP3	IRX3	SMC4	UHRF1BP1L	LURAP1L	CCDC180	DNAH7	ELL	LOC105076363	FAM184A	CAPZB	TRAPPC6B	MRPL23	SMC1B	SUGP2	UCN2	NDC80	BHLHE23	IL12A	RAB11FIP4	RPL39	LOC105062790	INA	CALM2	MYO1C	GARIN5B	ARHGAP33	RNF40	LOC105073070	GHITM	DNHD1	NECTIN4	NPHP3	CLIP2	RERGL	LOC105079075	LOC123618404	RPL18A	SPEF1	MRPS14	NCAM2
GO:0043232	intracellular non-membrane-bounded organelle cellular_component	0.056807	1	416	5505	1209	16845	LOC105061635	CHD5	MYO1E	FBXO17	TRIM35	FGFR1OP2	RPL19	LOC123619698	EFNA3	GRAP2	LOC105080435	BATF2	HS6ST3	XKRX	TNNT3	LOC105079631	CCDC40	RIPPLY1	LOC105071878	TIGD4	LTN1	COG6	PLEKHH1	ACD	DDX3X	THBS4	CCDC153	CPLX2	RPL23A	SOGA3	LOC105064237	RAB3IL1	RPL14	KRT3	CFAP43	KRT74	LOC123619436	LOC105065861	LOC105076257	MAP7D3	CENPK	JAKMIP1
GO:0019318	hexose metabolic process biological_process	0.057873	1	34	5505	82	16845	NUF2	PFKL	MYOF	PGK2	LPIN1	ARL4A	H6PD	RASIP1	LOC105080128	NKX3-2	PERCC1	PCK1	ARHGEF16	ALDOC	MAN2B2	PFKFB2	ZNF782	PFKFB4	RPIA	DRD1	FFAR4	KRT36	NEU4	GCGR	LOC105079100	LOC105074478	CUNH1orf43	PKLR	PFKFB3	PFKFB1	CACNA1D	AK8	MAN2A2	SRP54
GO:0072329	monocarboxylic acid catabolic process biological_process	0.058068	1	10	5505	19	16845	ACOXL	LOC105063391	CFAP44	SCG3	JAKMIP1	SSTR3	KPNA2	LOC105078510	RANBP3	WIPI2
GO:0019882	antigen processing and presentation biological_process	0.058476	1	16	5505	34	16845	LOC105064250	LOC105084049	REEP1	LOC105064239	LOC105064276	LOC105071695	LOC105064235	AZGP1	LOC105064248	LOC105061640	LOC105064245	MKX	LOC105064238	LOC105074117	CD74	LOC105064275
GO:0006944	cellular membrane fusion biological_process	0.058684	1	26	5505	60	16845	TRIM63	PLIN5	NAGS	HSBP1	TSC22D3	RELL2	TMEM95	LLCFC1	AMOT	LMNA	SPESP1	FAM83B	LRRFIP2	EQTN	LOC105074345	KRT78	IFIT3	PPARGC1A	IZUMO1	SEPTIN14	PFDN4	SEPTIN11	ATM	SLC17A2	APOA4	LOC105076735
GO:0022892	substrate-specific transporter activity molecular_function	0.060165	1	336	5505	947	16845	LOC105082209	CUNH16orf87	LOC105081760	GRIN2B	SPACA1	LOC105065212	TMEM144	PTCHD1	LOC123619039	SLC40A1	LOC105067898	CHRNA6	ODF2	KCNK12	KCNK16	ADIRF	CACNA1S	BMP2	KCNA10	KCNS1	TAF12	TENT4B	PKD1L2	KCNMB4	LTBP2	GABRR2	GOLM1	ATP8B1	CNGB3	KCNV1	NUP155	KCNT2	KCNH4	TMCC3	B3GNT2	RAP1GDS1	SLC12A1	CACNA1I	SLC18A2	DNAJC28	SLC4A11	SLC35E2B
GO:0070568	guanylyltransferase activity molecular_function	0.062813	1	7	5505	12	16845	LIG4	LIG1	CYLC1	TSSK1B	LIG3	THG1L	RNGTT
GO:0008083	growth factor activity molecular_function	0.063741	1	44	5505	110	16845	FGF13	INHBA	GDF5	PEX16	FGF5	TGFB1	PGF	LOC105083869	LOC105074313	INHBB	MDK	VPS35L	SMAD2	BMP8A	INHBC	SEPTIN11	LOC105084027	AMH	IL7	GDNF	FGF7	GDF7	PTN	PDGFC	BMP10	BMP6	RP1	TDRD15	FGF16	INHA	BMP2	BMP15	FGF1	GDF2	TGFB2	SLC26A11	PDGFA	MSTN	BMP7	GDF9	FGF10	IL12A
GO:0016042	lipid catabolic process biological_process	0.063856	1	23	5505	52	16845	ABCC4	PLA2G4B	CFAP44	JAKMIP1	PLA2G4F	CKAP2L	SCCPDH	PLA2G12B	LOC105073775	LIPE	PLA2G4D	ACOXL	CAPG	RANBP3	ABHD17A	PLCB3	KCNK10	SCG3	LRCOL1	ABHD8	PLA2G4E	ABHD16B	CLPS
GO:0034622	cellular macromolecular complex assembly biological_process	0.065401	1	157	5505	432	16845	TMOD4	PSMG3	FGA	CENPN	TSPYL1	CEP72	CNTN5	LAMC2	TPPP2	LOC105079320	TRIM6	RASSF8	MOGAT1	RNF40	DAPK3	MYH7B	FAM81A	LOC123618842	PYCR1	TMCC3	ELL	GOLM1	SPATA24	TGFB2	IGF2BP2	EPS15	SIDT2	CAPZB	TEKT2	KCNK4	CCDC27	LRRC71	IL12A	SLC35E1	MROH1	LOC123617430	CORO2B	KRT1	KIF9	MS4A10	CFAP300	KIF2C
GO:0000003	reproduction biological_process	0.065541	1	147	5505	403	16845	LOC105077251	SYCP1	GSX2	STX4	ENTR1	IQCE	BTBD10	STX10	ANGEL1	ATG16L2	LOC105080108	SPO11	DDX58	MXD1	CREB5	WDR81	MEIOC	LIG3	AMH	POM121L2	SYCP3	LOC105075056	IFIT3	CLN6	FASTKD2	CUNH8orf74	RASGRF2	FOSB	MIS12	IL17RA	RERGL	LOC105072866	SPESP1	CLIP2	LOC105062789	LOC105079331	NECTIN4	LOC105064946	USF2	CCDC3	CD207	TNP1
GO:0015743	malate transport biological_process	0.06668	1	7	5505	12	16845	FAM184A	TEX35	JAKMIP1	IHO1	DNAI1	TSHZ2	GALNT5
GO:0000221	vacuolar proton-transporting V-type ATPase	V1 domain cellular_component	0.066971	1	18	5505	39	16845	ARMCX2	KPNA7	PKP1	KPNA2	KIFAP3	ODAD2	RSPH14	TTC12	LOC105067180	KPNA4	ARMCX1	ARMC3	AGTPBP1	AGBL1	MTOR	RAP1GDS1	ARMC12	BHLHB9
GO:0006007	glucose catabolic process biological_process	0.067495	1	13	5505	27	16845	NKX3-2	GCGR	CUNH1orf43	LOC105074478	LOC105079100	NUF2	PFKL	PGK2	MYOF	DRD1	RPIA	PKLR	ALDOC
GO:0019320	hexose catabolic process biological_process	0.067495	1	13	5505	27	16845	RPIA	PKLR	ALDOC	GCGR	NKX3-2	LOC105079100	LOC105074478	CUNH1orf43	NUF2	PFKL	DRD1	MYOF	PGK2
GO:0030291	protein serine/threonine kinase inhibitor activity molecular_function	0.067715	1	6	5505	10	16845	HEXIM2	PKIB	CDKN1C	PKIA	MMGT1	PKIG
GO:0005929	cilium cellular_component	0.06825	1	41	5505	101	16845	KRT8	DDIT3	SYCE1L	RASAL2	KRT1	ODF2	SAPCD2	CCDC157	MAP3K7CL	APBA1	GAS8	MYT1L	TPM1	CELSR3	IQCE	BATF2	ELL	KHNYN	CCDC122	LOC105076364	LOC105076363	CCDC136	STX7	BECN2	LRRFIP2	CATSPERG	HOOK1	DES	RUFY4	CCDC107	DUSP22	KIFC2	ARHGEF7	KRT3	TSKS	KRT79	CCDC149	CFAP73	NUP62	TEKT2	KRT78
GO:0031514	motile cilium cellular_component	0.06825	1	41	5505	101	16845	CCDC107	RUFY4	DES	DUSP22	ARHGEF7	KIFC2	BECN2	HOOK1	CATSPERG	LRRFIP2	LOC105076364	CCDC122	CCDC136	LOC105076363	STX7	BATF2	ELL	KHNYN	TEKT2	KRT78	CCDC149	CFAP73	NUP62	TSKS	KRT79	KRT3	KRT1	SYCE1L	RASAL2	KRT8	DDIT3	CELSR3	IQCE	TPM1	GAS8	MYT1L	ODF2	CCDC157	SAPCD2	MAP3K7CL	APBA1
GO:0046872	metal ion binding molecular_function	0.068677	1	877	5505	2556	16845	GPANK1	FKBP14	SAR1B	RNF148	ACP7	CABP4	LOC105072505	ZNF81	PA2G4	EPHA2	SPAAR	TRPV4	RUFY4	LOC105074466	KLF5	MBNL2	APOBEC3B	THOP1	WEE2	LTN1	ZBTB17	MEFV	ANXA4	NT5C3B	CKAP4	AGBL5	SYTL4	THBS4	LHFPL5	MAN1A1	LOC105075673	LOC123617428	DTNA	LOC105066677	MAP3K1	CAPNS2	RNF114	ZNF398	CFAP161	ZNF449	EDEM3	PEG10
GO:0030286	dynein complex cellular_component	0.069585	1	16	5505	34	16845	DNAH12	DNAH2	SHCBP1L	DNAH14	DNAH7	CSTA	DNAH6	DNAH8	DNAH17	DNAH3	DYNLL1	DNAH10	DNHD1	LINS1	DNAL4	DNAH1
GO:0016298	lipase activity molecular_function	0.069955	1	32	5505	76	16845	ABHD8	PLA2G2E	PLA2G4E	PLCD4	ABHD16B	LPL	PLA2G2C	PLCG2	ABHD17A	SP100	PLCB3	KCNK10	TTC23	PLA2G2A	PROCA1	PLA2G4D	PLA2G5	PLCH2	PLBD1	PLA2G12B	LIPE	LOC105073775	PLCL2	PLA2G4F	PLA2G2F	LIPI	PLCZ1	PLA2G4B	PDIA5	LIPN	ABCC4	PLA2G3
GO:0016702	oxidoreductase activity	acting on single donors with incorporation of molecular oxygen	incorporation of two atoms of oxygen molecular_function	0.070492	1	15	5505	32	16845	LOC105077528	TDO2	LOC123618641	ALOX5	CLGN	ANXA6	LOC105064313	NTMT1	CTIF	RPE65	ADO	BCO2	LOC105080558	BCO1	CUNH8orf48
GO:0019012	virion cellular_component	0.070848	1	144	5505	395	16845	HEPACAM2	ALMS1	ERG	TSHZ2	LRRC8B	MROH6	PARD6G	LOC105068786	TMCC3	SLC12A1	IRX3	LOC105077708	TSPAN33	GOLM1	MAMDC4	USP35	VAMP5	LOC105076363	TGM1	LOC105079320	SEC14L1	GABRR2	MAPK15	STRIP2	IGSF5	CABS1	RSC1A1	PPARGC1B	WDR87	FAM81A	NIPA1	CALR	HAVCR1	GNG4	ARL9	LOC105075941	SHROOM1	MBD1	NALF2	ADAMTS18	SYCP3	ARHGEF3
GO:0044423	virion part cellular_component	0.070848	1	144	5505	395	16845	RUFY3	PLK1	CAMK2B	PLXNA2	PAQR3	BPIFA2	SYT8	LOC105068166	TMCO5A	CPT1B	TRIM37	BNIP1	SLC4A5	PPM1G	PKD2L1	KRT74	DNAH10	KRT3	MCUR1	SCRIB	POU4F2	PPP4R1	LRAT	LOC105069485	POC1B	CWH43	HVCN1	LOC123618679	LOC105079339	LOC105076999	STX7	LOC105076257	ALOX5	NFKB1	ZNF30	SPINK4	RP1	LOC105079321	TDRD15	BHLHA15	KRT8	LOC105067298
GO:0006323	DNA packaging biological_process	0.07097	1	33	5505	82	16845	NUGGC	COL6A3	ABCF2	TNFRSF8	LOC105061890	ACLY	LOC105064237	GALNT5	NCAPH	GFRAL	TSPYL1	DDX58	RPL23A	CENPN	LOC105071967	WDR81	EHMT2	EFNA3	TBXAS1	CUNH17orf97	NRDC	LOC105067484	ABCD2	KIFAP3	H1-6	CUNH8orf74	ARMC12	TSPYL2	PYCR1	LOC105064946	CUNH3orf20	GRAP2	TSPYL6
GO:0015031	protein transport biological_process	0.071457	1	224	5505	624	16845	NUP153	GET3	AP1B1	CLRN3	SYCE1L	KRT18	LOC105076267	UBE2N	KPNA4	TAP2	ANGPTL3	PRR5	BLM	KPNA7	ARHGEF12	DEPDC1B	SRP19	TOMM20L	HOOK1	NCAPG2	STX1A	GGA1	PFDN4	OLFML2A	UBE2T	LOC105079339	KRT78	LOC105074779	MAP3K6	AP3B2	NANOS2	IFT122	PLIN5	FOXH1	UBE2E3	OCA2	LAMB4	LOC105073770	DGKD	LOC105079321	CCDC122	LRRFIP2
GO:0008176	tRNA (guanine-N7-)-methyltransferase activity molecular_function	0.071689	1	8	5505	15	16845	TRMT2B	METTL5	PRMT8	PRMT7	METTL1	SLA2	FDXACB1	THUMPD2
GO:0052547	regulation of peptidase activity biological_process	0.072906	1	13	5505	27	16845	MUSK	MTARC1	PPFIBP2	ACACB	LOC105065212	LOC105068833	WFDC3	HLF	ALG13	A1CF	BCL2L14	COBLL1	DIABLO
GO:0048609	multicellular organismal reproductive process biological_process	0.073156	1	40	5505	100	16845	LOC105077251	TNP1	CFAP74	TRIB2	GSX2	TNP2	CABS1	CDC42EP1	SPIN3	OPN4	ANGEL1	SYCE3	SPATA32	CD276	DDX58	PRDM11	LIG3	NOS3	EFNA3	SPATA16	HK3	POM121L2	GGN	LOC105082487	LOC105075056	SPIN1	HPS6	CCDC136	ACSF2	BRD1	IL17RA	COLCA2	SYT13	MMP25	LRP1	TRAPPC2L	CLIP2	PRRG3	SLC1A4	GRAP2
GO:1901642	nucleoside transmembrane transport biological_process	0.075825	1	6	5505	10	16845	SLC29A1	SLC29A4	LOC105075450	SAR1B	LITAFD	CLTRN
GO:0015721	bile acid and bile salt transport biological_process	0.077402	1	6	5505	10	16845	SLC51B	AGBL5	MFAP3L	LOC105075450	LOC105074336	SIRPA
GO:0046982	protein heterodimerization activity molecular_function	0.077402	1	6	5505	10	16845	AGBL5	SLC51B	MFAP3L	LOC105075450	LOC105074336	SIRPA
GO:0043169	cation binding molecular_function	0.079399	1	881	5505	2573	16845	NR1H4	MOXD1	ZNF853	ADGRG6	GPR143	MORC1	LOC105081512	ADGB	LOC105072623	CAPN1	PLIN1	CHIC1	DNMT1	DSG2	ZSCAN16	LOC105078491	MYOM2	CDH23	BAZ1A	ZFYVE1	TRIM71	LOC105071209	MYL10	TTL	LOXL3	FTMT	YPEL4	ZDBF2	FOXO1	VLDLR	LOC105065806	PCDH11X	TMEM131L	ZNRF4	PPP2R3C	ZC3HC1	UMODL1	RNF151	ANAPC11	FKBP10	AGBL4	CDON
GO:0045184	establishment of protein localization biological_process	0.080002	1	224	5505	626	16845	LMNA	DMBX1	TRANK1	PFKFB3	LOC105079320	RSPH14	CRIP3	IPO13	ODAD2	LOC105073885	IPO5	TET1	VPS53	PDIA2	ATM	RAMP3	STOX2	ARRDC5	CTSF	LOC105077036	SRP68	SRP72	LOC105076363	ABHD17A	ADAP2	CCDC92	FNDC3A	LOC105069307	TAP1	CCDC172	KRT9	LOC105079328	LOC105079334	PLCL2	EIF2S3	EME1	KRT1	EVI5L	MCTP2	LOC105072623	LOC105082003	ARMCX2
GO:0003774	motor activity molecular_function	0.080118	1	48	5505	120	16845	KIF20A	KIF6	KIF14	KIF2C	KIF9	DNAH14	SHCBP1L	KIF18A	KIF3A	KIF17	KIF27	KIF15	FABP3	LINS1	KIF18B	KIF2B	DNAH3	KIF1B	KIF3B	KIF22	KIF12	DNAH1	KIF7	DNAH17	KIF16B	MYH11	DNAH10	KIF26B	LOC105084021	MYO1C	DNAH2	DNAH12	DNAH6	MYO3A	KIF21A	DNHD1	MYO1B	MYH7B	MYO1H	MYH9	KIFC2	MYO16
GO:0030865	cortical cytoskeleton organization biological_process	0.080418	1	6	5505	10	16845	JAKMIP1	GOLGA1	MPHOSPH9	EPB41L3	LOC105080435	WNT3A
GO:0030866	cortical actin cytoskeleton organization biological_process	0.080418	1	6	5505	10	16845	MPHOSPH9	EPB41L3	LOC105080435	WNT3A	JAKMIP1	GOLGA1
GO:0007049	cell cycle biological_process	0.080881	1	117	5505	317	16845	RAB11FIP4	TSC22D3	CEP72	SPDYA	TTC23L	SYCE3	FDFT1	LOC123618308	RNF40	CCDC138	NEK2	SRCIN1	KCNH4	KIAA2012	CCDC74A	FAM240B	EPS15	LOC105083666	TGFB2	PRKG2	LOC105077036	PTGES3L	P4HA3	CAPS2	MMADHC	EHMT2	NDC80	MROH2A	VPS53	SYCE1	CCDC27	BRF1	KASH5	CREB5	MXD1	MEIOC	LIG3	LOC105080108	SPO11	LOC105072982	ENTR1	BTBD10
GO:0004672	protein kinase activity molecular_function	0.08149	1	238	5505	662	16845	STX4	GRK7	LOC105071648	FGFR2	IRAK3	GUCY2F	KMT2A	LOC105062101	TSSK2	AURKB	PLK4	SYCP3	SMARCA1	CUNH4orf50	LOC105072869	CDK2	MAP3K12	PINK1	CDKL4	CSNK2A2	NEK11	LOC105062789	CAMK4	CDK18	LZTFL1	IPO4	MAPK10	CAMKK2	LOC105065103	LOC123616834	CKAP5	MYO1B	SCYL2	PBK	CDKL3	NUAK2	RIPK4	P2RY2	ACRV1	NEK10	SRMS	ATM
GO:0009190	cyclic nucleotide biosynthetic process biological_process	0.08206	1	15	5505	32	16845	ADCY3	ADCY10	ADCY1	ETV4	PGBD2	ADCY8	FOSB	GUCY2F	NPR1	ADCY2	GUCY2D	DPP8	GJB4	PACSIN1	LOC105083904
GO:0004866	endopeptidase inhibitor activity molecular_function	0.082223	1	43	5505	109	16845	CSTA	WFIKKN1	ZNF462	LOC105083180	SPP2	CEP295NL	ITIH2	KNG1	C4A	ANKRD35	WFDC8	TIMP4	LOC105083208	FETUB	ACTL7B	LOC105083205	ACACB	LOC105075238	CPAMD8	WFIKKN2	CST8	LOC105071901	LOC105062331	FMNL1	SPACA4	PCOLCE2	EPB42	TFPI2	A2ML1	LOC105070736	CD109	LOC105068368	CSTL1	MKX	WFDC3	AHSG	ADAMTSL5	LOC105083206	LOC105075470	TIMP1	COL6A3	SPINT2
GO:0061135	endopeptidase regulator activity molecular_function	0.082223	1	43	5505	109	16845	ACACB	ACTL7B	LOC105083205	LOC105083208	FETUB	TIMP4	WFIKKN2	CPAMD8	LOC105075238	C4A	ANKRD35	ITIH2	KNG1	CSTA	WFIKKN1	ZNF462	LOC105083180	SPP2	CEP295NL	WFDC8	LOC105075470	ADAMTSL5	LOC105083206	WFDC3	AHSG	SPINT2	TFPI	COL6A3	TIMP1	A2ML1	PCOLCE2	EPB42	TFPI2	CST8	LOC105062331	LOC105071901	FMNL1	SPACA4	CSTL1	MKX	LOC105068368	CD109
GO:0051186	cofactor metabolic process biological_process	0.082455	1	53	5505	135	16845	PANK3	SYNGAP1	CRTAM	LOC105075495	WLS	DHFR	MEIG1	IRF2	MAT1A	LOC105064467	NUP58	SUSD4	COIL	POLQ	GPN1	ABHD11	ABCG5	DRD1	PDE4A	TEKT5	CPOX	LOC105078907	GMPR	MYH7B	TRIM67	HMOX2	NES	COASY	IGFBP4	AK8	LOC105075122	HMOX1	TMEM102	ADAT1	PDK3	LOC105078394	HMGCS2	ZWILCH	MTX1	RPIA	SLC5A3	PARD3
GO:0044707	single-multicellular organism process biological_process	0.083116	1	227	5505	643	16845	TMCC3	SRPK3	EPS15	GOLM1	DLL1	TEKT2	LAMA1	CDX4	LOC105080319	LOXL1	CUNH16orf87	RASSF8	MTDH	ZPBP2	PLPP2	XYLT1	MYH7B	CACNA1S	IGSF5	DAPK3	COL4A1	MRPS7	LOC105083327	TAS2R41	LOC105079331	ANKRD35	CD207	CUNH10orf71	SPP2	TTC13	GPR101	BLOC1S2	PRKN	ITGA3	ISL2	DMP1	TSKS	APOA4	LOC105083567	WNT4	TTBK1	TAS2R4
GO:0005488	binding molecular_function	0.083619	1	3273	5505	9802	16845	LOC105080831	LOC105068418	FBXO39	FETUB	UGDH	PIWIL1	EFNB3	NPHP1	SCN4A	SLC5A11	GATA6	TBC1D2B	CAMKV	ART5	DARS2	LOC105079331	LOC105080128	WDR83	PAX6	IGFLR1	IRGC	GDNF	ZFAND6	LRRIQ4	LOC105080784	CENPF	SSH2	CFAP52	ASH2L	CNTN5	LOC105080201	HSFX3	ANKZF1	TP53	USP32	DTNB	CARHSP1	WDR87	PARD6G	SLC12A1	LOC105064945	EPS15
GO:0042168	heme metabolic process biological_process	0.084077	1	8	5505	15	16845	IGFBP4	ZWILCH	ADAT1	HMOX2	HMOX1	IRF2	LOC105078907	MYH7B
GO:0043623	cellular protein complex assembly biological_process	0.084281	1	134	5505	367	16845	CCDC157	METTL5	TMEM182	LOC105064010	LMOD3	ASPM	SNX30	STX4	IQCE	LOC105079328	GPRASP1	ENTR1	LOC105076258	KIF2C	MS4A10	CFAP300	KIF9	NPHP1	S100A7	SLC35E1	KRT1	CORO2B	LOC123617430	MROH1	NAV2	APOA4	LOC105080863	ATPAF2	CENPH	GPD2	BLOC1S2	SYCP3	CCDC169	LOC123614551	DR1	TERF1	ANKRD35	ATP2B3	CD207	RNF152	LOC105079331	LOC105062789
GO:0008023	transcription elongation factor complex cellular_component	0.084493	1	14	5505	30	16845	KRT26	LOC105080520	ALPK2	EHMT2	MXD3	LOC105074011	ELL	LOC105071352	AXIN2	MAPK8IP2	ELOA	CLGN	ELL2	BIN1
GO:0071816	tail-anchored membrane protein insertion into ER membrane biological_process	0.085009	1	5	5505	8	16845	CDC14A	FGFR1OP2	GPR101	GET1	IQCE
GO:0008527	taste receptor activity molecular_function	0.085687	1	2	5505	2	16845	LOC105072982	LOC105072874
GO:0009593	detection of chemical stimulus biological_process	0.085687	1	2	5505	2	16845	LOC105072982	LOC105072874
GO:0050906	detection of stimulus involved in sensory perception biological_process	0.085687	1	2	5505	2	16845	LOC105072874	LOC105072982
GO:0050907	detection of chemical stimulus involved in sensory perception biological_process	0.085687	1	2	5505	2	16845	LOC105072982	LOC105072874
GO:0050912	detection of chemical stimulus involved in sensory perception of taste biological_process	0.085687	1	2	5505	2	16845	LOC105072982	LOC105072874
GO:0051606	detection of stimulus biological_process	0.085687	1	2	5505	2	16845	LOC105072874	LOC105072982
GO:0000272	polysaccharide catabolic process biological_process	0.087557	1	16	5505	36	16845	CLXN	CIB1	SPATA21	KCNIP3	S100A16	CALM2	SCGN	LOC105067113	CABP1	CABP2	CHP2	HPCAL4	CUNH4orf47	EFCAB3	CETN1	CABP4
GO:0034508	centromere complex assembly biological_process	0.088022	1	24	5505	56	16845	IL12A	CENPH	CFAP43	ZC4H2	CCDC169	RAB3IL1	TGFB2	DR1	CENPK	DES	LOC105064946	CUNH3orf20	PEG10	RNF168	JAKMIP1	UBAC1	LAMB4	IFT81	GALNT5	CEP72	BNIP1	LOC123617430	CENPN	LOC105064435
GO:0046961	proton-transporting ATPase activity	rotational mechanism molecular_function	0.088069	1	47	5505	119	16845	PEG10	KPNA4	PCDH9	ZNF532	GALNT5	TTBK1	ATP6V1G3	SYCE1L	RASAL2	AGBL1	AGTPBP1	ARMC3	PFDN4	TSKS	KRT3	KRT26	GNL3L	ATP6V0A4	NFKBIL1	LOC105076257	LOC105074313	IHO1	BECN2	LOC105075450	ATP6V1F	RSPH14	ODAD2	MCUB	KRT8	GNG4	RPL23A	CCDC166	UBXN4	MTOR	SAR1B	LOC105067180	ATP6V1C1	ATP6V1E2	ATP6V0D2	SPATA24	GOLM1
GO:0044463	cell projection part cellular_component	0.088149	1	20	5505	46	16845	GPS2	LOC123618679	CELSR3	RSPH6A	RSPH9	IFT43	KRT3	PIERCE2	APBA1	MORC3	PTMS	PIERCE1	FAM170A	RGS10	CATSPERG	DUSP22	KHNYN	PROX1	CUNH9orf131	MAPK8IP2
GO:0031419	cobalamin binding molecular_function	0.08867	1	5	5505	8	16845	TCN1	CBLIF	MTR	DLEC1	LOC105063867
GO:0039660	structural constituent of virion molecular_function	0.088698	1	3	5505	4	16845	LOC105069485	DNAH10	LOC105068166
GO:0007606	sensory perception of chemical stimulus biological_process	0.089097	1	25	5505	63	16845	TAS2R39	TAS2R1	TAS2R3	LOC105084198	TAS2R41	LOC105083567	LOC105072874	LOC105067186	LOC105072416	SLC41A2	GPR101	FOXP2	LOC123616217	GPR15	TAS2R5	CDH22	LOC105079887	TAS2R4	BNIP1	AVPR1B	TAS2R16	RHO	TPH2	LOC105072982	TAS2R60
GO:0044459	plasma membrane part cellular_component	0.089334	1	44	5505	111	16845	LOC105064238	LOC105064245	SYDE2	LOC105064248	LOC105064235	LPAR4	ADCY3	DUSP22	KHNYN	LOC105064275	KCNB2	CATSPERD	CELSR3	LOC105071695	SLC28A3	APBA1	TRIM58	DNAL1	SGCA	SLITRK6	DAG1	SGCB	COL6A5	NLGN1	LOC105064239	CATSPERB	LUC7L3	ATP1B3	CATSPERG	SCN4A	CCNE1	AZGP1	SCN9A	LOC105068014	LOC105064276	PLIN1	SLC16A9	SCN2A	CATSPERE	SMIM18	NPHP1	LOC105067192
GO:0072341	modified amino acid binding molecular_function	0.090121	1	5	5505	8	16845	LOC123615394	GPR143	LOC123618406	FTCDNL1	OIT3
GO:0000975	regulatory region DNA binding molecular_function	0.090238	1	14	5505	30	16845	TP53	IRF7	SAMD5	CIART	RNF32	TBCCD1	IL31RA	SLC17A3	IRF2	IRF9	TP63	RBPJL	EXD2	LRRFIP2
GO:0000976	transcription regulatory region sequence-specific DNA binding molecular_function	0.090238	1	14	5505	30	16845	LRRFIP2	IRF9	TP63	EXD2	RBPJL	IRF2	SLC17A3	TBCCD1	IL31RA	RNF32	CIART	SAMD5	TP53	IRF7
GO:0001067	regulatory region nucleic acid binding molecular_function	0.090238	1	14	5505	30	16845	SAMD5	IRF7	TP53	CIART	IL31RA	TBCCD1	RNF32	IRF2	SLC17A3	LRRFIP2	TP63	EXD2	RBPJL	IRF9
GO:0044212	transcription regulatory region DNA binding molecular_function	0.090238	1	14	5505	30	16845	LRRFIP2	IRF9	TP63	EXD2	RBPJL	SAMD5	TP53	IRF7	CIART	TBCCD1	IL31RA	RNF32	IRF2	SLC17A3
GO:0050909	sensory perception of taste biological_process	0.091594	1	16	5505	39	16845	TAS2R16	RHO	LOC105067186	LOC105072874	LOC105072982	TPH2	TAS2R60	LOC105072416	LOC123616217	TAS2R5	CDH22	TAS2R39	TAS2R1	TAS2R3	TAS2R4	TAS2R41
GO:0036211	protein modification process biological_process	0.091923	1	412	5505	1175	16845	EPHB6	TEX11	HIPK4	UBE2N	BUB1B	CDKL2	LOC105067074	FLVCR2	PARD3	PTK6	HS6ST2	LOC123615394	ACVR1B	ULK2	USP50	EPM2A	CDK15	RIOK2	DTX3L	UBE2T	ST3GAL2	PPIA	CCNYL1	CDK20	CCDC136	CSK	DYRK3	GPC6	DYRK4	PELI2	ERN2	IRAK2	B3GALT6	SBK2	GUCY2D	PTPDC1	LOC123617147	MAP3K6	MINK1	TMEM258	PTPRK	SPRYD7
GO:0000776	kinetochore cellular_component	0.092923	1	51	5505	131	16845	CENPK	ARID3C	LOC105076257	STX7	CD207	LOC105072874	NAV2	MXD3	CFAP43	KRT74	LOC105082003	CENPH	LRRC1	CCDC169	RAB3IL1	CCDC22	TRIM29	IFT81	BNIP1	LOC123617430	BFSP2	SCN9A	PEG10	AMOT	ZBED8	UBAC1	DRP2	NSL1	LOC105072982	NUF2	DDHD1	KCNG4	SRCIN1	DES	NDC80	ZC4H2	DSN1	IL12A	FAM184A	TBKBP1	CCDC149	LOC105065682
GO:0009288	bacterial-type flagellum cellular_component	0.093002	1	18	5505	41	16845	MANF	GPS2	RASSF8	STX6	KRT3	DNAH17	PFDN4	MORC3	RUFY3	LRRFIP2	RGS10	RASAL2	CD207	NPHP3	NUP88	PROX1	CCDC122	KIF3A
GO:0033180	proton-transporting V-type ATPase	V1 domain cellular_component	0.093263	1	19	5505	43	16845	ATP6V1C1	TTC12	LOC105067180	KPNA4	ARMCX1	ARMC3	KPNA7	ARMCX2	PKP1	KPNA2	KIFAP3	ODAD2	RSPH14	ARMC12	BHLHB9	AGBL1	AGTPBP1	MTOR	RAP1GDS1
GO:0008252	nucleotidase activity molecular_function	0.094196	1	7	5505	13	16845	PSPH	NT5C	NT5C3A	NT5C3B	LOC105062941	DNAH10	NT5C1A
GO:0008253	5'-nucleotidase activity molecular_function	0.094196	1	7	5505	13	16845	PSPH	DNAH10	NT5C1A	NT5C3B	NT5C3A	NT5C	LOC105062941
GO:0004114	3'	5'-cyclic-nucleotide phosphodiesterase activity molecular_function	0.095848	1	14	5505	30	16845	PDE1A	PDE8B	SAMHD1	PDE7A	PDE6C	PDE4C	PDE10A	PDE3B	PDE4A	PDSS1	PDE6H	PDE5A	PDE4B	PDE9A
GO:0006796	phosphate-containing compound metabolic process biological_process	0.096636	1	431	5505	1233	16845	NEK10	P2RY2	SRMS	RIPK4	TMEM131L	ALPK2	PLA2G2E	LOC105078090	LOC105077574	RIF1	PYCR1	CUL2	RNASEL	TFAM	LOC105064098	IP6K1	SYNGAP1	CDON	CHPT1	CKAP5	CAMKK2	LOC105065103	SCYL2	ADCY10	MAPKBP1	PIGF	DYDC2	PPP1R2	SYCP3	DUSP19	DAZAP1	ATIC	PLA2G5	PROCA1	MAPK10	FOSB	ADCY2	PKIG	MTMR2	LOC105071648	DNAJC6	PACSIN1
GO:0006793	phosphorus metabolic process biological_process	0.097397	1	433	5505	1239	16845	SRP54	PAK5	TTBK1	MAPKAPK3	CUNH1orf43	PRAG1	PPP1R11	STRADA	CHEK1	LRRK1	PDGFRA	PKN2	PRDM8	NT5C	SLC5A3	ANKK1	EPHA3	TYK2	TRIM13	CLK1	JAK2	NKX3-2	HOXD9	HHIPL2	ATP6V1A	CDK6	MAPK15	SPDYA	STK25	PHKG1	MAP3K15	ODF2	IQGAP2	CDKN3	TRIM63	AAK1	EPHA4	CALR	PIP5K1B	ARL9	EPHA7	NEK6
GO:0001897	cytolysis by symbiont of host cells biological_process	0.097668	1	17	5505	38	16845	IFIH1	GPC6	TECPR2	LOC105083567	KDF1	RASGRF1	SHC1	ST3GAL2	SLC2A3	TMEM255A	PTPRZ1	TOP2A	PTCH2	DNAH7	SHC4	TMEM255B	LOC123617557
GO:0051801	cytolysis in other organism involved in symbiotic interaction biological_process	0.097668	1	17	5505	38	16845	SHC1	ST3GAL2	RASGRF1	TECPR2	KDF1	LOC105083567	IFIH1	GPC6	LOC123617557	SHC4	TMEM255B	TOP2A	PTCH2	DNAH7	SLC2A3	TMEM255A	PTPRZ1
GO:0033674	positive regulation of kinase activity biological_process	0.097905	1	4	5505	6	16845	SPDYA	GPHB5	SPDYC	LOC105077710
GO:0045737	positive regulation of cyclin-dependent protein kinase activity biological_process	0.097905	1	4	5505	6	16845	LOC105077710	SPDYA	SPDYC	GPHB5
GO:0045787	positive regulation of cell cycle biological_process	0.097905	1	4	5505	6	16845	GPHB5	SPDYC	SPDYA	LOC105077710
GO:0045860	positive regulation of protein kinase activity biological_process	0.097905	1	4	5505	6	16845	SPDYA	SPDYC	GPHB5	LOC105077710
GO:0071902	positive regulation of protein serine/threonine kinase activity biological_process	0.097905	1	4	5505	6	16845	GPHB5	SPDYC	SPDYA	LOC105077710
GO:0065004	protein-DNA complex assembly biological_process	0.098337	1	36	5505	92	16845	TBXAS1	RAB3IL1	CCDC169	CUNH17orf97	LOC105067484	CENPH	IL12A	CFAP43	ZC4H2	DES	TSPYL2	LOC105064946	PYCR1	CUNH3orf20	TSPYL6	H1-6	TGFB2	DR1	CENPK	RNF168	LOC105061890	JAKMIP1	UBAC1	LAMB4	PEG10	RPL23A	BNIP1	CENPN	LOC123617430	LOC105071967	LOC105064435	IFT81	LOC105064237	GALNT5	CEP72	TSPYL1
GO:0071824	protein-DNA complex subunit organization biological_process	0.098337	1	36	5505	92	16845	RAB3IL1	CCDC169	LOC105067484	CUNH17orf97	TBXAS1	ZC4H2	CENPH	IL12A	CFAP43	TSPYL2	DES	CUNH3orf20	PYCR1	LOC105064946	TSPYL6	H1-6	TGFB2	DR1	CENPK	RNF168	LOC105061890	UBAC1	LAMB4	JAKMIP1	PEG10	RPL23A	BNIP1	CENPN	LOC123617430	LOC105064435	LOC105071967	LOC105064237	GALNT5	IFT81	CEP72	TSPYL1
GO:0008733	L-arabinose isomerase activity molecular_function	0.098542	1	2	5505	2	16845	TRPT1	ADAM2
GO:0046540	U4/U6 x U5 tri-snRNP complex cellular_component	0.10039	1	4	5505	6	16845	TXNDC8	TXN	TXNL4B	GLRX3
GO:0012511	monolayer-surrounded lipid storage body cellular_component	0.10041	1	4	5505	6	16845	DERL2	ABCD2	LOC105069644	TMEM88B
GO:0015740	C4-dicarboxylate transport biological_process	0.10068	1	7	5505	13	16845	JAKMIP1	FAM184A	TEX35	IHO1	DNAI1	TSHZ2	GALNT5
GO:0008443	phosphofructokinase activity molecular_function	0.10072	1	12	5505	26	16845	PFKFB1	PFKFB3	PFKFB2	SRP54	PFKFB4	AK8	NUF2	PFKL	LOC105080128	LOC105074478	ARL4A	FFAR4
GO:0051276	chromosome organization biological_process	0.10083	1	100	5505	273	16845	LOC123617430	DDX58	SMCHD1	LIG3	KMT2A	LOC105067113	ATG16L2	ACSM1	SYCP1	ASF1B	ABCF2	CCDC42	TSPYL2	TSPYL6	MOXD1	LOC105064946	RAD54L	DR1	RERGL	SMARCA1	NRDC	CUNH17orf97	CCDC169	CENPH	AKNAD1	CENPN	CLGN	LOC105071810	TSPYL1	CEP72	RASSF8	SYCE3	PPARGC1B	COL6A3	GLI4	SMC4	PYCR1	COPRS	TGFB2	MAPK8IP2	IL12A	EHMT2
GO:0030474	spindle pole body duplication biological_process	0.10087	1	13	5505	28	16845	PRKG2	NEK2	KASH5	RUFY4	CCDC153	CCDC27	TBC1D2B	SOX6	VPS53	ANGPTL2	SOX5	MMADHC	SPEF1
GO:0051300	spindle pole body organization biological_process	0.10087	1	13	5505	28	16845	RUFY4	CCDC153	KASH5	NEK2	PRKG2	SPEF1	MMADHC	SOX5	ANGPTL2	VPS53	SOX6	TBC1D2B	CCDC27
GO:0005911	cell-cell junction cellular_component	0.10134	1	3	5505	4	16845	CCNE1	JCAD	POLR1E
GO:0015630	microtubule cytoskeleton cellular_component	0.10168	1	70	5505	185	16845	BHLHE23	DCTN3	FAM184A	NEK10	LOC105077036	FGFR1OP2	DNAH7	BATF2	LOC105076363	DDHD1	DNAH8	PIERCE1	SRCIN1	TSR1	ARHGEF7	LOC123618308	GHITM	HEXIM2	PIERCE2	DNHD1	FDFT1	TPD52L1	CDK5RAP2	DNAH2	DNAH12	DDIT3	HLF	DNAH6	CEP20	RAB11FIP4	CCDC153	DNAH17	LOC105072874	LOC105082003	MAP7	KRT74	DNAH10	ANGPTL2	MICAL1	AKAP3	CDC7	DNAH1
GO:0009712	catechol-containing compound metabolic process biological_process	0.10232	1	3	5505	4	16845	CUNH8orf48	LOC105080558	NTMT1
GO:0018576	catechol 1	2-dioxygenase activity molecular_function	0.10232	1	3	5505	4	16845	LOC105080558	CUNH8orf48	NTMT1
GO:0019114	catechol dioxygenase activity molecular_function	0.10232	1	3	5505	4	16845	NTMT1	CUNH8orf48	LOC105080558
GO:0006370	7-methylguanosine mRNA capping biological_process	0.10235	1	4	5505	6	16845	LIG4	LIG3	RNGTT	LIG1
GO:0004800	thyroxine 5'-deiodinase activity molecular_function	0.10237	1	3	5505	4	16845	DIO3	DIO2	DIO1
GO:0030975	thiamine binding molecular_function	0.10305	1	3	5505	4	16845	WLS	TMEM102	TPK1
GO:0046406	magnesium protoporphyrin IX methyltransferase activity molecular_function	0.10339	1	2	5505	2	16845	NES	MTX1
GO:0008202	steroid metabolic process biological_process	0.10357	1	16	5505	36	16845	ABCC4	FAR1	HSD3B7	PPP4C	COLGALT2	SDR42E1	DHCR7	NSDHL	SDR42E2	NLRP6	LOC105079127	MAT2B	HSD17B7	LOC105064485	LIPE	BLVRB
GO:0009044	xylan 1	4-beta-xylosidase activity molecular_function	0.10431	1	2	5505	2	16845	CUNH11orf1	CASP8
GO:0030054	cell junction cellular_component	0.10472	1	11	5505	23	16845	XIRP1	F2RL1	GOLM1	NAT10	EHBP1	JCAD	SYCP3	STX4	LOC105062789	CCNE1	POLR1E
GO:0009187	cyclic nucleotide metabolic process biological_process	0.10539	1	15	5505	33	16845	PACSIN1	GJB4	LOC105083904	FOSB	ADCY8	DPP8	GUCY2D	NPR1	GUCY2F	ADCY2	ADCY1	PGBD2	ETV4	ADCY10	ADCY3
GO:0009072	aromatic amino acid family metabolic process biological_process	0.10548	1	9	5505	18	16845	TMEM202	ACAN	LOC105071303	DNAJC3	FAH	TDO2	PDLIM7	SLC49A3	ANXA6
GO:0016780	phosphotransferase activity	for other substituted phosphate groups molecular_function	0.106	1	9	5505	18	16845	ZNF30	TMEM269	RFX7	LOC105074466	CHPT1	RIMKLA	CCDC82	ZNF180	CEPT1
GO:0034220	ion transmembrane transport biological_process	0.10855	1	72	5505	191	16845	SLC12A1	ANKH	ANO1	LOC105076242	LOC105080698	HS6ST3	ATP8B1	OTX1	DLL1	CEP104	SOX5	BDNF	LONRF1	TRIM36	ATM	TSHZ2	PRICKLE3	SYDE2	TFAP4	TMEM131L	DNAJC28	LOC123619039	TRIM63	DNAL1	LOC105064435	LOC105079896	SPACA1	MYOM3	DNAJC24	UBXN8	RHBG	CAP2	GNG4	ATP6V1F	STK36	CDON	TENT4B	ITPR2	LOC105063514	FAM183A	ADIRF	LOC105075450
GO:0005774	vacuolar membrane cellular_component	0.10883	1	26	5505	63	16845	NFKBIL1	ARMC12	RAP1GDS1	ARMC3	ANKRD31	LOC105067180	TTC12	ARMCX2	KPNA2	KIFAP3	MCUB	BHLHB9	ATP6V1G3	AGTPBP1	AGBL1	MTOR	RPRM	ARMCX1	KPNA4	LOC105075450	LOC105068014	RSPH14	KPNA7	PKP1	ODAD2	SCN4A
GO:0044437	vacuolar part cellular_component	0.10883	1	26	5505	63	16845	KIFAP3	KPNA2	ARMCX2	ARMC3	ANKRD31	LOC105067180	TTC12	RAP1GDS1	NFKBIL1	ARMC12	RSPH14	PKP1	ODAD2	SCN4A	KPNA7	KPNA4	ARMCX1	LOC105068014	LOC105075450	ATP6V1G3	RPRM	AGBL1	AGTPBP1	MTOR	MCUB	BHLHB9
GO:0051262	protein tetramerization biological_process	0.10942	1	7	5505	13	16845	TP53	TP63	TRPM7	KNG1	SRD5A1	ZSCAN12	TRPM1
GO:0001527	microfibril cellular_component	0.10994	1	3	5505	4	16845	MFAP2	FOXO1	MFAP5
GO:0043205	fibril cellular_component	0.10994	1	3	5505	4	16845	FOXO1	MFAP2	MFAP5
GO:0008773	[protein-PII] uridylyltransferase activity molecular_function	0.1101	1	2	5505	2	16845	OGFR	SMIM43
GO:0016043	cellular component organization biological_process	0.11084	1	537	5505	1563	16845	LOC105062803	KNG1	H1-6	STX7	RBBP8NL	LOC105080520	ST8SIA1	MYBL1	MICAL1	ZNF573	ADGRV1	RBM24	NCAPH	KCNA4	ELOA	RAB3B	KIF20A	LOC105081208	RGSL1	KCNA7	ZNF710	TBCCD1	AMOT	UBAC1	ACLY	LOC105066854	CAVIN4	HERPUD1	NSL1	PEX3	LOC105077483	SEPTIN8	DDHD1	ARMH4	FMNL1	DAXX	LOC123618853	PRRG3	KIFC2	DES	ARC	TTC39C
GO:0019200	carbohydrate kinase activity molecular_function	0.11105	1	13	5505	29	16845	SRP54	PFKFB4	PFKFB2	AK8	PFKFB3	PFKFB1	LOC105080128	NKX3-2	LOC105074478	FFAR4	ARL4A	NUF2	PFKL
GO:0006354	DNA-dependent transcription	elongation biological_process	0.11156	1	17	5505	39	16845	MYT1L	LOC105074011	MXD3	EHMT2	DNAH17	LOC105080520	KRT26	LOC105080863	ELOA	MAPK8IP2	AXIN2	LOC105071352	ELL	BIN1	ELL2	CLGN	GTF2F1
GO:0006555	methionine metabolic process biological_process	0.11162	1	3	5505	4	16845	MTR	SLC7A6OS	GRAMD1C
GO:0044282	small molecule catabolic process biological_process	0.11186	1	18	5505	42	16845	TDO2	DRC3	GLDC	ANXA6	CUNH19orf47	LOC105078510	CEP112	RANBP3	SSTR3	ACOXL	WIPI2	LOC105071303	FMO5	CFAP44	SCG3	JAKMIP1	KPNA2	LOC105063391
GO:0044712	single-organism catabolic process biological_process	0.11186	1	18	5505	42	16845	TDO2	GLDC	DRC3	RANBP3	CEP112	LOC105078510	CUNH19orf47	ANXA6	ACOXL	SSTR3	WIPI2	FMO5	LOC105071303	LOC105063391	KPNA2	SCG3	JAKMIP1	CFAP44
GO:0015267	channel activity molecular_function	0.11205	1	145	5505	402	16845	CHRNG	SLC28A3	CHRNA6	GRIA2	CACNA1H	KCNK12	KCNK16	CACNA1S	KCNA10	KCNS1	PKD1L2	GABRG2	GABRE	KCNMB4	GABRR2	LTBP2	CAP2	KCNC4	GRIN2B	LOC105072155	KCNG2	DIAPH3	PTCHD1	GABRA1	CCDC27	NCR3LG1	SCNN1B	ATM	KCNK4	GABRD	ASIC4	CATSPER1	CNGB3	KCNV1	NUP155	KCNT2	USP35	KCNH4	CACNA1I	CACNA1D	KCNH3	DYNLL1
GO:0022803	passive transmembrane transporter activity molecular_function	0.11205	1	145	5505	402	16845	BEST2	CHRNB4	HVCN1	FOXP2	MARCHF11	TRPV1	PKD2L1	SLC6A17	COL6A5	TRPM7	GABRA5	TRPM8	SCN2B	AQP6	AQP4	KCNK17	CLCN2	AQP10	KCNK10	TMEM38A	ZNF532	KCNT1	HTR3B	SCN9A	CNGA3	LOC105075316	CHRNB3	CHRNB1	TRPV3	COLGALT2	KCNA7	GABRB2	CLCNKA	KCNA4	HCN1	CATSPER3	SGO2	GALNT5	LONRF3	TPCN1	GRIA4	AQP8
GO:0004356	glutamate-ammonia ligase activity molecular_function	0.11245	1	6	5505	11	16845	GLUL	ENTPD4	LOC105075503	LGSN	RNASE13	MEFV
GO:0016211	ammonia ligase activity molecular_function	0.11245	1	6	5505	11	16845	MEFV	LGSN	RNASE13	LOC105075503	GLUL	ENTPD4
GO:0016880	acid-ammonia (or amide) ligase activity molecular_function	0.11245	1	6	5505	11	16845	LGSN	RNASE13	MEFV	GLUL	ENTPD4	LOC105075503
GO:0016887	ATPase activity molecular_function	0.11247	1	202	5505	564	16845	KATNAL2	RAB38	RAD51B	KPNA4	TAP2	ZNF532	NLRP6	MCM2	TEP1	LOC105064279	DHX36	KIF17	SYCE1L	HSP90AB1	ABCC9	ABCC11	SETX	NAV1	TESK2	IFIH1	ABCC3	SEPTIN11	DNAH10	PFDN4	ARMC3	STIM1	RUVBL2	AK7	SEPTIN3	NFKBIL1	DHX30	IHO1	LOC105073770	DNAH2	TOP2A	ABCG2	UBXN4	AFG1L	ABCC4	CCDC178	ABCB8	CEP104
GO:0003989	acetyl-CoA carboxylase activity molecular_function	0.11318	1	10	5505	21	16845	ANAPC2	ACACB	HSPA4L	LOC105076258	LIN37	PASK	CCDC159	RUSC2	LOC105070720	ZNF687
GO:0016421	CoA carboxylase activity molecular_function	0.11318	1	10	5505	21	16845	HSPA4L	ANAPC2	ACACB	PASK	LOC105076258	LIN37	CCDC159	RUSC2	LOC105070720	ZNF687
GO:0016885	ligase activity	forming carbon-carbon bonds molecular_function	0.11318	1	10	5505	21	16845	ANAPC2	ACACB	HSPA4L	LOC105076258	LIN37	PASK	CCDC159	RUSC2	LOC105070720	ZNF687
GO:0019799	tubulin N-acetyltransferase activity molecular_function	0.11352	1	2	5505	2	16845	ATAT1	LOC105067074
GO:0034212	peptide N-acetyltransferase activity molecular_function	0.11352	1	2	5505	2	16845	ATAT1	LOC105067074
GO:0071929	alpha-tubulin acetylation biological_process	0.11352	1	2	5505	2	16845	LOC105067074	ATAT1
GO:0031262	Ndc80 complex cellular_component	0.1136	1	3	5505	4	16845	NUF2	LOC105065682	NDC80
GO:0098024	virus tail	fiber cellular_component	0.11385	1	2	5505	2	16845	PLXNA2	LOC105072144
GO:0008296	3'-5'-exodeoxyribonuclease activity molecular_function	0.11385	1	2	5505	2	16845	RAE1	ALMS1
GO:0008310	single-stranded DNA specific 3'-5' exodeoxyribonuclease activity molecular_function	0.11385	1	2	5505	2	16845	RAE1	ALMS1
GO:0042113	B cell activation biological_process	0.11385	1	2	5505	2	16845	LAT2	PLCB3
GO:0003908	methylated-DNA-[protein]-cysteine S-methyltransferase activity molecular_function	0.11385	1	2	5505	2	16845	DLEC1	MGMT
GO:0033821	DNA beta-glucosyltransferase activity molecular_function	0.11385	1	2	5505	2	16845	FAT1	ZNF532
GO:0016137	glycoside metabolic process biological_process	0.11385	1	2	5505	2	16845	DUS2	CPA5
GO:0016138	glycoside biosynthetic process biological_process	0.11385	1	2	5505	2	16845	DUS2	CPA5
GO:0036126	sperm flagellum cellular_component	0.11385	1	2	5505	2	16845	APBA1	CATSPERG
GO:0050504	mannosyl-3-phosphoglycerate synthase activity molecular_function	0.11385	1	2	5505	2	16845	CPA5	DUS2
GO:0051478	mannosylglycerate metabolic process biological_process	0.11385	1	2	5505	2	16845	CPA5	DUS2
GO:0051479	mannosylglycerate biosynthetic process biological_process	0.11385	1	2	5505	2	16845	DUS2	CPA5
GO:0097228	sperm principal piece cellular_component	0.11385	1	2	5505	2	16845	APBA1	CATSPERG
GO:0008115	sarcosine oxidase activity molecular_function	0.11385	1	2	5505	2	16845	CRTAM	LOC105075122
GO:0015105	arsenite transmembrane transporter activity molecular_function	0.11385	1	2	5505	2	16845	OCA2	HS6ST3
GO:0015700	arsenite transport biological_process	0.11385	1	2	5505	2	16845	OCA2	HS6ST3
GO:0016647	oxidoreductase activity	acting on the CH-NH group of donors	oxygen as acceptor molecular_function	0.11385	1	2	5505	2	16845	LOC105075122	CRTAM
GO:0004833	tryptophan 2	3-dioxygenase activity molecular_function	0.11385	1	2	5505	2	16845	TDO2	ANXA6
GO:0006569	tryptophan catabolic process biological_process	0.11385	1	2	5505	2	16845	TDO2	ANXA6
GO:0008990	rRNA (guanine-N2-)-methyltransferase activity molecular_function	0.11385	1	2	5505	2	16845	LOC105072623	FAM81B
GO:0009065	glutamine family amino acid catabolic process biological_process	0.11385	1	2	5505	2	16845	CUNH19orf47	CEP112
GO:0009310	amine catabolic process biological_process	0.11385	1	2	5505	2	16845	TDO2	ANXA6
GO:0009396	folic acid-containing compound biosynthetic process biological_process	0.11385	1	2	5505	2	16845	PDK3	DHFR
GO:0016514	SWI/SNF complex cellular_component	0.11385	1	2	5505	2	16845	MOXD1	DRC7
GO:0016837	carbon-oxygen lyase activity	acting on polysaccharides molecular_function	0.11385	1	2	5505	2	16845	CUL3	CUNH4orf47
GO:0019211	phosphatase activator activity molecular_function	0.11385	1	2	5505	2	16845	IFIH1	PTPA
GO:0019441	tryptophan catabolic process to kynurenine biological_process	0.11385	1	2	5505	2	16845	ANXA6	TDO2
GO:0034975	protein folding in endoplasmic reticulum biological_process	0.11385	1	2	5505	2	16845	ERO1B	ERO1A
GO:0042402	cellular biogenic amine catabolic process biological_process	0.11385	1	2	5505	2	16845	ANXA6	TDO2
GO:0042436	indole-containing compound catabolic process biological_process	0.11385	1	2	5505	2	16845	ANXA6	TDO2
GO:0043190	ATP-binding cassette (ABC) transporter complex cellular_component	0.11385	1	2	5505	2	16845	SAP130	ANLN
GO:0046218	indolalkylamine catabolic process biological_process	0.11385	1	2	5505	2	16845	ANXA6	TDO2
GO:0046654	tetrahydrofolate biosynthetic process biological_process	0.11385	1	2	5505	2	16845	PDK3	DHFR
GO:0070189	kynurenine metabolic process biological_process	0.11385	1	2	5505	2	16845	ANXA6	TDO2
GO:0090544	BAF-type complex cellular_component	0.11385	1	2	5505	2	16845	MOXD1	DRC7
GO:0016628	oxidoreductase activity	acting on the CH-CH group of donors	NAD or NADP as acceptor molecular_function	0.11416	1	10	5505	21	16845	DHCR7	USP16	LOC105069384	MYH7B	AP1B1	PPP4C	MAT2B	GAPDH	LOC105068911	ADAT1
GO:0005930	axoneme cellular_component	0.11432	1	10	5505	21	16845	PIERCE2	IFT43	RSPH9	MAPK8IP2	PTMS	CUNH9orf131	LOC123618679	FAM170A	PIERCE1	RSPH6A
GO:0044447	axoneme part cellular_component	0.11432	1	10	5505	21	16845	PIERCE1	LOC123618679	FAM170A	RSPH6A	RSPH9	IFT43	PIERCE2	CUNH9orf131	PTMS	MAPK8IP2
GO:0046983	protein dimerization activity molecular_function	0.11436	1	122	5505	340	16845	TFAP4	TCF15	VPS53	BHLHE23	MEIOSIN	ANO4	MFAP3L	AK6	LOC105077036	LOC105073566	SH3BP1	HES2	LOC105076363	KCNH4	TC2N	CCDC107	CCDC92	FCER2	SIRPA	LMNA	MSC	LOC105069339	LYL1	GABPB1	LOC105066731	MYF6	ZBED9	ARNTL2	RILPL1	CENPF	PRDM11	ASCL4	ZBED1	MGAT4D	TM4SF19	LOC105082003	TSKS	TCF21	LOC105069367	CUNH4orf50	KCNQ5	MORC1
GO:0008519	ammonium transmembrane transporter activity molecular_function	0.11447	1	3	5505	4	16845	LOC105063514	RHBG	RHCG
GO:0015101	organic cation transmembrane transporter activity molecular_function	0.11447	1	3	5505	4	16845	RHCG	RHBG	LOC105063514
GO:0015696	ammonium transport biological_process	0.11447	1	3	5505	4	16845	RHCG	LOC105063514	RHBG
GO:0072488	ammonium transmembrane transport biological_process	0.11447	1	3	5505	4	16845	RHCG	RHBG	LOC105063514
GO:0006112	energy reserve metabolic process biological_process	0.11477	1	3	5505	4	16845	GYS1	LOC105073766	GYS2
GO:0003872	6-phosphofructokinase activity molecular_function	0.11477	1	3	5505	4	16845	LOC105074478	NUF2	PFKL
GO:0010258	NADH dehydrogenase complex (plastoquinone) assembly biological_process	0.11477	1	3	5505	4	16845	ATAD2	CALR3	EGFR
GO:0014070	response to organic cyclic compound biological_process	0.11477	1	3	5505	4	16845	MFSD4A	LOC105074663	NR3C1
GO:0015035	protein disulfide oxidoreductase activity molecular_function	0.11477	1	3	5505	4	16845	MFAP3L	ERO1A	ERO1B
GO:0015036	disulfide oxidoreductase activity molecular_function	0.11477	1	3	5505	4	16845	ERO1B	ERO1A	MFAP3L
GO:0032400	melanosome localization biological_process	0.11477	1	3	5505	4	16845	ITPR2	SULT2A1	ADGRG7
GO:0032401	establishment of melanosome localization biological_process	0.11477	1	3	5505	4	16845	ADGRG7	ITPR2	SULT2A1
GO:0032402	melanosome transport biological_process	0.11477	1	3	5505	4	16845	ITPR2	SULT2A1	ADGRG7
GO:0033059	cellular pigmentation biological_process	0.11477	1	3	5505	4	16845	ADGRG7	SULT2A1	ITPR2
GO:0033993	response to lipid biological_process	0.11477	1	3	5505	4	16845	NR3C1	LOC105074663	MFSD4A
GO:0043401	steroid hormone mediated signaling pathway biological_process	0.11477	1	3	5505	4	16845	MFSD4A	NR3C1	LOC105074663
GO:0043473	pigmentation biological_process	0.11477	1	3	5505	4	16845	ITPR2	SULT2A1	ADGRG7
GO:0044660	cytolysis by virus via pore formation in host cell membrane biological_process	0.11477	1	3	5505	4	16845	TMEM255B	SLC2A3	TMEM255A
GO:0048545	response to steroid hormone stimulus biological_process	0.11477	1	3	5505	4	16845	LOC105074663	NR3C1	MFSD4A
GO:0051875	pigment granule localization biological_process	0.11477	1	3	5505	4	16845	SULT2A1	ITPR2	ADGRG7
GO:0051904	pigment granule transport biological_process	0.11477	1	3	5505	4	16845	ITPR2	SULT2A1	ADGRG7
GO:0051905	establishment of pigment granule localization biological_process	0.11477	1	3	5505	4	16845	ADGRG7	ITPR2	SULT2A1
GO:0071383	cellular response to steroid hormone stimulus biological_process	0.11477	1	3	5505	4	16845	NR3C1	LOC105074663	MFSD4A
GO:0071396	cellular response to lipid biological_process	0.11477	1	3	5505	4	16845	NR3C1	LOC105074663	MFSD4A
GO:0071407	cellular response to organic cyclic compound biological_process	0.11477	1	3	5505	4	16845	MFSD4A	LOC105074663	NR3C1
GO:0016759	cellulose synthase activity molecular_function	0.11477	1	3	5505	4	16845	UBN1	CCDC6	SCARB1
GO:0016760	cellulose synthase (UDP-forming) activity molecular_function	0.11477	1	3	5505	4	16845	SCARB1	CCDC6	UBN1
GO:0050661	NADP binding molecular_function	0.11553	1	20	5505	47	16845	IL4I1	NSDHL	NOXRED1	LOC105072853	KRT36	TRPM8	ARHGEF7	PERCC1	FMO1	LOC105070500	H6PD	SQLE	LOC105068092	STEAP4	STEAP2	ARHGEF16	FMO5	STX4	EHHADH	LOC105070489
GO:0035725	sodium ion transmembrane transport biological_process	0.1157	1	21	5505	50	16845	UBXN8	LOC105080698	LOC105069838	RIMKLA	NCKAP1L	LOC105076242	SPACA1	LOC105079896	CD300LF	LOC105078187	TFAP4	DNAJC28	LOC105080863	EYA3	SYDE2	PPRC1	TENT4B	SOX5	LONRF1	EGR3	SCN3B
GO:0036376	sodium ion export from cell biological_process	0.1157	1	21	5505	50	16845	LOC105069838	LOC105080698	UBXN8	RIMKLA	NCKAP1L	LOC105079896	SPACA1	LOC105076242	CD300LF	LOC105078187	EYA3	LOC105080863	DNAJC28	TFAP4	SYDE2	PPRC1	EGR3	LONRF1	TENT4B	SOX5	SCN3B
GO:0071436	sodium ion export biological_process	0.1157	1	21	5505	50	16845	UBXN8	LOC105080698	LOC105069838	NCKAP1L	RIMKLA	LOC105076242	SPACA1	LOC105079896	CD300LF	LOC105078187	TFAP4	LOC105080863	DNAJC28	EYA3	SYDE2	PPRC1	TENT4B	SOX5	LONRF1	EGR3	SCN3B
GO:0003674	molecular_function molecular_function	0.11931	1	4743	5505	14440	16845	ANKRD33	LOC105075876	LIN7C	PRMT8	PHF13	SLC47A2	SLC35E4	DCBLD2	SPDYC	PIGN	PROM1	ZNF180	LOC105067340	AP1S1	LOC105080302	FES	TECPR2	ASB8	CHST4	ACR	LOC105078699	PPP1R13B	RHOC	FDXACB1	RARG	RRBP1	ZNF80	GABRA5	COL1A2	TSHZ3	CLCN2	CNKSR2	RBP3	ASB17	TMEM38A	CRYBB3	TUT1	RPL4	EXD3	MATN3	LOC105072266	TMEM25
GO:0046785	microtubule polymerization biological_process	0.11946	1	5	5505	9	16845	TPPP3	HPCAL4	S100A7	TPPP2	LOC105081208
GO:0008172	S-methyltransferase activity molecular_function	0.12043	1	12	5505	26	16845	MYO1E	PCM1	PNPLA7	MTR	SPTB	DLEC1	MGMT	SDC2	EMILIN1	LRCH1	YAP1	LOC105062698
GO:0003909	DNA ligase activity molecular_function	0.12117	1	12	5505	27	16845	LIG3	LOC123612347	RNGTT	LIG4	LITAFD	NGFR	LOC105070785	ENO3	LOC105076842	SUGT1	TRIM67	LIG1
GO:0044723	single-organism carbohydrate metabolic process biological_process	0.12233	1	103	5505	284	16845	LOC105074257	UBN1	UBB	LOC105074478	FFAR4	B3GLCT	RPIA	PRPF39	ST3GAL2	GYS1	LOC105063391	ST8SIA1	ALDOC	COL6A5	UGGT2	TENM1	LOC105073351	CUNH20orf173	STT3B	PGK2	FUT7	RP1	B3GALT6	CUNH16orf95	IL33	LOC105079100	NEU4	CHSY3	TMEM258	OTOGL	RPN2	MYLPF	GDF9	MAN2B2	ARHGEF16	SCARB1	PCK1	ARL4A	CUNH2orf69	LOC105075870	H6PD	POMT2
GO:0031324	negative regulation of cellular metabolic process biological_process	0.12454	1	21	5505	50	16845	IFI16	CUNH8orf88	WDR59	DDIT3	PKIG	TCF4	TTPAL	LOC105080108	MND1	PKIA	LOC105077036	PPEF1	MMGT1	CIPC	CUNH6orf58	NUCB2	PLA2G4E	DMAP1	CUL3	PKIB	HEXIM2
GO:0032469	endoplasmic reticulum calcium ion homeostasis biological_process	0.12678	1	6	5505	11	16845	LHFPL5	CHRNA6	FES	SLC12A1	CPSF6	CCDC47
GO:0045048	protein insertion into ER membrane biological_process	0.12679	1	10	5505	21	16845	CDC14A	SMARCA4	TP63	KIAA1958	TM4SF18	FGFR1OP2	GET1	GPR101	IQCE	USP44
GO:0010506	regulation of autophagy biological_process	0.12695	1	10	5505	21	16845	CCDC3	DRP2	MND1	MORC3	SPAG16	YEATS4	DTNA	DTNB	CREB3L3	SOGA3
GO:0008236	serine-type peptidase activity molecular_function	0.12698	1	116	5505	323	16845	SEMA5A	PRSS33	TMPRSS2	RLIM	SSC4D	CD163	LOC105079785	EGR3	LOC105072949	LOC105062782	KLK11	LOC105062365	PLG	LOC105064915	PRSS38	HABP2	CAPN13	C1RL	KLK5	MEA1	REC8	GRK7	TMPRSS12	ZC2HC1C	CREB5	KRT40	KLK13	LOC123612094	KLK10	KLK6	LOC105063004	PRSS12	CMBL	RASSF3	PCSK5	CCDC6	TMPRSS4	LOC105064891	LOC105078637	TMPRSS13	LOXL3	ABHD17A
GO:0017171	serine hydrolase activity molecular_function	0.12698	1	116	5505	323	16845	LOC105079785	CD163	LOC105072949	LOC105062782	EGR3	TMPRSS2	PRSS33	SEMA5A	SSC4D	RLIM	PLG	LOC105062365	KLK11	C1RL	KLK5	MEA1	CAPN13	GRK7	REC8	LOC105064915	HABP2	PRSS38	LOC123612094	KLK13	KRT40	CREB5	TMPRSS12	ZC2HC1C	CMBL	CCDC6	PCSK5	RASSF3	KLK10	PRSS12	KLK6	LOC105063004	RHBDD3	FNDC3A	LOC105064762	LOC105078637	LOC105064891	TMPRSS4
GO:0006368	transcription elongation from RNA polymerase II promoter biological_process	0.12707	1	16	5505	37	16845	BIN1	ELL2	CLGN	GTF2F1	ELOA	MAPK8IP2	AXIN2	ELL	LOC105071352	MYT1L	LOC105074011	MXD3	EHMT2	KRT26	LOC105080520	LOC105080863
GO:0035251	UDP-glucosyltransferase activity molecular_function	0.12802	1	8	5505	16	16845	CCDC6	UBB	TENM1	GYS2	GYS1	UBN1	UGGT2	SCARB1
GO:0042558	pteridine-containing compound metabolic process biological_process	0.12828	1	6	5505	11	16845	PDK3	LOC105075495	CRTAM	MTR	LOC105075122	DHFR
GO:0031012	extracellular matrix cellular_component	0.12835	1	26	5505	65	16845	MMP1	MMP2	MMP11	MMP15	DDR1	MMP25	LOC105080698	AMZ2	MFAP5	LOC105080699	MMP20	MMP24	COL4A4	MMP9	FOXO1	ADAMTS19	MMP7	LOC105074753	MMP13	LOC105073212	BMP1	LOC105083420	COL4A1	MFAP2	MMP23B	YBEY
GO:0008374	O-acyltransferase activity molecular_function	0.12846	1	11	5505	24	16845	LOC105067514	AWAT2	MOGAT3	MOGAT1	SERAC1	LOC123618996	DGAT2	TMCO4	TEX2	FAM135B	FAM135A
GO:0052548	regulation of endopeptidase activity biological_process	0.12913	1	11	5505	24	16845	A1CF	DIABLO	COBLL1	MTARC1	HLF	WFDC3	ALG13	ACACB	LOC105068833	LOC105065212	MUSK
GO:0051082	unfolded protein binding molecular_function	0.1292	1	40	5505	104	16845	FAM76A	LOC105082615	CALR	CLGN	CKAP4	SIKE1	HSP90AB1	PACSIN1	LOC123619039	PLIN5	CCDC153	TMEM106B	TRIM29	LOC105080108	KRT19	JAKMIP1	OLFML3	COG6	THAP6	TPD52L1	PML	CCDC194	LOC105080292	CUNH12orf60	HSP90AA1	FSD2	NPHP3	LMNTD2	GOLM1	CALR3	MAP3K21	CCDC149	TEKT2	SPATA18	STAT2	RPH3A	CCDC27	PIK3AP1	APOA4	PFDN4
GO:0040008	regulation of growth biological_process	0.13094	1	9	5505	19	16845	MFSD12	TSSK1B	OASL	LOC105075642	TSSK2	NUGGC	LRIF1	LRRD1	ST8SIA1
GO:0006278	RNA-dependent DNA replication biological_process	0.1321	1	5	5505	9	16845	MAML1	PPARGC1B	LOC105067298	CUNH16orf92	ACD
GO:0009615	response to virus biological_process	0.13577	1	20	5505	48	16845	LOC105074663	LOC105062899	GPM6B	LOC123614617	LOC105067538	LOC105079506	AFAP1	IQCE	SLC41A2	RNF149	FGFR1OP2	TPM1	RNF150	LOC105079887	RUFY4	LDLRAD3	FSD2	HSBP1	LOC105076242	LRRFIP2
GO:0016714	oxidoreductase activity	acting on paired donors	with incorporation or reduction of molecular oxygen	reduced pteridine as one donor	and incorporation of one atom of oxygen molecular_function	0.13592	1	11	5505	24	16845	TPH2	ELSPBP1	TH	EDF1	NR3C1	NRTN	PAH	SENP7	TACR2	VXN	NAV2
GO:0070569	uridylyltransferase activity molecular_function	0.13668	1	5	5505	9	16845	RASIP1	OGFR	SMIM43	UAP1	CACNA1D
GO:0005856	cytoskeleton cellular_component	0.1382	1	142	5505	401	16845	LOC105075501	COG6	MYO1H	TPD52L1	TNNI1	PLEKHH1	LOC105073212	EPB41L3	DNAH2	MYOM3	DDIT3	CAPZA3	LOC105079319	CCDC153	KRTAP29-1	EMILIN3	MYO1E	MYO1A	LOC105061635	TNNI3	FGFR1OP2	USP26	TNNT3	BATF2	DDHD1	MYO9A	LOC105073213	TSR1	PIERCE1	ARHGEF7	CEACAM19	LOC105080435	MYH9	DES	DRC7	CCDC194	LOC123618406	JAKMIP1	DNAL4	LOC105078025	LOC105079105	SHCBP1L
GO:0007340	acrosome reaction biological_process	0.13831	1	7	5505	14	16845	NAGS	KRT78	RELL2	SPESP1	EQTN	AMOT	LOC105076735
GO:0017156	calcium ion-dependent exocytosis biological_process	0.13831	1	7	5505	14	16845	LOC105076735	AMOT	EQTN	SPESP1	RELL2	KRT78	NAGS
GO:0005635	nuclear envelope cellular_component	0.13857	1	11	5505	24	16845	TMEM201	CUNH11orf87	LOC105076257	CCDC149	SCNN1G	NUDT15	GPC3	LOC105063554	NUP50	CUL3	NUP98
GO:0009084	glutamine family amino acid biosynthetic process biological_process	0.13864	1	9	5505	19	16845	HAO1	ENTPD4	FAM78A	HAO2	CCNB2	LGSN	RNASE13	GLUL	LOC105075503
GO:0030684	preribosome cellular_component	0.13906	1	33	5505	84	16845	TTBK1	ZNF526	LOC123618975	HROB	CHIC1	NFKBIE	LMOD3	SLC24A3	RWDD2A	CCDC40	CSRNP3	MYH7B	TBL3	SOX4	IFNK	IRX3	LOC105077708	DDX25	USP35	MAPK8IP2	ARMH4	SLC7A6OS	MAK16	POMGNT1	NRDC	WDR43	SRL	RRP1B	LOC123618679	BCL11A	CFAP65	EHMT2	UCN2
GO:0040007	growth biological_process	0.13997	1	15	5505	35	16845	LRRD1	LRIF1	TSSK2	SLC36A3	LOC105075642	TSSK1B	ST8SIA1	TLR7	FKBP6	LOC105076754	NUGGC	GJA1	OASL	RNF150	MFSD12
GO:0044085	cellular component biogenesis biological_process	0.1401	1	313	5505	906	16845	ARC	KRT79	TRPM1	ELAPOR1	HPCAL4	CCDC184	PRMT8	ARMC12	BATF2	ARMH4	FMNL1	TEX35	LOC123618853	KIFC2	DES	RUFY4	TRPV4	LOC105075450	SLC26A2	FDXACB1	CCDC40	LOC105063514	LOC105071878	LYAR	HROB	KRT8	LOC105064237	CAPZA3	FAM81B	SIPA1L1	CKAP4	DDX3X	RPL23A	KCTD9	LMOD2	KCTD11	KCTD13	LOC105073175	CCDC153	ATAD2	PEX13	KRT3
GO:0061025	membrane fusion biological_process	0.14195	1	32	5505	82	16845	RELL2	STX4	GABRR2	TMEM95	LLCFC1	AMOT	LMNA	TRIM63	PLIN5	NAGS	HSBP1	TMCO5A	TSC22D3	SYCP3	PPARGC1A	KRT78	IFIT3	IZUMO1	COL3A1	SEPTIN14	PFDN4	SEPTIN11	SLC17A2	ATM	APOA4	LOC105076735	ALMS1	SPESP1	FAM83B	LRRFIP2	EQTN	LOC105074345
GO:0010921	regulation of phosphatase activity biological_process	0.14203	1	12	5505	27	16845	LOC105077574	PPP1R11	CALR	PPP6R1	PPP1R2C	PPP1R36	MAK16	PPP1R2	AP3B2	ARL9	LOC123614368	DNHD1
GO:0016125	sterol metabolic process biological_process	0.14236	1	5	5505	9	16845	LIPE	ABCC4	NLRP6	DHCR7	PPP4C
GO:0004064	arylesterase activity molecular_function	0.14271	1	5	5505	9	16845	PON3	LOC105083419	LRP5	PON2	LRP2
GO:0000725	recombinational repair biological_process	0.14302	1	5	5505	9	16845	GPNMB	NUP58	HROB	RADX	SPA17
GO:0044000	movement in host biological_process	0.14346	1	5	5505	9	16845	ZNF354C	CUNH19orf71	ATXN7L1	RNF6	A1CF
GO:0046739	spread of virus in multicellular host biological_process	0.14346	1	5	5505	9	16845	CUNH19orf71	ZNF354C	A1CF	RNF6	ATXN7L1
GO:0046740	spread of virus in host	cell to cell biological_process	0.14346	1	5	5505	9	16845	CUNH19orf71	ZNF354C	RNF6	A1CF	ATXN7L1
GO:0051814	movement in other organism involved in symbiotic interaction biological_process	0.14346	1	5	5505	9	16845	RNF6	A1CF	ATXN7L1	CUNH19orf71	ZNF354C
GO:0007030	Golgi organization biological_process	0.14367	1	22	5505	54	16845	LOC105080292	FCER2	KRT9	LOC105076258	TPM1	KRT19	JAKMIP1	CCDC40	LOC105066599	KRT1	CCDC153	EMILIN3	COLEC12	KRT26	SYCE1	KRT77	LCA5L	CCDC122	LOC105079331	RBBP8NL	CCDC92	DES
GO:0031589	cell-substrate adhesion biological_process	0.14408	1	5	5505	9	16845	NID1	NID2	LOC105078659	MUC4	HGF
GO:0001934	positive regulation of protein phosphorylation biological_process	0.14423	1	5	5505	9	16845	SPDYC	GPHB5	CARMIL1	SPDYA	LOC105077710
GO:0042327	positive regulation of phosphorylation biological_process	0.14423	1	5	5505	9	16845	LOC105077710	CARMIL1	SPDYA	GPHB5	SPDYC
GO:0006096	glycolysis biological_process	0.14423	1	10	5505	22	16845	PFKL	PKLR	NUF2	MYOF	ALDOC	PGK2	LOC105079100	LOC105074478	GCGR	NKX3-2
GO:0005976	polysaccharide metabolic process biological_process	0.14427	1	31	5505	79	16845	CHP2	UBN1	IL12B	CABP2	CETN1	CALM2	SCGN	SPATA21	LOC123618641	RAPH1	LOC105067113	HPCAL4	SLC5A3	CUNH4orf47	EFCAB3	CCDC6	GYS2	GYS1	WNT5A	COL6A5	VPS53	CABP4	SCARB1	CIB1	CLXN	KCNIP3	S100A16	GLT8D2	TENM1	CABP1	BEAN1
GO:0001525	angiogenesis biological_process	0.14432	1	7	5505	14	16845	MTDH	VASH2	ITGA3	LOC105074542	SYT8	IGSF5	NFATC1
GO:0001568	blood vessel development biological_process	0.14432	1	7	5505	14	16845	LOC105074542	ITGA3	VASH2	MTDH	NFATC1	IGSF5	SYT8
GO:0001944	vasculature development biological_process	0.14432	1	7	5505	14	16845	NFATC1	IGSF5	SYT8	VASH2	MTDH	LOC105074542	ITGA3
GO:0045765	regulation of angiogenesis biological_process	0.14432	1	7	5505	14	16845	SYT8	IGSF5	NFATC1	ITGA3	LOC105074542	MTDH	VASH2
GO:0048514	blood vessel morphogenesis biological_process	0.14432	1	7	5505	14	16845	ITGA3	LOC105074542	MTDH	VASH2	SYT8	IGSF5	NFATC1
GO:0072358	cardiovascular system development biological_process	0.14432	1	7	5505	14	16845	VASH2	MTDH	LOC105074542	ITGA3	NFATC1	IGSF5	SYT8
GO:0072359	circulatory system development biological_process	0.14432	1	7	5505	14	16845	NFATC1	SYT8	IGSF5	LOC105074542	ITGA3	VASH2	MTDH
GO:1901342	regulation of vasculature development biological_process	0.14432	1	7	5505	14	16845	LOC105074542	ITGA3	VASH2	MTDH	NFATC1	SYT8	IGSF5
GO:0016773	phosphotransferase activity	alcohol group as acceptor molecular_function	0.14477	1	275	5505	783	16845	FGFR2	LOC105071648	GRK7	STX4	AURKB	PLK4	TSSK2	GUCY2F	LOC105062101	KMT2A	IRAK3	CDKL4	ACSL5	PINK1	MAP3K12	CDK2	LOC105072869	CUNH4orf50	SYCP3	SMARCA1	IPO4	LZTFL1	MAPK10	CDK18	CAMK4	NEK11	CSNK2A2	LOC105062789	PBK	PFKFB3	SCYL2	PFKFB1	MYO1B	CKAP5	AK8	LOC123616834	LOC105065103	CAMKK2	NUAK2	CDKL3	ALPK2
GO:0015081	sodium ion transmembrane transporter activity molecular_function	0.14493	1	38	5505	98	16845	SCN2A	CD300LF	PLIN1	SPACA1	LOC105079896	SLC34A2	LOC123612952	RIMKLA	NCKAP1L	NPHP1	UBXN8	CHIC1	SCN3B	SCNN1G	TENT4B	SCN4A	DYNLL1	EYA3	SLC28A3	SCN9A	LOC105078187	RTKN2	LOC105076242	TMCC3	LOC105080698	ASIC4	LOC105069838	SLC6A4	SOX5	EGR3	LONRF1	SYDE2	PPRC1	TFAP4	SCNN1B	LOC105080863	ASIC5	DNAJC28
GO:0008094	DNA-dependent ATPase activity molecular_function	0.14563	1	5	5505	9	16845	ANGPTL5	TESK2	CUNH2orf68	TOP2A	TEFM
GO:0004896	cytokine receptor activity molecular_function	0.14577	1	5	5505	9	16845	IL31RA	FAM135A	SIAH1	IL21R	PLXDC2
GO:0051382	kinetochore assembly biological_process	0.14685	1	17	5505	40	16845	JAKMIP1	UBAC1	LAMB4	CCDC169	RAB3IL1	RNF168	CENPH	PEG10	LOC105064435	DES	LOC123617430	BNIP1	DR1	CEP72	CENPK	IFT81	TGFB2
GO:0051383	kinetochore organization biological_process	0.14685	1	17	5505	40	16845	CENPK	CEP72	DR1	IFT81	TGFB2	LOC105064435	DES	LOC123617430	BNIP1	PEG10	CENPH	JAKMIP1	LAMB4	UBAC1	CCDC169	RNF168	RAB3IL1
GO:0006914	autophagy biological_process	0.14854	1	20	5505	49	16845	LOC105077483	ATG9A	CAVIN4	DRP2	UBTF	MORC3	ZC3H10	ATG9B	MCUR1	HEXIM2	DTNB	ATG13	CCDC3	SPAG16	YEATS4	MND1	LOC105083666	DTNA	SOGA3	CREB3L3
GO:0001503	ossification biological_process	0.14876	1	12	5505	27	16845	LOC105077708	TTBK1	TMEM119	AVPR1B	WDR81	LOC105069122	CUNH9orf131	GET3	BCL11A	CACNA1S	DMP1	SOX4
GO:0008417	fucosyltransferase activity molecular_function	0.1494	1	6	5505	12	16845	LOC123612130	FUT1	RAPH1	LOC105078245	PROSER2	FUT7
GO:0016788	hydrolase activity	acting on ester bonds molecular_function	0.14954	1	278	5505	794	16845	CENPK	TTC23	TIGD3	PLA2G2A	ALPL	PDK3	ABHD8	PON3	PTER	LOC105076766	MXD3	ABHD16B	EXD3	LPL	CFAP73	SPATA18	RAB3IL1	EPHB4	BCAP29	DUSP21	ADGRV1	LOC105078025	AGTPBP1	RASAL2	IGDCC3	CPZ	DRC7	PTPN5	MYBPC1	STYXL1	ZRANB3	LOC105073775	IFT140	PML	JAKMIP1	RNASEH2A	PALS2	FNDC8	IAH1	EPHA2	LOC105083193
GO:0019836	hemolysis by symbiont of host erythrocytes biological_process	0.15071	1	5	5505	9	16845	SHC1	IFIH1	SHC4	PTPRZ1	RASGRF1
GO:0052331	hemolysis in other organism involved in symbiotic interaction biological_process	0.15071	1	5	5505	9	16845	SHC1	PTPRZ1	RASGRF1	SHC4	IFIH1
GO:0005337	nucleoside transmembrane transporter activity molecular_function	0.15073	1	7	5505	14	16845	SLC29A1	SAR1B	LOC105075450	LITAFD	CLTRN	SLC29A4	MFSD6
GO:0015858	nucleoside transport biological_process	0.15073	1	7	5505	14	16845	CLTRN	SLC29A1	SAR1B	LITAFD	LOC105075450	MFSD6	SLC29A4
GO:0048870	cell motility biological_process	0.15096	1	53	5505	141	16845	BATF2	ELL	MAPK8IP2	CCDC122	LOC105076364	LOC105076363	LRRFIP2	KIFC2	ARHGEF7	DES	CCDC107	RUFY4	EMILIN1	RSPH9	KRT79	LAMA1	CCDC149	TEKT2	NUP88	KRT8	DDIT3	CUNH9orf131	RGS10	FAM170A	HSBP1	LAMA3	ODF2	GAS8	STX7	CCDC136	HOOK1	CD207	LOC105067725	BECN2	DNAH17	KRT3	TSKS	NUP62	LOC123618679	CFAP73	KRT78	LAMA2
GO:0051674	localization of cell biological_process	0.15096	1	53	5505	141	16845	SAPCD2	CCDC157	MAP3K7CL	PTMS	MYT1L	TPM1	IQCE	RSPH6A	LAMA2	SYCE1L	RASAL2	KRT1	KRT3	DNAH17	TSKS	CFAP73	LOC123618679	NUP62	KRT78	STX7	CCDC136	BECN2	LOC105067725	CD207	HOOK1	ODF2	LAMA3	GAS8	NUP88	CUNH9orf131	KRT8	DDIT3	HSBP1	FAM170A	RGS10	RSPH9	KRT79	CCDC149	LAMA1	TEKT2	ELL	BATF2
GO:0004499	N	N-dimethylaniline monooxygenase activity molecular_function	0.15225	1	7	5505	14	16845	LOC105070500	FMO1	LOC105070489	LOC105072853	FMO5	LOC105068092	IL4I1
GO:0005875	microtubule associated complex cellular_component	0.15229	1	22	5505	54	16845	CCDC153	SHCBP1L	DNAH14	DNAH2	DNAH12	DNAH6	DNAL4	LINS1	HEXIM2	DYNLL1	DNHD1	FDFT1	DNAH3	CD207	DNAH7	CSTA	DNAH8	DNAH1	DNAH17	BHLHE23	DNAH10	DCTN3
GO:0006778	porphyrin-containing compound metabolic process biological_process	0.15259	1	19	5505	46	16845	SMIM42	MTX1	NUP58	COIL	CPOX	LOC105078907	ALAS2	IRF2	MYH7B	IGFBP4	ABHD11	HMOX2	NES	UROD	SYNGAP1	HMOX1	LOC105080831	ZWILCH	ADAT1
GO:0070206	protein trimerization biological_process	0.15412	1	13	5505	30	16845	KRT8	LOC105079331	DES	CCDC115	CREB5	CCDC194	PEG10	LMNA	NAV2	ENTR1	EEF1D	CCDC184	CCDC40
GO:0004198	calcium-dependent cysteine-type endopeptidase activity molecular_function	0.15451	1	9	5505	19	16845	CAPN5	CAPN1	CAPN11	CAPN13	CAPN6	CAPN8	ADGB	CAPN3	CAPN12
GO:0003008	system process biological_process	0.1552	1	42	5505	114	16845	LOC105079887	MORC2	CDH22	TAS2R5	AVPR1B	TAS2R4	EDN3	BNIP1	RAPSN	COL4A1	RHO	TAS2R16	CDON	PAK5	TAS2R60	TPH2	LOC105072982	MFSD14A	TAS2R1	TAS2R3	LOC105084198	TTC13	TAS2R39	GPSM1	POFUT1	TAS2R41	PDE6H	LOC105072874	LOC105067186	LOC105083567	EDN2	LOC105081758	VPS53	UTS2B	LOC123616217	GPR15	GPR101	SLC41A2	UTS2	LOC105072416	CTR9	FOXP2
GO:0004864	protein phosphatase inhibitor activity molecular_function	0.15609	1	6	5505	12	16845	PPP1R2	PPP1R2C	LOC105080393	LOC105077708	LOC105077574	PPP1R11
GO:0019212	phosphatase inhibitor activity molecular_function	0.15609	1	6	5505	12	16845	PPP1R2	PPP1R2C	LOC105077708	LOC105080393	LOC105077574	PPP1R11
GO:0003993	acid phosphatase activity molecular_function	0.15648	1	40	5505	103	16845	EPHA3	LOC105072869	NCAM2	ACP7	EPHB4	FANK1	NRCAM	IL20RA	LRRN1	CNTN2	DSCAML1	IL23R	EPHA2	IGDCC4	EPHB1	FSD2	FNDC3A	NDNF	ANKFN1	FNDC4	SDK1	MYOM2	MPL	PRTG	MYBPC1	FNDC8	EPHA5	CDON	FNDC7	CNTN5	MYOM3	PTPRJ	IL12RB2	TNR	EPHA7	COL14A1	IGDCC3	EPHA4	TRIM42	PTPRQ
GO:0019028	viral capsid cellular_component	0.15679	1	86	5505	238	16845	PKD2L1	LOC105082003	KRT74	PPM1G	MCUR1	APOA4	KRT3	ARHGEF3	LRAT	PPP4R1	SCRIB	NALF2	LOC105079339	HVCN1	ABCA6	LOC105076257	CFAP70	LEKR1	LOC105062789	RUFY3	CPAMD8	BPIFA2	STX4	GNG8	LOC105076258	KRT72	CPT1B	CCDC9B	FETUB	TRIM37	MAGED2	LRRC8E	LOC105070026	TRIM3	BNIP1	KRT36	LOC123618975	KRT40	LOC123614656	MROH6	LRRC8B	TTC26
GO:0016044	cellular membrane organization biological_process	0.15683	1	57	5505	153	16845	TSC22D3	PLIN5	TRIM63	DIAPH3	HSBP1	LOC105065212	SMARCA4	LMNA	USP44	LLCFC1	LOC105066027	MTSS1	LOC105063514	TMEM95	BICD1	NUF2	SEPTIN8	FAM83B	PLSCR3	LRRFIP2	SPATA16	SLC17A2	ATM	LOC105076735	PPARGC1A	FGFR1OP2	MPZL3	IZUMO1	CCPG1	CDC14A	LOC105066805	ZNF573	CALY	NAGS	TM4SF18	CCDC172	AMOT	ZNF710	IQCE	RELL2	LOC105066854	KIAA1958
GO:0004675	transmembrane receptor protein serine/threonine kinase activity molecular_function	0.15716	1	14	5505	33	16845	BMPR1B	AMHR2	PLA2G4D	ACVR1B	PCSK4	SPACA4	LY6G5C	RMND5B	LY6G5B	ACVR1	LOC105071648	ACRV1	GPC6	ACVR2B
GO:0032269	negative regulation of cellular protein metabolic process biological_process	0.15717	1	7	5505	14	16845	PKIB	PKIA	CUNH6orf58	TCF4	PKIG	LOC105077036	CUNH8orf88
GO:0051248	negative regulation of protein metabolic process biological_process	0.15717	1	7	5505	14	16845	TCF4	PKIG	CUNH6orf58	PKIA	PKIB	CUNH8orf88	LOC105077036
GO:0015931	nucleobase-containing compound transport biological_process	0.15747	1	31	5505	79	16845	CCDC191	LOC123613073	GPC3	NXF3	KRT26	KRT3	COLEC12	SLC35E2B	CALCOCO2	SAR1B	SLC29A4	MPHOSPH9	LOC105076257	LITAFD	TDP2	AXIN2	CCDC82	LOC105063554	MFSD6	CUL3	LOC105075450	DCUN1D1	PEG10	LOC105081061	CORO2B	BIN1	SLC29A1	LOC105082209	CLTRN	LOC105080848	LOC105074860
GO:0006644	phospholipid metabolic process biological_process	0.15764	1	47	5505	124	16845	PLA2G2E	TMEM269	MYLPF	PLA2G2C	ZNF180	PIGN	SLCO1A2	DDX25	LOC105074466	RIF1	LOC105075870	PIGF	CEPT1	LOC105071392	HGSNAT	PLA2G2F	CAMKK2	ZNF30	CHPT1	SLC1A1	PLA2G4B	UNC80	PLA2G3	PIP5K1B	PIGQ	PLA2G4E	CMTM2	CCDC136	PIP5KL1	PIGC	CCDC82	PLA2G2A	PTDSS2	PGAP3	HMGCS2	PLA2G4D	PROCA1	PLA2G5	LOC105073775	CLN3	PLA2G4F	GIMAP2
GO:0016655	oxidoreductase activity	acting on NAD(P)H	quinone or similar compound as acceptor molecular_function	0.15946	1	16	5505	38	16845	AGBL1	SSH1	HYOU1	UTS2R	LMBR1L	GIMAP2	ELAPOR1	GFRA2	SLC5A8	DZIP3	UAP1	PTGER4	ZRANB3	ASTN2	OPTN	LOC123617916
GO:0015932	nucleobase-containing compound transmembrane transporter activity molecular_function	0.16084	1	10	5505	22	16845	SLC35E2B	LOC105082209	LOC105075450	SAR1B	LITAFD	SLC29A1	CLTRN	SLC29A4	MFSD6	CORO2B
GO:1901264	carbohydrate derivative transport biological_process	0.16084	1	10	5505	22	16845	SLC29A1	LITAFD	SAR1B	LOC105075450	LOC105082209	SLC35E2B	CLTRN	SLC29A4	CORO2B	MFSD6
GO:1901505	carbohydrate derivative transporter activity molecular_function	0.16084	1	10	5505	22	16845	SLC29A4	CORO2B	MFSD6	SLC29A1	SLC35E2B	LOC105082209	SAR1B	LOC105075450	LITAFD	CLTRN
GO:0030234	enzyme regulator activity molecular_function	0.16153	1	205	5505	586	16845	MYT1L	ELMO2	PREX2	SCCPDH	CHD9	WFIKKN2	PIK3R6	CHIC1	TIMP4	TM4SF18	GATA4	CLPS	RASGEF1B	RASGRF2	PKIG	CSTA	TTC39A	CSNK2B	PSD	HEXIM2	AGAP2	RGL3	CAMKK2	LOC123612819	UMODL1	CKS2	MDFI	ADAMTSL5	WFDC3	PPP1R2	AHSG	GATA3	CD109	OAZ3	NDC80	RGS7	VPS53	MKX	MCF2	LOC105068368	ADAP2	SH3BP1
GO:0044430	cytoskeletal part cellular_component	0.16193	1	126	5505	357	16845	TNNT3	BATF2	MYO9A	DDHD1	LOC105073213	TSR1	PIERCE1	ARHGEF7	CEACAM19	MYH9	DES	KRTAP29-1	EMILIN3	MYO1E	MYO1A	FGFR1OP2	TNNI3	DNAH2	MYOM3	DDIT3	CAPZA3	LOC105079319	CCDC153	LOC105075501	COG6	MYO1H	TPD52L1	TNNI1	LOC105073212	LOC105076257	ARID3C	LOC105078008	ATAT1	STX7	EQTN	P2RX7	LOC105072874	DNAH17	DNAH10	LOC123619436	KRT74	MICAL1
GO:0005216	ion channel activity molecular_function	0.16307	1	134	5505	376	16845	SAR1B	KCND2	ASIC5	CLDN4	MCOLN2	TRPM1	TPCN1	LONRF3	GRIA4	CATSPER2	KCNG4	CATSPER4	TRPV4	KCNK5	KCNN1	LOC105075450	KCNA1	KCNQ3	SCNN1G	PKD2L2	ITPR2	KCNB2	ASXL3	DDIT3	NALF1	PKD2	LOC105071822	TMEM175	CPLX2	COL6A5	PKD2L1	HVCN1	BEST2	CHRNB4	TRPV1	MARCHF11	FOXP2	KCNK17	CLCN2	SCN2B	KCNK10	TMEM38A
GO:0022838	substrate-specific channel activity molecular_function	0.16307	1	134	5505	376	16845	KCNG4	CATSPER2	CATSPER4	KCNK5	TRPV4	MCOLN2	CLDN4	TRPM1	SAR1B	KCND2	ASIC5	GRIA4	LONRF3	TPCN1	DDIT3	NALF1	LOC105071822	PKD2	ASXL3	CPLX2	TMEM175	KCNQ3	KCNN1	LOC105075450	KCNA1	KCNB2	SCNN1G	ITPR2	PKD2L2	KCNK10	TMEM38A	CLCN2	KCNK17	SCN2B	TRPM8	GABRA5	TRPM7	COL6A5	PKD2L1	FOXP2	MARCHF11	TRPV1
GO:0043666	regulation of phosphoprotein phosphatase activity biological_process	0.16375	1	11	5505	25	16845	PPP1R11	LOC105077574	CALR	PPP1R2C	PPP6R1	MAK16	ARL9	AP3B2	PPP1R2	DNHD1	LOC123614368
GO:0016805	dipeptidase activity molecular_function	0.16379	1	4	5505	7	16845	SCRN2	DPEP1	LOC105074849	SCRN1
GO:0005096	GTPase activator activity molecular_function	0.16452	1	26	5505	65	16845	ASAP1	SIPA1L1	GATA3	AGAP3	LOC105070882	USP44	TRIP12	ARFGAP1	FGL1	AGFG1	ARAP3	AGAP2	TSC2	AGAP1	ASAP3	ADAP2	DHX58	GATA1	TRAM1	ATP6V1E2	ARAP1	ATP6V1C1	ASAP2	GATA4	TSHZ2	ZGLP1
GO:0004415	hyalurononglucosaminidase activity molecular_function	0.16599	1	4	5505	7	16845	HYAL3	LOC105063221	HYAL1	SPAM1
GO:0015929	hexosaminidase activity molecular_function	0.16599	1	4	5505	7	16845	HYAL3	HYAL1	LOC105063221	SPAM1
GO:0004529	exodeoxyribonuclease activity molecular_function	0.16604	1	45	5505	119	16845	JAKMIP1	CCDC127	NUGGC	DNAH3	PML	RASAL2	TEKT1	LOC105078025	MND1	LOC105066599	RAE1	CFAP73	SEPTIN14	SYCP3	SPATA18	BCAP29	RAB3IL1	STAT2	APOA4	NAV1	MXD3	TSKS	TRIM11	BECN2	CD207	IHO1	CENPK	TRIM66	TRIM6	TRIM15	FCER2	STMN4	LOC105061839	LOC105065663	LOC105077036	CCDC27	ALMS1	SRCIN1	TMCC3	CCDC92	RUFY4	GOLM1
GO:0016895	exodeoxyribonuclease activity	producing 5'-phosphomonoesters molecular_function	0.16604	1	45	5505	119	16845	LOC105077036	LOC105065663	ALMS1	CCDC27	CCDC92	RUFY4	SRCIN1	TMCC3	LOC105080387	STMN2	SYNGAP1	GOLM1	TRIM6	FCER2	TRIM15	STMN4	LOC105061839	RAB3IL1	BCAP29	SYCP3	SPATA18	SEPTIN14	CFAP73	TRIM11	MXD3	TSKS	NAV1	STAT2	APOA4	IHO1	CD207	BECN2	TRIM66	CENPK	CCDC127	JAKMIP1	DNAH3	PML	NUGGC	RASAL2	RAE1
GO:0016226	iron-sulfur cluster assembly biological_process	0.16645	1	6	5505	12	16845	NFU1	RAB3B	MLH3	FILIP1L	ISCU	LOC105077419
GO:0031163	metallo-sulfur cluster assembly biological_process	0.16645	1	6	5505	12	16845	LOC105077419	ISCU	FILIP1L	MLH3	RAB3B	NFU1
GO:1901607	alpha-amino acid biosynthetic process biological_process	0.16689	1	22	5505	55	16845	PKNOX1	LOC105075503	USP16	LOC105069384	LOC105077518	LOC105068911	PDK3	LGSN	HAO2	FAM78A	CCNB2	HAO1	DHFR	MTR	CLMN	ALPK2	GLUL	GAPDH	RNASE13	MAT2B	ENTPD4	DUS2
GO:0042393	histone binding molecular_function	0.16742	1	9	5505	20	16845	CCSER2	UPB1	LOC105073351	COPRS	FDX1	SMARCA4	NEGR1	LAMA3	PLBD1
GO:0006732	coenzyme metabolic process biological_process	0.16774	1	33	5505	85	16845	MAT1A	MEIG1	POLQ	LOC105064467	SUSD4	SLC5A3	RPIA	GPN1	ABCG5	PANK3	LOC105075122	CRTAM	LOC105075495	PDK3	LOC105078394	TMEM102	DHFR	WLS	HMGCS2	GMPR	TPK1	TRIM67	SRP54	COASY	AK8	DRD1	PARD3	PRDM8	PDE4A	SLC25A47	TEKT5	CUNH1orf43	MOCS1
GO:0046849	bone remodeling biological_process	0.16909	1	9	5505	20	16845	LOC105080319	LOC105083327	LOC123613813	SPP2	LOC105083365	AHSG	IL1RL2	WDR64	KNG1
GO:0048771	tissue remodeling biological_process	0.16909	1	9	5505	20	16845	LOC105083365	AHSG	SPP2	WDR64	IL1RL2	KNG1	LOC105083327	LOC105080319	LOC123613813
GO:0006997	nucleus organization biological_process	0.17013	1	4	5505	7	16845	LMNA	GRAP2	EFNA3	DDX58
GO:0006835	dicarboxylic acid transport biological_process	0.17016	1	8	5505	17	16845	DNAI1	TSHZ2	GALNT5	FAM184A	TEX35	JAKMIP1	TMCC3	IHO1
GO:0051726	regulation of cell cycle biological_process	0.17133	1	32	5505	83	16845	CCNY	LOC105077710	BRF1	LOC105083813	SOGA3	CDC25B	TPM1	RBL2	SPDYA	OLFML3	MAP3K7CL	COG6	TEX11	GPHB5	CD207	HOOK1	KIAA2012	ZWILCH	RAD9B	LOC105067725	CDKN1C	RUFY4	MDM1	SPDYC	EPS15	CCDC74A	CAPS2	CCNYL1	POC1B	PTGES3L	CCDC169	MXD3
GO:0016310	phosphorylation biological_process	0.1715	1	243	5505	695	16845	NEK6	CAMK1	CCDC149	ACVR2B	ZFAND4	RPL29	VRK3	KIT	PASK	LOC105066064	KSR2	SRPK3	LOC105064891	PRKG2	EIF2AK3	NRK	STK16	GOLM1	DDR1	MAPK15	CARMIL1	SPDYA	ERBB2	PKMYT1	LOC105074839	STK25	NEK3	PHKG1	FLT3	MAP3K15	DAPK3	LATS2	RIOK1	EPHA4	AAK1	MASTL	MYO3A	PKIA	EPHA7	ZDHHC23	ANKK1	CDC7
GO:0008217	regulation of blood pressure biological_process	0.17153	1	4	5505	7	16845	COL4A1	CDON	UTS2B	UTS2
GO:0006260	DNA replication biological_process	0.17237	1	131	5505	370	16845	HSP90AA1	RCAN1	ADAT1	GRM6	RUVBL2	LOC105075122	F2RL1	MCIDAS	CFAP57	POLD2	LOC123618679	SUGT1	RUFY1	PPP6R1	KRT78	ZC3H10	LOC105075564	CCDC159	LOC123614368	PFDN4	LOC105081208	HSP90AB1	SIKE1	LOC123619363	BNIP1	KCNA4	MCM2	UBE2Q2	TSGA10	CCDC22	NGFR	CATSPER3	GALNT5	POLA1	BLM	CUNH16orf92	SLX4	MCM10	LOC105076267	PEG10	SOX6	RAD51B
GO:0032324	molybdopterin cofactor biosynthetic process biological_process	0.17243	1	8	5505	17	16845	TRIM67	SUSD4	MEIG1	MOCS1	ABCG5	GPN1	SRP54	SLC5A3
GO:0043545	molybdopterin cofactor metabolic process biological_process	0.17243	1	8	5505	17	16845	MOCS1	ABCG5	GPN1	SRP54	SLC5A3	TRIM67	SUSD4	MEIG1
GO:0002532	production of molecular mediator involved in inflammatory response biological_process	0.1727	1	4	5505	7	16845	IL21R	PLXDC2	IL31RA	FAM135A
GO:0006488	dolichol-linked oligosaccharide biosynthetic process biological_process	0.17344	1	4	5505	7	16845	ALG10	LOC105062167	GPR87	METTL6
GO:0033176	proton-transporting V-type ATPase complex cellular_component	0.17441	1	47	5505	125	16845	ZNF532	PKP1	KPNA7	PCDH9	PEG10	KPNA4	SYCE1L	AGTPBP1	AGBL1	RASAL2	ATP6V1G3	TTBK1	GALNT5	ATP6V0A4	KPNA2	ARMCX2	GNL3L	KRT26	KRT3	PFDN4	ARMC3	TSKS	BECN2	IHO1	LOC105076257	NFKBIL1	ODAD2	RSPH14	LOC105075450	ARMCX1	UBXN4	MTOR	BHLHB9	MCUB	KRT8	KIFAP3	ATP6V1C1	SAR1B	TTC12	LOC105067180	LRRFIP2	CCDC92
GO:0047961	glycine N-acyltransferase activity molecular_function	0.17461	1	4	5505	7	16845	LOC105070057	LOC105070055	GLYATL2	NDC80
GO:0033178	proton-transporting two-sector ATPase complex	catalytic domain cellular_component	0.17477	1	30	5505	77	16845	AGBL1	AGTPBP1	MTOR	TRIM63	RPL23A	ISYNA1	BHLHB9	PKP1	IVD	ODAD2	KPNA7	RSPH14	ARMCX1	KPNA4	HHIPL2	RAP1GDS1	ARMC12	XKRX	ATAT1	KPNA2	KIFAP3	ATP6V1E2	CEP104	ARMCX2	ATP6V1C1	ZC3H7B	LOC105067180	TTC12	ARMC3	TRIM13
GO:0040011	locomotion biological_process	0.17546	1	82	5505	226	16845	IQCE	ACVR1	RSPH6A	STX4	TPM1	HERPUD1	MYT1L	PTMS	MAP3K7CL	SAPCD2	CCDC157	DRAXIN	KRT1	CTSO	RASAL2	SYCE1L	LAMA2	GALNT5	TMCO5A	KIF3A	KRT78	SYCP3	LOC123618679	CDC7	NUP62	LRRC1	CFAP73	MANF	ISL2	TSKS	DNAH17	KIAA0586	KRT3	ZNF354C	CD207	HOOK1	BECN2	LOC105067725	ATXN7L1	STX7	CCDC136	LEKR1
GO:0008855	exodeoxyribonuclease VII activity molecular_function	0.1774	1	43	5505	114	16845	PML	DNAH3	NUGGC	JAKMIP1	CCDC127	LOC105066599	MND1	TEKT1	LOC105078025	RASAL2	TSKS	MXD3	TRIM11	APOA4	STAT2	NAV1	SPATA18	SYCP3	RAB3IL1	BCAP29	CFAP73	SEPTIN14	TRIM66	CENPK	IHO1	BECN2	CD207	TRIM15	FCER2	TRIM6	LOC105061839	STMN4	CCDC27	LOC105077036	LOC105065663	LOC105080387	SYNGAP1	GOLM1	STMN2	RUFY4	CCDC92	TMCC3
GO:0016886	ligase activity	forming phosphoric ester bonds molecular_function	0.1786	1	14	5505	34	16845	LOC105076842	SUGT1	LIG1	TRIM67	CUNH12orf29	RNGTT	LOC105080128	LOC123612347	LIG3	ENO3	LOC105070785	LITAFD	LIG4	NGFR
GO:0008237	metallopeptidase activity molecular_function	0.17892	1	83	5505	229	16845	CPA5	ADAM18	AMZ2	STAMBPL1	CPXM1	ADAMTS6	MMP11	LOC105069838	AGBL3	ADAMTS12	ADAMTS18	ECEL1	AEBP1	LOC105080699	COPS5	ASTL	ADAMTS2	LOC105071520	CUNH12orf57	COPS6	MMP13	LOC105074753	AGBL1	AGTPBP1	CHODL	ADAM11	MEP1B	ADAMTS19	TMEM154	LOC105074717	MMP23B	DPEP1	ADAM22	YBEY	CPB1	CPB2	CPZ	RNPEPL1	ERAP2	ADAMTS16	LRRC70	LOC105071539
GO:0016634	oxidoreductase activity	acting on the CH-CH group of donors	oxygen as acceptor molecular_function	0.17953	1	4	5505	7	16845	ACOXL	CFAP44	RANBP3	CPOX
GO:0004146	dihydrofolate reductase activity molecular_function	0.17954	1	4	5505	7	16845	RFX8	DHFR	UNC80	PDK3
GO:0004656	procollagen-proline 4-dioxygenase activity molecular_function	0.17962	1	4	5505	7	16845	SYNPR	CIBAR1	CENPK	P4HA3
GO:0019798	procollagen-proline dioxygenase activity molecular_function	0.17962	1	4	5505	7	16845	CIBAR1	SYNPR	P4HA3	CENPK
GO:0031543	peptidyl-proline dioxygenase activity molecular_function	0.17962	1	4	5505	7	16845	SYNPR	CIBAR1	P4HA3	CENPK
GO:0031545	peptidyl-proline 4-dioxygenase activity molecular_function	0.17962	1	4	5505	7	16845	CIBAR1	SYNPR	CENPK	P4HA3
GO:0006486	protein glycosylation biological_process	0.18039	1	37	5505	98	16845	CHSY3	ST6GAL1	B3GLCT	TMEM258	B3GNT9	B3GNT3	ST8SIA4	ST6GALNAC4	MGAT5B	FUT7	PROSER2	POMT1	UBB	B3GALT6	ST6GALNAC6	CACNA1H	RCAN2	LOC105078245	ADAM18	CUNH2orf69	LOC105073351	B3GNT2	B3GALT9	CUNH20orf173	STT3B	POMT2	B3GNT8	POMGNT1	ST8SIA6	CAST	RPN2	PRPF39	GDF9	ST3GAL2	ST8SIA1	GYG2	UGGT2
GO:0009101	glycoprotein biosynthetic process biological_process	0.18039	1	37	5505	98	16845	B3GNT3	B3GLCT	B3GNT9	TMEM258	CHSY3	ST6GAL1	CACNA1H	RCAN2	ST6GALNAC6	POMT1	UBB	B3GALT6	ST8SIA4	ST6GALNAC4	MGAT5B	FUT7	PROSER2	B3GNT8	POMGNT1	ST8SIA6	CUNH20orf173	STT3B	POMT2	CUNH2orf69	B3GNT2	LOC105073351	B3GALT9	LOC105078245	ADAM18	GYG2	UGGT2	ST8SIA1	GDF9	ST3GAL2	CAST	RPN2	PRPF39
GO:0043413	macromolecule glycosylation biological_process	0.18039	1	37	5505	98	16845	PRPF39	RPN2	CAST	ST3GAL2	GDF9	ST8SIA1	UGGT2	GYG2	ADAM18	LOC105078245	B3GALT9	LOC105073351	B3GNT2	CUNH2orf69	POMT2	STT3B	CUNH20orf173	ST8SIA6	POMGNT1	B3GNT8	PROSER2	MGAT5B	FUT7	ST6GALNAC4	ST8SIA4	B3GALT6	UBB	POMT1	ST6GALNAC6	RCAN2	CACNA1H	ST6GAL1	CHSY3	B3GNT9	TMEM258	B3GLCT	B3GNT3
GO:0005741	mitochondrial outer membrane cellular_component	0.18117	1	30	5505	79	16845	SOCS7	GDAP1L1	FAM83B	LRRFIP2	TOMM20L	LOC123617428	SEPTIN14	SEPTIN11	PFDN4	SLC17A2	APOA4	HK3	MTX1	DNALI1	PLIN5	LOC105078047	FAXC	TRIM63	CPLX2	HSBP1	MCTP2	TOMM70	CALR	VDAC2	ARL9	TSC22D3	VDAC3	LOC105065018	LOC105063936	LOC105075450
GO:0031968	organelle outer membrane cellular_component	0.18117	1	30	5505	79	16845	LOC105063936	LOC105075450	VDAC3	LOC105065018	ARL9	TSC22D3	CPLX2	TRIM63	PLIN5	LOC105078047	FAXC	HSBP1	MCTP2	TOMM70	CALR	VDAC2	PFDN4	SEPTIN11	SLC17A2	HK3	APOA4	MTX1	DNALI1	LOC123617428	SEPTIN14	TOMM20L	SOCS7	GDAP1L1	FAM83B	LRRFIP2
GO:0071840	cellular component organization or biogenesis biological_process	0.18125	1	572	5505	1685	16845	SOCS7	EMILIN1	GDAP1L1	CCDC115	PIERCE1	TSR1	LRRFIP2	CCDC122	KCNG4	SPIRE2	PANX3	EHBP1	PTTG1	LOC105067484	KIFAP3	SEC23A	IZUMO1	UBTF	ZC4H2	CBY2	NCAPD2	KCND2	CORO1B	PLIN5	CILK1	LOC105079321	HTR1F	EPB41L3	RNF168	LGR5	LAMB4	TRIM54	NONO	MICAL2	SYT17	TPD52L1	FILIP1L	TRIM15	CEBPE	DNAI3	TRPM7	HOOK1
GO:0032268	regulation of cellular protein metabolic process biological_process	0.18193	1	19	5505	47	16845	PKIG	TCF4	SPDYC	PKIA	EIF5A	CUNH8orf88	LOC105073351	LOC105077710	CCNY	SLC6A15	CUNH6orf58	PRPF40B	TEX11	GPHB5	PKIB	CARMIL1	LOC105077036	SPDYA	CCNYL1
GO:0006457	protein folding biological_process	0.18573	1	30	5505	79	16845	MFAP3L	TEKT2	SPATA18	HSPE1	RELN	VPS53	PFDN4	HSP90AA1	SH3BP1	LMNTD2	GOLM1	ERO1B	CALR3	KRT19	GABPB1	LOC105082765	OLFML3	CCDC194	MYT1L	THAP6	CUNHXorf38	HSP90AB1	CLGN	CALR	ERO1A	MGAT4D	LOC123619039	LOC105073175	PLIN5	LOC105080108
GO:0000347	THO complex cellular_component	0.18598	1	10	5505	23	16845	MORC3	AXIN2	LOC105062093	KRT26	DLGAP3	ARHGEF7	BIN1	KASH5	TNRC6C	CKAP4
GO:0004392	heme oxygenase (decyclizing) activity molecular_function	0.18613	1	3	5505	5	16845	HMOX2	IRF2	HMOX1
GO:0006788	heme oxidation biological_process	0.18613	1	3	5505	5	16845	IRF2	HMOX2	HMOX1
GO:0032040	small-subunit processome cellular_component	0.18836	1	25	5505	64	16845	LOC123618975	ZNF526	TTBK1	DDX25	IFNK	IRX3	CHIC1	MAK16	ARMH4	SLC7A6OS	USP35	MAPK8IP2	CCDC40	BCL11A	CFAP65	CSRNP3	SLC24A3	LOC123618679	SRL	WDR43	NFKBIE	NRDC	TBL3	EHMT2	SOX4
GO:0005102	receptor binding molecular_function	0.18902	1	224	5505	657	16845	NTF4	WNT8B	FASLG	TNFSF11	CCDC122	EPHB1	EMILIN1	COLEC12	CNTF	CD40LG	CD74	TNFSF13	INSL6	TDRKH	IL21	CUNH9orf131	NTF3	PTHLH	HSBP1	CEBPE	TRIM15	INHA	TPD52L1	NEU2	GNRH1	LOC105079321	LOC105069838	WNT1	LOC105075122	GPSM1	NAV1	WNT10A	NFATC1	SEPTIN11	PFDN4	LOC105073371	CCDC22	LAMA2	FFAR4	LOC105076608	SMCO2	ADCYAP1
GO:0051189	prosthetic group metabolic process biological_process	0.18923	1	9	5505	20	16845	MOCS1	ABCG5	GPN1	SLC5A3	SRP54	SUSD4	TRIM67	MEIG1	LOC105075238
GO:0006464	cellular protein modification process biological_process	0.18938	1	391	5505	1134	16845	RNF168	FUT7	EPHA5	STK36	HGSNAT	STK40	FILIP1L	TSSK3	FGL1	MAK	HCK	BMPR1B	CHSY3	CILK1	CCNY	STK24	LOC105071204	UNC80	STK17A	MUSK	MAPK4	USP30	TTBK2	CATSPER4	HPS4	MYLK3	MAP3K21	POMT2	RPS6KC1	PAK1	USP51	UBB	PPIL2	MAP2K1	LONRF2	PDGFRB	BLK	PIM1	DYRK1B	SNX22	CDC25B	RPL37A
GO:0008017	microtubule binding molecular_function	0.18942	1	55	5505	149	16845	CD207	KIF3B	HOOK1	KIF22	KIF12	AKAP3	IFFO1	SEPTIN14	CCDC169	KIF7	KIF16B	CCDC88C	CEP57	KIF26B	KIF20A	KIF6	KIF14	SYCE2	KIF9	KIF2C	TSGA10	PIK3C2G	KIF18A	KIF3A	KIF17	KIF27	KIF15	LOC105079328	KIF18B	KIF2B	KIF1B	CCDC88A	LRRFIP2	GAS2L3	KIFC2	CEP57L1	GOLM1	MDM1	SEPTIN8	MAPRE3	CCDC149	MYO1E
GO:0006027	glycosaminoglycan catabolic process biological_process	0.19107	1	3	5505	5	16845	PGLYRP1	LOC105083591	PGLYRP2
GO:0008745	N-acetylmuramoyl-L-alanine amidase activity molecular_function	0.19107	1	3	5505	5	16845	PGLYRP2	PGLYRP1	LOC105083591
GO:0009253	peptidoglycan catabolic process biological_process	0.19107	1	3	5505	5	16845	PGLYRP1	LOC105083591	PGLYRP2
GO:0003910	DNA ligase (ATP) activity molecular_function	0.19116	1	5	5505	10	16845	LIG4	LIG3	LIG1	RNGTT	LOC105076842
GO:0035303	regulation of dephosphorylation biological_process	0.19141	1	13	5505	31	16845	PPP1R36	PPP6R1	PPP1R2C	LOC123614368	DNHD1	CALR	LOC105077574	PPP1R11	SLC6A15	AP3B2	PPP1R2	ARL9	MAK16
GO:0016774	phosphotransferase activity	carboxyl group as acceptor molecular_function	0.19221	1	3	5505	5	16845	SYCE3	PLA2G3	PGK2
GO:0007600	sensory perception biological_process	0.19399	1	26	5505	71	16845	TAS2R41	PDE6H	TAS2R1	TAS2R3	LOC105084198	TAS2R39	LOC123616217	GPR15	LOC105072416	SLC41A2	GPR101	FOXP2	LOC105083567	LOC105067186	LOC105072874	AVPR1B	BNIP1	TAS2R4	LOC105079887	TAS2R5	CDH22	TPH2	LOC105072982	TAS2R60	RHO	TAS2R16
GO:0005773	vacuole cellular_component	0.19425	1	26	5505	67	16845	AGBL1	AGTPBP1	MTOR	RPRM	ATP6V1G3	BHLHB9	MCUB	KPNA7	PKP1	SCN4A	ODAD2	RSPH14	LOC105075450	LOC105068014	ARMCX1	KPNA4	RAP1GDS1	ARMC12	NFKBIL1	ARMCX2	KPNA2	KIFAP3	ANKRD31	LOC105067180	TTC12	ARMC3
GO:0015074	DNA integration biological_process	0.19449	1	15	5505	36	16845	SNRPC	LOC105080103	SAMD4B	ZBED9	KCTD1	SPATA18	DNAH14	GIN1	SPAG16	LOC123619849	CLIC5	CCDC88A	DEPTOR	ABCA9	PPP2R1B
GO:0018958	phenol-containing compound metabolic process biological_process	0.1952	1	5	5505	10	16845	ZBTB12	CUNH8orf48	LOC105080558	SPATS2L	NTMT1
GO:0001881	receptor recycling biological_process	0.1952	1	3	5505	5	16845	MB21D2	SLC17A8	REP15
GO:0043495	protein anchor molecular_function	0.19573	1	5	5505	10	16845	RAPSN	GPSM1	LOC105065018	CTR9	TTC13
GO:0016757	transferase activity	transferring glycosyl groups molecular_function	0.19607	1	95	5505	265	16845	QTRT2	ZNF532	CNN1	UBB	FAT1	LOC105080418	UBN1	ACACB	B3GLCT	UGGT2	ST8SIA1	GYS1	ST3GAL2	LOC105063572	KRT78	GCNT4	GGTA1	LOC105069746	ALG13	STT3B	CUNH20orf173	TENM1	B4GALNT3	LARGE2	APBA1	GMPR	B3GALT6	IL12B	PIGZ	FUT7	ALG6	GCNT3	UNC80	EXTL1	GLT1D1	CHSY3	SCARB1	FUT1	COLEC12	CCDC15	MYLPF
GO:0061024	membrane organization biological_process	0.19614	1	64	5505	176	16845	SMARCA4	LMNA	GABRR2	USP44	LOC105063514	MTSS1	TMEM95	LOC105066027	LLCFC1	TSC22D3	PLIN5	TRIM63	DIAPH3	HSBP1	LOC105065212	ATM	SLC17A2	SPATA16	LOC105076735	ALMS1	PPARGC1A	FGFR1OP2	MPZL3	COL3A1	IZUMO1	CCPG1	NUF2	SEPTIN8	BICD1	PLSCR3	FAM83B	SERAC1	LRRFIP2	CCDC172	AMOT	ZNF710	RELL2	STX4	IQCE	KIAA1958	LOC105066854	CDC14A
GO:0005198	structural molecule activity molecular_function	0.19631	1	290	5505	865	16845	ASXL3	FAM81B	KRT8	CKAP4	LOC105080754	THBS4	LOC105068411	RPL23A	TCEA2	TRIB2	LOC105081508	CCDC40	LOC105071878	RPS21	ZNF30	LOC105069886	LTN1	SLC35E4	DCBLD2	LOC105079631	XKRX	PROM1	SLC1A4	NWD2	DES	PRRG3	LOC105079324	KIFC2	SAR1B	RPL19	LOC123619698	FBXO17	LOC105069142	TRIM37	LOC105068166	ANXA13	ANXA11	CATSPER3	RPS28	LOC105070722	CRISPLD1	RBPJL
GO:0016701	oxidoreductase activity	acting on single donors with incorporation of molecular oxygen molecular_function	0.19638	1	18	5505	45	16845	CTIF	RPE65	ZAN	ADO	CUNH8orf48	BCO1	LOC105080558	BCO2	LOC105077528	TDO2	CLGN	HAO1	ALOX5	LOC123618641	NTMT1	LOC105064313	ANXA6	FGD1
GO:0016423	tRNA (guanine) methyltransferase activity molecular_function	0.1965	1	11	5505	26	16845	MPI	TRMT2B	ASIC4	PRMT8	ORC1	METTL5	SLA2	METTL1	PRMT7	FDXACB1	THUMPD2
GO:0005381	iron ion transmembrane transporter activity molecular_function	0.19753	1	7	5505	15	16845	ONECUT2	LOC105073770	RPS21	DNAL1	TRAPPC2L	SLC40A1	LOC105075450
GO:0032509	endosome transport via multivesicular body sorting pathway biological_process	0.19767	1	3	5505	5	16845	FOXQ1	PRC1	KIF9
GO:0043565	sequence-specific DNA binding molecular_function	0.19913	1	127	5505	360	16845	FOXP2	BCAP29	ETV4	KIF16B	FOXS1	MCUR1	IL31RA	BPGM	ETV2	LOC105075122	LOC123614751	CNKSR2	LOC105062803	PPARA	ZFPM2	NR2E1	ETV3	CUNH16orf92	LOC105069780	TBCCD1	EXD2	RBPJL	TRPS1	GLCCI1	SAMD5	ZGLP1	IRF2	DMRTA2	LOC123617437	ESRRG	DES	NR3C1	SIAH1	DGKH	LRRFIP2	PPARG	ESR2	BATF2	BDKRB2	NR4A2	BICD1	PHC2
GO:0007029	endoplasmic reticulum organization biological_process	0.19984	1	16	5505	39	16845	TM4SF18	TP63	JAGN1	MPHOSPH9	CDC14A	KIAA1958	GET1	GPR101	IQCE	USP44	FGFR1OP2	COLEC12	CALCOCO2	KRT3	SMARCA4	PEG10
GO:0009229	thiamine diphosphate biosynthetic process biological_process	0.20025	1	3	5505	5	16845	TMEM102	TPK1	WLS
GO:0042357	thiamine diphosphate metabolic process biological_process	0.20025	1	3	5505	5	16845	TMEM102	TPK1	WLS
GO:0016973	poly(A)+ mRNA export from nucleus biological_process	0.20069	1	3	5505	5	16845	CUL3	LOC105076257	LOC105063554
GO:0006814	sodium ion transport biological_process	0.20082	1	39	5505	104	16845	SSH1	SPACA1	LOC105079896	SCN2A	PLIN1	CD300LF	UBXN8	CHIC1	RIMKLA	NCKAP1L	LOC123612952	NPHP1	SCNN1G	TENT4B	SCN4A	SCN3B	TRIM58	SCN9A	EYA3	SLC28A3	DYNLL1	ATP1B3	LOC105076242	LUC7L3	LOC105078187	RTKN2	LOC105080698	LOC105069838	ASIC4	SOX5	LONRF1	EGR3	SCNN1B	TFAP4	DNAJC28	ASIC5	LOC105080863	SYDE2	PPRC1
GO:0030151	molybdenum ion binding molecular_function	0.20082	1	5	5505	10	16845	SUOX	SORT1	MTARC1	CCR8	PROX1
GO:0009100	glycoprotein metabolic process biological_process	0.20092	1	37	5505	99	16845	CAST	PRPF39	RPN2	GDF9	ST3GAL2	ST8SIA1	UGGT2	GYG2	LOC105078245	ADAM18	LOC105073351	B3GNT2	CUNH2orf69	B3GALT9	STT3B	CUNH20orf173	POMT2	ST8SIA6	POMGNT1	B3GNT8	ST6GALNAC4	ST8SIA4	PROSER2	FUT7	MGAT5B	UBB	POMT1	B3GALT6	ST6GALNAC6	RCAN2	CACNA1H	CHSY3	ST6GAL1	B3GLCT	B3GNT9	TMEM258	B3GNT3
GO:0000070	mitotic sister chromatid segregation biological_process	0.20116	1	8	5505	18	16845	CPLX2	NRDC	NSL1	EHMT2	NDC80	NCAPH	TTC39C	CENPK
GO:0000819	sister chromatid segregation biological_process	0.20116	1	8	5505	18	16845	EHMT2	NDC80	TTC39C	NCAPH	CENPK	CPLX2	NSL1	NRDC
GO:0030254	protein secretion by the type III secretion system biological_process	0.20198	1	3	5505	5	16845	UCK2	OLFML2A	NECAB1
GO:0070085	glycosylation biological_process	0.20262	1	38	5505	102	16845	ST8SIA1	GYG2	UGGT2	RPN2	PRPF39	CAST	ST3GAL2	GDF9	POMT2	CUNH20orf173	STT3B	B3GNT8	POMGNT1	ST8SIA6	ADAM18	LOC105078245	B3GALT9	CUNH2orf69	LOC105073351	B3GNT2	ST6GALNAC6	CACNA1H	RCAN2	MGAT5B	FUT7	PROSER2	ST8SIA4	ST6GALNAC4	B3GALT6	POMT1	UBB	B3GNT3	RAPH1	ST6GAL1	CHSY3	TMEM258	B3GNT9	B3GLCT
GO:0006098	pentose-phosphate shunt biological_process	0.20278	1	3	5505	5	16845	RPIA	CUNH1orf43	DRD1
GO:0006740	NADPH regeneration biological_process	0.20278	1	3	5505	5	16845	RPIA	CUNH1orf43	DRD1
GO:0006694	steroid biosynthetic process biological_process	0.20308	1	14	5505	34	16845	MAT2B	HSD17B7	LOC105079127	NLRP6	SDR42E2	BLVRB	LOC105064485	PPP4C	COLGALT2	HSD3B7	FAR1	DHCR7	NSDHL	SDR42E1
GO:0000278	mitotic cell cycle biological_process	0.20353	1	37	5505	99	16845	NCAPH	CCDC22	LOC105083813	SOGA3	CPLX2	CEP126	LOC123618308	OLFML3	MAP3K7CL	BPIFA2	LOC105072982	NSL1	TPM1	FMNL1	EPS15	TGFB2	LOC105076257	MIS12	CENPK	DR1	ZWILCH	SRCIN1	LOC105067725	CD207	TSR1	HOOK1	LRRFIP2	MXD3	EHMT2	KRT74	NDC80	TTC39C	LOC105072874	LOC105077036	NRDC	PTGES3L	MICAL1
GO:0005643	nuclear pore cellular_component	0.20381	1	7	5505	15	16845	GPC3	LOC105063554	NUP50	SCNN1G	NUP98	CUL3	LOC105076257
GO:0000781	chromosome	telomeric region cellular_component	0.20416	1	5	5505	10	16845	ACD	CUNH16orf92	PPARGC1B	CFAP251	LOC105067298
GO:0016023	cytoplasmic membrane-bounded vesicle cellular_component	0.20424	1	33	5505	87	16845	NUP153	CUNH2orf92	SYTL4	NANOS2	LOC123615425	NAGS	LOC105075450	SULT2A1	SEC24B	ADGRG7	AMOT	ITPR2	FEZF2	CRIP3	RELL2	CARMIL1	WAS	MTHFD2L	CHGA	DEPDC1B	ODAD1	FEZF1	TTLL7	SYCN	SEC23B	SPESP1	FES	UGGT2	RDH13	KRT79	SEC23A	KRT78	PXDN
GO:0006383	transcription from RNA polymerase III promoter biological_process	0.20443	1	18	5505	45	16845	HIVEP2	ZNF526	WDR59	TTBK1	CHIC1	KCNA4	LOC105081760	ARMH4	HOMEZ	GALNT5	BCL11A	CSRNP3	WDR43	CAPN13	LOC123617428	LOC105075450	EHMT2	DNHD1
GO:0015077	monovalent inorganic cation transmembrane transporter activity molecular_function	0.20455	1	129	5505	366	16845	STK36	KCNB2	SCNN1G	KCNQ3	LOC105075450	KCNN1	RPL23A	CCDC166	UBXN4	MTOR	TMEM175	LOC105064435	KRT8	MYOM3	DNAJC24	SLC34A2	UBXN8	ASXL3	LONRF3	LONRF1	ATP6V0D2	SOX5	ASIC5	SAR1B	ATP6V1C1	ANKH	ATP6V1D	CCDC115	LRRFIP2	LOC105076242	LOC105080698	PCDH9	SCN3B	ZNF532	ATRX	PEG10	KPNA4	SCN9A	CAMK2B	ATP6V1G3	SYCE1L	CUNH10orf62
GO:0016020	membrane cellular_component	0.20732	1	1699	5505	5193	16845	PARN	SLC6A5	TES	RAD54L2	LOC105076809	DAG1	LOC105074779	LOC105082215	FOXP2	DCAF10	KCNK10	TOMM20L	AQP4	HS3ST1	CATSPERB	SLC24A4	POFUT1	LOC105078627	DYRK1B	MFSD6	KIAA1958	LOC105075663	NCKAP1L	LOC105076763	HTR1A	SLC52A3	FFAR4	MPIG6B	ABCB8	ANO9	TTC26	LOC123615613	LOC105063529	FUT1	HEPH	CD74	LOC105065190	TMTC4	LOC105068155	KIFAP3	CEP78	EGF
GO:0048285	organelle fission biological_process	0.20738	1	21	5505	54	16845	NDC80	EHMT2	OLFML3	MAP3K7CL	TTC39C	DEUP1	PTGES3L	NRDC	NSL1	TPM1	PEX11G	EPS15	CENPK	LOC105083813	ADGRV1	SOGA3	PANX3	NCAPH	CPLX2	CD207	HOOK1
GO:0019730	antimicrobial humoral response biological_process	0.20743	1	5	5505	10	16845	TMPRSS13	LOC105070558	MXRA8	LOC123616678	FSIP1
GO:0019731	antibacterial humoral response biological_process	0.20743	1	5	5505	10	16845	TMPRSS13	LOC105070558	MXRA8	LOC123616678	FSIP1
GO:0006621	protein retention in ER lumen biological_process	0.20754	1	3	5505	5	16845	KDELR1	KDELR2	TC2N
GO:0035437	maintenance of protein localization in endoplasmic reticulum biological_process	0.20754	1	3	5505	5	16845	KDELR2	TC2N	KDELR1
GO:0046923	ER retention sequence binding molecular_function	0.20754	1	3	5505	5	16845	KDELR1	KDELR2	TC2N
GO:0072595	maintenance of protein localization in organelle biological_process	0.20754	1	3	5505	5	16845	KDELR1	KDELR2	TC2N
GO:0032507	maintenance of protein location in cell biological_process	0.20811	1	21	5505	53	16845	DGKH	BFSP2	TC2N	CEP43	ARID3C	ADAP2	STX7	CEP20	DDHD1	DDIT3	KDELR1	NEK10	PLCL2	DGKK	DGKD	FGFR1OP2	GHITM	DDX18	KDELR2	LOC105082003	NDC80
GO:0045185	maintenance of protein location biological_process	0.20811	1	21	5505	53	16845	PLCL2	DGKK	DGKD	FGFR1OP2	KDELR1	NEK10	DDX18	KDELR2	LOC105082003	NDC80	GHITM	CEP43	BFSP2	TC2N	DGKH	STX7	CEP20	DDIT3	DDHD1	ARID3C	ADAP2
GO:0051235	maintenance of location biological_process	0.20811	1	21	5505	53	16845	DGKH	CEP43	BFSP2	TC2N	ADAP2	ARID3C	CEP20	DDHD1	DDIT3	STX7	NEK10	KDELR1	DGKD	FGFR1OP2	PLCL2	DGKK	GHITM	NDC80	DDX18	KDELR2	LOC105082003
GO:0051651	maintenance of location in cell biological_process	0.20811	1	21	5505	53	16845	ARID3C	ADAP2	STX7	DDHD1	DDIT3	CEP20	DGKH	BFSP2	CEP43	TC2N	GHITM	LOC105082003	DDX18	KDELR2	NDC80	KDELR1	NEK10	PLCL2	DGKK	FGFR1OP2	DGKD
GO:0016820	hydrolase activity	acting on acid anhydrides	catalyzing transmembrane movement of substances molecular_function	0.20846	1	54	5505	147	16845	KRT26	KRT3	LOC105083567	PFDN4	TSKS	ARMC3	TRIM13	ATP6V0A4	GNL3L	EPHB4	LOC105076257	NFKBIL1	BECN2	ATP2B3	IHO1	LOC105074313	PEG10	KPNA4	ZNF532	PCDH9	GALNT5	SYCE1L	AGBL1	AGTPBP1	RASAL2	ATP6V1G3	TTBK1	ATP6V1C1	LOC105067180	SAR1B	ATP6V1E2	CEP104	ATP6V0D2	GOLM1	SYNGAP1	SPATA24	CCDC115	ATP6V1D	LRRFIP2	CCDC92
GO:0042626	ATPase activity	coupled to transmembrane movement of substances molecular_function	0.20846	1	54	5505	147	16845	LOC105075450	ODAD2	ATP6V1F	RSPH14	GNG4	LOC105081760	MCUB	KRT8	UBXN4	MTOR	TRIM63	RPL23A	CCDC166	LOC105067180	SAR1B	ATP6V1C1	ATP6V1E2	ATP6V0D2	CEP104	SYNGAP1	GOLM1	SPATA24	ATP6V1D	CCDC115	LRRFIP2	RAP1GDS1	CCDC92	PEG10	KPNA4	ZNF532	PCDH9	GALNT5	SYCE1L	RASAL2	AGTPBP1	AGBL1	TTBK1	ATP6V1G3	KRT3	KRT26	LOC105083567
GO:0043492	ATPase activity	coupled to movement of substances molecular_function	0.20846	1	54	5505	147	16845	GALNT5	SYCE1L	AGBL1	AGTPBP1	RASAL2	ATP6V1G3	TTBK1	PEG10	KPNA4	ZNF532	PCDH9	LOC105076257	NFKBIL1	BECN2	ATP2B3	IHO1	LOC105074313	KRT26	KRT3	LOC105083567	PFDN4	TSKS	ARMC3	TRIM13	ATP6V0A4	GNL3L	EPHB4	GNG4	LOC105081760	MCUB	KRT8	UBXN4	MTOR	TRIM63	CCDC166	RPL23A	LOC105075450	ODAD2	RSPH14	ATP6V1F	GOLM1
GO:0004383	guanylate cyclase activity molecular_function	0.20853	1	7	5505	15	16845	ADCY1	FOSB	ADCY3	GUCY2D	ADCY2	GUCY2F	NPR1
GO:0006182	cGMP biosynthetic process biological_process	0.20853	1	7	5505	15	16845	GUCY2D	GUCY2F	NPR1	ADCY2	FOSB	ADCY3	ADCY1
GO:0046068	cGMP metabolic process biological_process	0.20853	1	7	5505	15	16845	NPR1	GUCY2F	ADCY2	GUCY2D	ADCY3	FOSB	ADCY1
GO:0015399	primary active transmembrane transporter activity molecular_function	0.21007	1	55	5505	150	16845	EPHB4	GNL3L	ATP6V0A4	TRIM13	TSKS	PFDN4	ARMC3	LOC105083567	KRT26	KRT3	IHO1	LOC105074313	BECN2	ATP2B3	NFKBIL1	LOC105076257	PCDH9	ZNF532	KPNA4	PEG10	ATP6V1G3	TTBK1	AGBL1	AGTPBP1	RASAL2	SYCE1L	GALNT5	CEP104	ATP6V0D2	ATP6V1E2	ATP6V1C1	SAR1B	LOC105067180	CCDC92	RAP1GDS1	LRRFIP2	ATP6V1D	CCDC115	SPATA24	GOLM1	SYNGAP1	RSPH14
GO:0015405	P-P-bond-hydrolysis-driven transmembrane transporter activity molecular_function	0.21007	1	55	5505	150	16845	ATP6V1C1	LOC105067180	SAR1B	CEP104	ATP6V0D2	ATP6V1E2	GOLM1	SYNGAP1	SPATA24	LRRFIP2	CCDC115	ATP6V1D	CCDC92	RAP1GDS1	LOC105075450	ODAD2	RSPH14	ATP6V1F	LOC105081760	KIAA1549L	GNG4	KRT8	MCUB	MTOR	UBXN4	CCDC166	RPL23A	TRIM63	LOC105083567	KRT26	KRT3	TRIM13	TSKS	PFDN4	ARMC3	ATP6V0A4	EPHB4	GNL3L	LOC105076257	NFKBIL1	BECN2	ATP2B3
GO:0051205	protein insertion into membrane biological_process	0.21018	1	10	5505	23	16845	TP63	TM4SF18	KIAA1958	FGFR1OP2	IQCE	GPR101	USP44	GET1	CDC14A	SMARCA4
GO:0051668	localization within membrane biological_process	0.21018	1	10	5505	23	16845	SMARCA4	CDC14A	GET1	GPR101	IQCE	USP44	FGFR1OP2	KIAA1958	TM4SF18	TP63
GO:0016849	phosphorus-oxygen lyase activity molecular_function	0.21094	1	13	5505	31	16845	ADCY2	GUCY2F	NPR1	GRM3	DPP8	GUCY2D	ADCY8	FOSB	GJB4	ADCY3	ETV4	SENP1	ADCY1
GO:0000446	nucleoplasmic THO complex cellular_component	0.21113	1	3	5505	5	16845	KRT26	BIN1	AXIN2
GO:0016651	oxidoreductase activity	acting on NAD(P)H molecular_function	0.21172	1	19	5505	48	16845	LMBR1L	UTS2R	HYOU1	SSH1	AGBL1	ASTN2	ZRANB3	LOC105078907	HOXA11	LOC123617916	OPTN	GIMAP2	ELAPOR1	IGFBP4	PTGER4	DZIP3	SLC5A8	UAP1	GFRA2
GO:0006302	double-strand break repair biological_process	0.21232	1	50	5505	135	16845	LOC105073298	RUVBL2	FAF1	ABCA6	DHX30	BECN2	IFI16	SPA17	SEPTIN11	STIM1	LOC105073768	SEPTIN14	ABCA7	LOC105080108	LOC105073767	DHX36	RASAL2	SFMBT1	ABCC11	ASPH	ABCF2	TAP2	TAP1	DNA2	POMT1	CCSER2	SEPTIN8	ABCC2	ABCC12	LONP1	ABCC6	ABCG4	MRE11	ABCF1	ABCB5	SHLD1	SMC1B	GGN	EHMT2	ABCG5	LOC105073766	ABCD2
GO:0050877	neurological system process biological_process	0.21239	1	31	5505	86	16845	BNIP1	TAS2R4	AVPR1B	TAS2R5	CDH22	LOC105079887	TAS2R60	TPH2	MFSD14A	LOC105072982	TAS2R16	RAPSN	RHO	TAS2R41	PDE6H	GPSM1	TTC13	TAS2R39	TAS2R3	TAS2R1	LOC105084198	SLC41A2	GPR101	LOC105072416	CTR9	FOXP2	GPR15	LOC123616217	LOC105067186	LOC105072874	LOC105083567
GO:0007172	signal complex assembly biological_process	0.21262	1	5	5505	10	16845	NAT10	GOLM1	LOC105062789	SYCP3	STX4
GO:0008203	cholesterol metabolic process biological_process	0.21264	1	3	5505	5	16845	ABCC4	LIPE	NLRP6
GO:0045927	positive regulation of growth biological_process	0.21302	1	6	5505	13	16845	LRRD1	ST8SIA1	LOC105075642	LRIF1	TSSK1B	TSSK2
GO:0003682	chromatin binding molecular_function	0.21305	1	25	5505	66	16845	HMGN5	LDLRAD3	FGD1	IFT122	LOC105081065	NKAPL	DNMT1	IFNLR1	ARHGAP33	MAPK15	TIGD4	SLC24A3	RIPPLY1	LRRC37A	PTMS	SOX4	GRWD1	LOC105076296	ORC1	HS6ST3	PPP6R1	SMARCA1	LOC123615424	SUGP2	LOC105062933
GO:0016814	hydrolase activity	acting on carbon-nitrogen (but not peptide) bonds	in cyclic amidines molecular_function	0.21359	1	15	5505	37	16845	GSTA4	ALPK2	ADARB1	ADAD1	APOBEC3B	ADAR	APOBEC1	DCTD	ADAD2	DDX47	ATIC	APOBEC4	FLII	ADAT1	LOC105077518
GO:0009073	aromatic amino acid family biosynthetic process biological_process	0.21374	1	3	5505	5	16845	ACAN	TMEM202	SLC49A3
GO:0046907	intracellular transport biological_process	0.21397	1	219	5505	633	16845	TERF1	PLIN3	XPO5	ZWILCH	CD207	SPA17	LOC105079331	KNSTRN	TMPRSS2	CT55	BLOC1S2	SPZ1	CCDC169	KIF9	ABCA7	CREM	LOC105080108	LOC105073767	FAHD1	KRT40	TOMM70	KASH5	KRT36	LOC105079325	SEC24B	FSIP1	NUP98	STX10	KRT72	AOC2	LOC105063554	WAS	LOC105076258	ENTR1	SRP54	AP2A1	GOLM1	SLC16A12	AXIN2	SEC23B	LOC105061755	SYCE1
GO:0051715	cytolysis in other organism biological_process	0.2143	1	18	5505	45	16845	LOC123617557	TMEM255B	SHC4	PTCH2	DNAH7	TOP2A	PTPRZ1	SLC2A3	TMEM255A	ST3GAL2	SHC1	RASGRF1	SLC25A13	TECPR2	KDF1	LOC105083567	GPC6	IFIH1
GO:0008488	gamma-glutamyl carboxylase activity molecular_function	0.2149	1	3	5505	5	16845	SPRYD7	GGCX	SCPEP1
GO:0017187	peptidyl-glutamic acid carboxylation biological_process	0.2149	1	3	5505	5	16845	SCPEP1	GGCX	SPRYD7
GO:0018200	peptidyl-glutamic acid modification biological_process	0.2149	1	3	5505	5	16845	SCPEP1	GGCX	SPRYD7
GO:0018214	protein carboxylation biological_process	0.2149	1	3	5505	5	16845	GGCX	SCPEP1	SPRYD7
GO:0009486	cytochrome bo3 ubiquinol oxidase activity molecular_function	0.21562	1	3	5505	5	16845	TYR	GAREM2	NALCN
GO:0006568	tryptophan metabolic process biological_process	0.2157	1	3	5505	5	16845	DNAJC3	ANXA6	TDO2
GO:0006586	indolalkylamine metabolic process biological_process	0.2157	1	3	5505	5	16845	DNAJC3	ANXA6	TDO2
GO:0042430	indole-containing compound metabolic process biological_process	0.2157	1	3	5505	5	16845	DNAJC3	ANXA6	TDO2
GO:0000796	condensin complex cellular_component	0.21581	1	3	5505	5	16845	NCAPH	NRDC	EHMT2
GO:0007076	mitotic chromosome condensation biological_process	0.21581	1	3	5505	5	16845	NCAPH	EHMT2	NRDC
GO:0010109	regulation of photosynthesis biological_process	0.21597	1	3	5505	5	16845	F11	EEPD1	LOC105069811
GO:0042548	regulation of photosynthesis	light reaction biological_process	0.21597	1	3	5505	5	16845	EEPD1	LOC105069811	F11
GO:0042549	photosystem II stabilization biological_process	0.21597	1	3	5505	5	16845	F11	EEPD1	LOC105069811
GO:0043467	regulation of generation of precursor metabolites and energy biological_process	0.21597	1	3	5505	5	16845	F11	LOC105069811	EEPD1
GO:0034219	carbohydrate transmembrane transport biological_process	0.21597	1	3	5505	5	16845	PIGZ	DNAJC18	TMEM144
GO:0030532	small nuclear ribonucleoprotein complex cellular_component	0.21682	1	5	5505	10	16845	LUC7L3	TXNL4B	GLRX3	TXNDC8	TXN
GO:0005887	integral to plasma membrane cellular_component	0.21719	1	14	5505	34	16845	LUC7L3	ATP1B3	PLIN1	SLC16A9	SCN2A	CHIC1	NPHP1	SCN4A	KCNB2	SCN9A	SLC28A3	TRIM58	SYDE2	COL6A5
GO:0031226	intrinsic to plasma membrane cellular_component	0.21719	1	14	5505	34	16845	ATP1B3	LUC7L3	SCN2A	SLC16A9	PLIN1	CHIC1	NPHP1	SCN4A	KCNB2	TRIM58	SLC28A3	SCN9A	COL6A5	SYDE2
GO:0031410	cytoplasmic vesicle cellular_component	0.21782	1	38	5505	102	16845	KRT79	PFDN4	FES	UGGT2	RDH13	KRT78	PXDN	SEC23A	ODAD1	FEZF1	TTLL7	MTHFD2L	CHGA	DEPDC1B	ASB18	SPESP1	SYCN	SEC23B	ADGRG7	AMOT	SEC24B	SULT2A1	LOC105075450	RELL2	CRIP3	CARMIL1	WAS	NONO	FEZF2	ITPR2	CUNH2orf92	SOGA3	NUP153	SCAF11	NAGS	NANOS2	SYTL4	LOC123615425
GO:0003995	acyl-CoA dehydrogenase activity molecular_function	0.21786	1	5	5505	10	16845	JAKMIP1	SCG3	ALDH1A1	ALDH1A2	ALDH3A1
GO:0000793	condensed chromosome cellular_component	0.21841	1	38	5505	102	16845	CCDC149	TBKBP1	FAM184A	LOC105077036	NRDC	FGFR1OP2	NAV2	SYCE1	ARC	LOC105072874	DSN1	EHMT2	LOC105082003	KRT74	RAD9B	SRCIN1	CD207	LOC105076257	ARID3C	STX7	KCNG4	DDHD1	ATG16L2	DRP2	LOC105072982	GHITM	LOC123618308	SCN9A	ZBED8	SYCP1	SYCE1L	BFSP2	NCAPH	CCDC22	CEP72	TRIM29	DDIT3	CDC25B
GO:0030261	chromosome condensation biological_process	0.22144	1	5	5505	10	16845	NRDC	EHMT2	ABCF2	NCAPH	COL6A3
GO:0006635	fatty acid beta-oxidation biological_process	0.22156	1	5	5505	10	16845	RANBP3	ACOXL	SCG3	CFAP44	JAKMIP1
GO:0009062	fatty acid catabolic process biological_process	0.22156	1	5	5505	10	16845	ACOXL	JAKMIP1	SCG3	CFAP44	RANBP3
GO:0019395	fatty acid oxidation biological_process	0.22156	1	5	5505	10	16845	ACOXL	CFAP44	SCG3	JAKMIP1	RANBP3
GO:0034440	lipid oxidation biological_process	0.22156	1	5	5505	10	16845	ACOXL	JAKMIP1	SCG3	CFAP44	RANBP3
GO:0004000	adenosine deaminase activity molecular_function	0.22157	1	8	5505	18	16845	ADAT1	APOBEC3B	ADARB1	ADAD1	ADAD2	DCTD	GSTA4	ADAR
GO:0022402	cell cycle process biological_process	0.2234	1	88	5505	248	16845	RNF40	FDFT1	SYCE3	CEP72	TSC22D3	RAB11FIP4	SYCE1	CCDC27	NDC80	MROH2A	VPS53	EHMT2	MMADHC	PTGES3L	LOC105083666	PRKG2	EPS15	CCDC74A	FAM240B	NEK2	KCNH4	CCDC138	MAP3K7CL	TBC1D2B	CEP126	SYCP1	ATG16L2	BTBD10	STX10	ENTR1	SPO11	LOC105080108	LIG3	MXD1	CREB5	KASH5	ANGPTL2	CCDC169	NRDC	SPEF1	LOC105072866	MIS12
GO:0051028	mRNA transport biological_process	0.22357	1	20	5505	51	16845	LOC105076257	LOC105074860	TDP2	AXIN2	CCDC82	LOC105081061	BIN1	MPHOSPH9	COLEC12	CALCOCO2	CUL3	KRT26	KRT3	DCUN1D1	PEG10	NXF3	CCDC191	LOC123613073	LOC105063554	GPC3
GO:0009653	anatomical structure morphogenesis biological_process	0.22426	1	58	5505	161	16845	IGSF5	GCC1	TRIB2	MTDH	TYRP1	MAP3K6	CUNH9orf131	LOC123615425	HOATZ	LOXL1	FAM170A	ADGRG1	NOS3	PRDM11	SSH2	NLGN4X	RSPH9	IGBP1	LOC105068155	MMP25	COLCA2	MAPK8IP2	HPS6	CCDC122	LRRFIP2	SLC1A4	CD226	PRRG3	AMBN	TRAPPC2L	LRP1	CDC42EP1	DRAXIN	GSX2	EDEM3	PTMS	CFAP74	HERPUD1	ACVR1	RSPH6A	LOC123612047	SYT8
GO:0044769	ATPase activity	coupled to transmembrane movement of ions	rotational mechanism molecular_function	0.22443	1	47	5505	128	16845	ATP6V0A4	GNL3L	KRT26	KRT3	ARMC3	PFDN4	TSKS	BECN2	LOC105074313	IHO1	LOC105076257	NFKBIL1	ZNF532	PCDH9	KPNA4	PEG10	AGTPBP1	AGBL1	RASAL2	SYCE1L	ATP6V1G3	TTBK1	GALNT5	ATP6V0D2	ATP6V1E2	ATP6V1C1	LOC105067180	SAR1B	LRRFIP2	ATP6V1D	CCDC115	CCDC92	RAP1GDS1	SYNGAP1	GOLM1	SPATA24	ODAD2	RSPH14	ATP6V1F	LOC105075450
GO:0051188	cofactor biosynthetic process biological_process	0.22508	1	38	5505	102	16845	LOC105080831	MOCS1	PARD3	TEKT5	PRDM8	SLC25A47	PDE4A	UROD	SRP54	COASY	NES	AK8	IGFBP4	LOC105078907	LOC105075238	GMPR	TPK1	CPOX	SMIM42	TRIM67	PDK3	LOC105078394	TMEM102	WLS	DHFR	ZWILCH	PANK3	SYNGAP1	SLC5A3	GPN1	ABCG5	MAT1A	MEIG1	POLQ	COIL	MTX1	LOC105064467	SUSD4
GO:0015672	monovalent inorganic cation transport biological_process	0.22534	1	88	5505	247	16845	DNAJC28	CCDC27	SCNN1B	TMEM131L	TFAP4	SYDE2	TRIM36	DLL1	ATP8B1	ASIC4	KCNT2	SLC12A1	ODF2	SLC28A3	ADIRF	FAM183A	CDON	TENT4B	KCNMB4	PDPR	LTBP2	CAP2	SPACA1	LOC105079896	TRIM63	LOC123619039	LOC105080863	RHCG	DAZAP1	TRIM13	GPD2	EGR3	EHHADH	ASB15	LOC105072853	LUC7L3	RTKN2	LOC105078187	EYA3	DYNLL1	SCN4A	TSPAN19
GO:0019748	secondary metabolic process biological_process	0.22572	1	19	5505	49	16845	CFAP57	KLHL41	SPATS2L	LOC123617428	ZBTB12	PRMT3	DNAH3	LOC105066483	CUNH11orf87	LOC123615394	TMBIM1	MAPKAPK3	LOC105066262	CHIC1	LOC105080431	ST8SIA6	HS2ST1	LOC105064891	MYO3A
GO:0009056	catabolic process biological_process	0.22574	1	198	5505	575	16845	RNF150	IQCD	PLXNA4	HSPA4L	ABCC4	LOC105079100	RAD51AP2	CUL7	SIAH3	RNF6	RAD23B	PLA2G4B	ABHD11	SCG3	PCGF1	ATG9A	UBTF	TRAF7	ANXA6	CEP112	RASAL1	CFAP44	PLA2G4F	CKAP2L	PLA2G12B	RBM4B	COLGALT2	LDLRAD3	LOC105069485	RPIA	CUNH4orf47	EFCAB3	MCUR1	FMO5	ARMCX5	PEX10	PGLYRP2	PARN	ACOXL	ADAT1	SCN2B	KCNK10
GO:0019199	transmembrane receptor protein kinase activity molecular_function	0.2264	1	15	5505	38	16845	TES	ACVR2B	GPC6	ACRV1	LOC105071648	ACVR1	LY6G5B	RMND5B	LY6G5C	SPACA4	PCSK4	ACVR1B	AMHR2	PLA2G4D	BMPR1B
GO:0051607	defense response to virus biological_process	0.22683	1	13	5505	32	16845	LOC105079887	FSD2	RUFY4	LRRFIP2	HSBP1	LOC105062899	LOC105074663	LOC105079506	LOC123614617	FGFR1OP2	IQCE	AFAP1	TPM1
GO:0052652	cyclic purine nucleotide metabolic process biological_process	0.22701	1	11	5505	26	16845	ADCY3	ADCY1	ETV4	ADCY8	FOSB	ADCY2	NPR1	GUCY2F	DPP8	GUCY2D	GJB4
GO:0032865	ERMES complex cellular_component	0.22893	1	4	5505	8	16845	LOC123617428	CPLX2	ARL9	CALR
GO:0044232	organelle membrane contact site cellular_component	0.22893	1	4	5505	8	16845	LOC123617428	CPLX2	ARL9	CALR
GO:0044233	ER-mitochondrion membrane contact site cellular_component	0.22893	1	4	5505	8	16845	CALR	ARL9	LOC123617428	CPLX2
GO:0045892	negative regulation of transcription	DNA-dependent biological_process	0.23026	1	12	5505	29	16845	PPEF1	PLA2G4E	HEXIM2	DMAP1	CUL3	NUCB2	MMGT1	CIPC	WDR59	LOC105080108	TTPAL	MND1
GO:0051253	negative regulation of RNA metabolic process biological_process	0.23026	1	12	5505	29	16845	NUCB2	PLA2G4E	DMAP1	HEXIM2	CUL3	MMGT1	CIPC	PPEF1	LOC105080108	TTPAL	MND1	WDR59
GO:0005576	extracellular region cellular_component	0.23157	1	424	5505	1259	16845	LOC105073775	EDDM13	EDEM3	NIM1K	KDF1	CAMK2B	BPIFA2	RASGRF1	LOC105065037	SHC1	TPM1	GALNT5	TRIM45	CHIT1	LTBP3	THBS3	LOC105076583	LOC105081925	PDXK	MAP1A	POU4F2	LOC105070001	ACSF2	DTNA	LOC105068863	DHX34	HTR1D	IL1RAPL1	C4A	SLC6A15	DIO2	TRIB2	TRIP12	CCDC40	THUMPD3	MAML1	MORC2	SOGA3	LINGO1	LINGO3	CCDC153	THBS4
GO:0004511	tyrosine 3-monooxygenase activity molecular_function	0.23201	1	9	5505	21	16845	NR3C1	TH	EDF1	ELSPBP1	NRTN	SENP7	NAV2	TACR2	VXN
GO:0071203	WASH complex cellular_component	0.23213	1	6	5505	13	16845	IFI16	BRK1	PARD3	WASHC3	MROH7	CHIC1
GO:0039633	killing by virus of host cells biological_process	0.23282	1	12	5505	29	16845	TMEM255B	LOC123617557	ST3GAL2	SLC2A3	TMEM255A	GPC6	TECPR2	LOC105083567	KDF1	TOP2A	PTCH2	DNAH7
GO:0044659	cytolysis by virus of host cell biological_process	0.23282	1	12	5505	29	16845	GPC6	TMEM255A	SLC2A3	DNAH7	PTCH2	LOC105083567	KDF1	TOP2A	TECPR2	TMEM255B	ST3GAL2	LOC123617557
GO:0044661	disruption by virus of host cell biological_process	0.23282	1	12	5505	29	16845	ST3GAL2	LOC123617557	TMEM255B	PTCH2	DNAH7	TECPR2	KDF1	LOC105083567	TOP2A	GPC6	SLC2A3	TMEM255A
GO:0016469	proton-transporting two-sector ATPase complex cellular_component	0.23387	1	83	5505	234	16845	GNL3L	ATP5MC2	ARMCX2	GPD2	KPNA2	ATP6V0A4	DAZAP1	TRIM13	TSKS	PFDN4	ARMC3	KRT3	KRT26	CCDC171	IHO1	HHIPL2	BECN2	ATAT1	NFKBIL1	LOC105076257	GPAT4	TSPAN19	PCDH9	KPNA7	IVD	ZNF532	PKP1	KPNA4	PEG10	SCN2A	TTBK1	ATP6V1G3	RASAL2	AGTPBP1	AGBL1	SYCE1L	GALNT5	LOC105067192	ISYNA1	DLL1	CEP104	ATP6V1E2
GO:0010558	negative regulation of macromolecule biosynthetic process biological_process	0.23407	1	16	5505	40	16845	LOC105077036	PPEF1	CUNH6orf58	MMGT1	CIPC	HEXIM2	DMAP1	CUL3	PLA2G4E	NUCB2	CUNH8orf88	WDR59	MND1	LOC105080108	TTPAL	TCF4
GO:0031327	negative regulation of cellular biosynthetic process biological_process	0.23407	1	16	5505	40	16845	LOC105077036	PPEF1	CIPC	MMGT1	CUNH6orf58	NUCB2	PLA2G4E	HEXIM2	DMAP1	CUL3	CUNH8orf88	WDR59	TCF4	LOC105080108	TTPAL	MND1
GO:2000113	negative regulation of cellular macromolecule biosynthetic process biological_process	0.23407	1	16	5505	40	16845	WDR59	CUNH8orf88	TCF4	MND1	TTPAL	LOC105080108	PPEF1	LOC105077036	NUCB2	HEXIM2	DMAP1	CUL3	PLA2G4E	CUNH6orf58	MMGT1	CIPC
GO:0030855	epithelial cell differentiation biological_process	0.23448	1	6	5505	13	16845	KDF1	CFAP74	EFNA3	GRAP2	PPCDC	DDX58
GO:0060429	epithelium development biological_process	0.23448	1	6	5505	13	16845	KDF1	EFNA3	CFAP74	GRAP2	DDX58	PPCDC
GO:0090305	nucleic acid phosphodiester bond hydrolysis biological_process	0.23468	1	8	5505	18	16845	IHO1	CCDC40	BTBD10	CUNH4orf54	DDX18	PCDH10	HECTD4	HNRNPLL
GO:0030674	protein binding	bridging molecular_function	0.23521	1	10	5505	24	16845	FGF7	FSCN1	KRT72	FGF13	LOC105061755	FSCN3	BICD1	MAP7	FGF1	FGF10
GO:0019902	phosphatase binding molecular_function	0.23555	1	9	5505	21	16845	CALR	FFAR4	PPP1R36	PPP6R1	MAK16	LOC123614368	DNHD1	AP3B2	ARL9
GO:0031109	microtubule polymerization or depolymerization biological_process	0.23582	1	7	5505	16	16845	HPCAL4	TPPP3	STMN4	TPPP2	LOC105081208	S100A7	STMN2
GO:0008108	UDP-glucose:hexose-1-phosphate uridylyltransferase activity molecular_function	0.23716	1	2	5505	3	16845	RASIP1	CACNA1D
GO:0042623	ATPase activity	coupled molecular_function	0.23786	1	60	5505	166	16845	ZNF532	PCDH9	PEG10	KPNA4	SYCE1L	RASAL2	AGBL1	AGTPBP1	TTBK1	ATP6V1G3	TEFM	GALNT5	ATP6V0A4	GNL3L	EPHB4	KRT3	TESK2	KRT26	LOC105083567	PFDN4	ARMC3	TSKS	TRIM13	ATP2B3	BECN2	LOC105074313	IHO1	LOC105076257	NFKBIL1	ODAD2	ATP6V1F	RSPH14	LOC105075450	ANGPTL5	UBXN4	MTOR	TRIM63	RPL23A	CCDC166	GNG4	TOP2A
GO:0042710	biofilm formation biological_process	0.23841	1	6	5505	13	16845	GPR4	LOC105077036	MB21D2	LOC105067298	TAS2R39	CUNH6orf58
GO:0044010	single-species biofilm formation biological_process	0.23841	1	6	5505	13	16845	LOC105077036	MB21D2	GPR4	CUNH6orf58	TAS2R39	LOC105067298
GO:0001907	killing by symbiont of host cells biological_process	0.23928	1	22	5505	57	16845	LOC123617557	MRE11	SHC4	TMEM255B	TOP2A	DNAH7	PTCH2	TMEM255A	SLC2A3	KLHL12	PTPRZ1	TPT1	SHC1	ST3GAL2	KRT78	RASGRF1	LOC105083567	KDF1	TECPR2	APOA4	IFIH1	GPC6
GO:0044004	disruption by symbiont of host cell biological_process	0.23928	1	22	5505	57	16845	GPC6	IFIH1	APOA4	TECPR2	KDF1	LOC105083567	RASGRF1	KRT78	ST3GAL2	TPT1	SHC1	PTPRZ1	KLHL12	SLC2A3	TMEM255A	PTCH2	DNAH7	TOP2A	TMEM255B	SHC4	LOC123617557	MRE11
GO:0051818	disruption of cells of other organism involved in symbiotic interaction biological_process	0.23928	1	22	5505	57	16845	TOP2A	DNAH7	PTCH2	TMEM255A	KLHL12	SLC2A3	PTPRZ1	LOC123617557	MRE11	SHC4	TMEM255B	LOC105083567	KDF1	TECPR2	APOA4	IFIH1	GPC6	TPT1	SHC1	ST3GAL2	KRT78	RASGRF1
GO:0051883	killing of cells in other organism involved in symbiotic interaction biological_process	0.23928	1	22	5505	57	16845	LOC105083567	KDF1	TECPR2	APOA4	IFIH1	GPC6	SHC1	TPT1	ST3GAL2	KRT78	RASGRF1	TOP2A	DNAH7	PTCH2	TMEM255A	SLC2A3	KLHL12	PTPRZ1	MRE11	LOC123617557	SHC4	TMEM255B
GO:0019220	regulation of phosphate metabolic process biological_process	0.23942	1	37	5505	100	16845	LOC123614368	PKIB	PPP6R1	CCNYL1	RASAL1	PKIG	SPDYC	LOC105084142	TTC39A	MAK16	HS6ST3	SYNGAP1	LOC105077574	SLC6A15	GPHB5	TEX11	TSC2	DNHD1	PPP1R14D	DPYD	IQGAP2	PLXNA4	PPP1R2C	SPDYA	PPP1R36	CARMIL1	ARL9	TCEAL7	PPP1R2	AP3B2	PKIA	DYDC2	RASAL2	PPP1R11	LOC105077710	CCNY	CALR
GO:0051174	regulation of phosphorus metabolic process biological_process	0.23942	1	37	5505	100	16845	LOC105077574	SLC6A15	MAK16	SYNGAP1	HS6ST3	LOC105084142	SPDYC	PKIG	RASAL1	TTC39A	CCNYL1	PPP6R1	PKIB	LOC123614368	PPP1R11	LOC105077710	CCNY	RASAL2	CALR	DYDC2	PKIA	PPP1R2	TCEAL7	AP3B2	ARL9	PPP1R2C	PPP1R36	CARMIL1	SPDYA	PLXNA4	IQGAP2	DPYD	TEX11	GPHB5	PPP1R14D	TSC2	DNHD1
GO:0032787	monocarboxylic acid metabolic process biological_process	0.24	1	29	5505	77	16845	LOC105078510	SQLE	SMCO2	ACACB	IL4I1	UGDH	NSDHL	LOC105076258	CFAP44	JAKMIP1	BDH2	RANBP3	SSTR3	ACOXL	PROM1	LOC105072853	LOC123619348	LOC105063572	HACL1	SCG3	KPNA2	EHHADH	LOC105063391	MAP7	ANO9	HADH	WIPI2	CCDC159	SCP2
GO:0043167	ion binding molecular_function	0.24207	1	1486	5505	4432	16845	SNX25	MAN1A1	STK39	LHFPL5	RAB3IL1	LOC123617428	LOC105075673	LOC105066677	CCT3	ORC1	DTNA	ZNF398	RAB28	MAP3K3	CAPNS2	MAP3K1	PEG10	PLK1	LOC105073775	LOC105062705	NIM1K	ACVR1	HSPA2	FAT1	DNA2	ANXA13	ANXA11	NSDHL	TRIM45	ZNF391	CHIT1	LOC105074542	RNF148	GNA11	ACP7	SAR1B	FKBP14	PA2G4	VARS2	EPHA2	LOC105073123	DGKH
GO:0004658	propionyl-CoA carboxylase activity molecular_function	0.2421	1	7	5505	16	16845	RUSC2	ZNF687	LOC105070720	ANAPC2	HSPA4L	LIN37	PASK
GO:0050840	extracellular matrix binding molecular_function	0.2425	1	4	5505	8	16845	STAMBPL1	PCGF2	LOC105065212	LOC105075536
GO:0031214	biomineral tissue development biological_process	0.24317	1	4	5505	8	16845	LOC105068155	MEPE	CUNH9orf131	LOC105069122
GO:0010562	positive regulation of phosphorus metabolic process biological_process	0.24363	1	6	5505	13	16845	CARMIL1	SPDYA	LOC105077710	SLC6A15	GPHB5	SPDYC
GO:0031401	positive regulation of protein modification process biological_process	0.24363	1	6	5505	13	16845	GPHB5	SPDYC	LOC105077710	SLC6A15	CARMIL1	SPDYA
GO:0045937	positive regulation of phosphate metabolic process biological_process	0.24363	1	6	5505	13	16845	LOC105077710	SLC6A15	CARMIL1	SPDYA	GPHB5	SPDYC
GO:0004616	phosphogluconate dehydrogenase (decarboxylating) activity molecular_function	0.24495	1	2	5505	3	16845	CUNH1orf43	DRD1
GO:0005129	granulocyte macrophage colony-stimulating factor receptor binding molecular_function	0.24591	1	2	5505	3	16845	SEPTIN11	SLC26A11
GO:0015093	ferrous iron transmembrane transporter activity molecular_function	0.24658	1	4	5505	8	16845	RPS21	TRAPPC2L	LOC105073770	ONECUT2
GO:0001534	radial spoke cellular_component	0.24774	1	7	5505	16	16845	RSPH6A	LOC123618679	FAM170A	CUNH9orf131	PTMS	MAPK8IP2	RSPH9
GO:0060285	ciliary cell motility biological_process	0.24774	1	7	5505	16	16845	RSPH9	PTMS	CUNH9orf131	MAPK8IP2	LOC123618679	FAM170A	RSPH6A
GO:0060294	cilium movement involved in cell motility biological_process	0.24774	1	7	5505	16	16845	RSPH6A	LOC123618679	FAM170A	MAPK8IP2	PTMS	CUNH9orf131	RSPH9
GO:0004527	exonuclease activity molecular_function	0.24808	1	56	5505	155	16845	SLC24A2	LOC105065663	LOC105077036	CCDC27	ISG20L2	ALMS1	SRCIN1	TMCC3	REXO5	CCDC92	RUFY4	SYNGAP1	GOLM1	STMN2	LOC105080387	TRIM6	TRIM15	FCER2	STMN4	CELF3	LOC105061839	CFAP73	SEPTIN14	SYCP3	SPATA18	BCAP29	RAB3IL1	STAT2	APOA4	NAV1	CDK2	MXD3	TSKS	TRIM11	EXD3	PARN	BECN2	CD207	IHO1	CENPK	TRIM66	JAKMIP1
GO:0070573	metallodipeptidase activity molecular_function	0.24827	1	2	5505	3	16845	DPEP1	LOC105074849
GO:0016597	amino acid binding molecular_function	0.2485	1	6	5505	13	16845	OTC	FTCDNL1	LOC123618406	GPR143	LOC123615394	OIT3
GO:0016791	phosphatase activity molecular_function	0.2487	1	92	5505	260	16845	MYOM2	PRTG	MPL	MTMR2	CDC14A	DNAJC6	TRIM42	LOC105070026	KASH5	DUSP19	EPHA3	LOC105072869	NCAM2	NT5C	DUSP4	IL23R	PTPMT1	DSCAML1	PTPN20	FSD2	CDKN3	NT5C3A	DUSP18	CDON	TNR	EPHA7	CNTN5	SSH2	PTPRQ	LOC105062941	EPHA4	PTEN	LOC105078090	PTPN3	CNTN2	DUSP13	DUSP9	FANK1	NT5C1A	SLCO1A2	FNDC3A	PTPN14
GO:0000280	nuclear division biological_process	0.24893	1	17	5505	44	16845	SOGA3	LOC105083813	CENPK	NCAPH	EPS15	HOOK1	CD207	CPLX2	MAP3K7CL	OLFML3	TTC39C	NDC80	EHMT2	TPM1	NSL1	PTGES3L	NRDC
GO:0007067	mitosis biological_process	0.24893	1	17	5505	44	16845	NCAPH	SOGA3	LOC105083813	CENPK	EPS15	HOOK1	CD207	CPLX2	TTC39C	OLFML3	MAP3K7CL	EHMT2	NDC80	TPM1	NSL1	NRDC	PTGES3L
GO:0003707	steroid hormone receptor activity molecular_function	0.24902	1	4	5505	8	16845	LOC105074663	NR3C1	TEP1	MFSD4A
GO:0015459	potassium channel regulator activity molecular_function	0.24924	1	4	5505	8	16845	LOC105081925	NAV2	LOC105074336	CUNH20orf27
GO:0019870	potassium channel inhibitor activity molecular_function	0.24924	1	4	5505	8	16845	LOC105081925	NAV2	LOC105074336	CUNH20orf27
GO:0060090	binding	bridging molecular_function	0.24945	1	11	5505	27	16845	FSCN1	KRT72	FGF10	MAP7	FSCN3	MROH1	LOC105061755	FGF13	FGF7	FGF1	BICD1
GO:0008170	N-methyltransferase activity molecular_function	0.24997	1	15	5505	38	16845	FDXACB1	METTL5	PRMT1	THUMPD2	CCDC40	TRIM54	FAM81B	MPI	TFAM	TSPYL1	PRMT8	LOC105072623	ZNF628	EZH2	AS3MT
GO:0003689	DNA clamp loader activity molecular_function	0.25046	1	2	5505	3	16845	TEFM	CUNH2orf68
GO:0005663	DNA replication factor C complex cellular_component	0.25046	1	2	5505	3	16845	CUNH2orf68	TEFM
GO:0033170	protein-DNA loading ATPase activity molecular_function	0.25046	1	2	5505	3	16845	CUNH2orf68	TEFM
GO:0019221	cytokine-mediated signaling pathway biological_process	0.25058	1	4	5505	8	16845	SEC14L1	CNTF	TBC1D2B	SIAH1
GO:0034097	response to cytokine stimulus biological_process	0.25058	1	4	5505	8	16845	TBC1D2B	SIAH1	CNTF	SEC14L1
GO:0071345	cellular response to cytokine stimulus biological_process	0.25058	1	4	5505	8	16845	SEC14L1	SIAH1	TBC1D2B	CNTF
GO:0030410	nicotianamine synthase activity molecular_function	0.25087	1	2	5505	3	16845	PROM1	LOC123619348
GO:0030417	nicotianamine metabolic process biological_process	0.25087	1	2	5505	3	16845	LOC123619348	PROM1
GO:0030418	nicotianamine biosynthetic process biological_process	0.25087	1	2	5505	3	16845	PROM1	LOC123619348
GO:0016796	exonuclease activity	active with either ribo- or deoxyribonucleic acids and producing 5'-phosphomonoesters molecular_function	0.251	1	49	5505	135	16845	ALMS1	CCDC27	LOC105077036	LOC105065663	LOC105080387	STMN2	GOLM1	SYNGAP1	CCDC92	RUFY4	SRCIN1	TMCC3	FCER2	TRIM15	TRIM6	CELF3	LOC105061839	STMN4	TRIM11	PARN	MXD3	TSKS	NAV1	STAT2	APOA4	BCAP29	RAB3IL1	SYCP3	SPATA18	SEPTIN14	CFAP73	TRIM66	CENPK	IHO1	CD207	BECN2	DNAH3	PML	CELF6	NUGGC	CCDC127
GO:0032403	protein complex binding molecular_function	0.25131	1	70	5505	199	16845	RAB28	LOC105079331	GNAI1	CD207	SEPTIN3	LOC105076257	RAB27B	KRT78	KRT77	LOC105069367	CUNH4orf50	LOC105082003	GNA15	KRT74	TSKS	KRT3	KRT1	TRIM3	LOC105069188	GOLGA1	RAB9A	LOC105080108	EIF2S3	LOC105076258	SRP54	IQCE	KRT72	TPM1	CCDC172	RAB7B	MORC3	RAB37	IFI44	KRT9	LOC105076267	DES	ABCB5	CCDC107	CCDC92	KCNH4	LOC105068786	IFI44L
GO:0032065	cortical protein anchoring biological_process	0.25152	1	6	5505	13	16845	DGKK	PLCL2	DGKD	DGKH	DDX18	ADAP2
GO:0051220	cytoplasmic sequestering of protein biological_process	0.25152	1	6	5505	13	16845	DGKH	PLCL2	DGKK	DGKD	ADAP2	DDX18
GO:0051224	negative regulation of protein transport biological_process	0.25152	1	6	5505	13	16845	DDX18	ADAP2	DGKK	PLCL2	DGKD	DGKH
GO:0032270	positive regulation of cellular protein metabolic process biological_process	0.25152	1	7	5505	16	16845	EIF5A	CARMIL1	SPDYA	LOC105077710	SLC6A15	GPHB5	SPDYC
GO:0009424	bacterial-type flagellum hook cellular_component	0.25164	1	4	5505	8	16845	GPS2	PROX1	KRT3	MORC3
GO:0005829	cytosol cellular_component	0.25219	1	26	5505	70	16845	MTHFD2L	GOLM1	LMNTD2	FOSB	CCDC138	SEMA4D	KRT79	PFDN4	FES	APOA4	KRT78	TEKT2	SPATA18	LOC123618679	LOC105080108	LOC105067428	PIK3R6	LOC123619039	PLEKHG5	RAB11FIP4	CCDC194	THAP6	OLFML3	CCSER2	CARMIL1	KRT19
GO:0044445	cytosolic part cellular_component	0.25219	1	26	5505	70	16845	APOA4	FES	PFDN4	SEMA4D	KRT79	LOC123618679	SPATA18	KRT78	TEKT2	LMNTD2	GOLM1	FOSB	MTHFD2L	CCDC138	OLFML3	THAP6	CCDC194	KRT19	CARMIL1	CCSER2	PIK3R6	LOC105067428	LOC105080108	RAB11FIP4	PLEKHG5	LOC123619039
GO:0003873	6-phosphofructo-2-kinase activity molecular_function	0.25288	1	9	5505	22	16845	PFKFB1	PFKFB3	PFKFB2	LOC105080128	PFKFB4	SRP54	ARL4A	AK8	FFAR4
GO:0006000	fructose metabolic process biological_process	0.25288	1	9	5505	22	16845	ARL4A	FFAR4	AK8	PFKFB2	PFKFB4	LOC105080128	SRP54	PFKFB3	PFKFB1
GO:0051751	alpha-1	4-mannosyltransferase activity molecular_function	0.25302	1	2	5505	3	16845	PIGM	UNC80
GO:0002376	immune system process biological_process	0.25364	1	106	5505	310	16845	SMCO2	LOC105064250	GALNT5	TPM1	MXRA8	LOC105080381	LOC105082765	NIM1K	LOC105064276	CCL1	LOC105074663	AZGP1	EDEM3	LOC105074313	REEP1	LOC105061640	CFAP57	CCDC197	LOC105063683	EDA	LOC105072266	SEPTIN11	NFATC1	HSBP1	DEFB121	CDS1	LOC105079887	IL21	LOC105074117	LOC105064275	PCDHB1	DEFB123	LRRFIP2	SIAH1	EPHB1	LAX1	PRRG3	RUFY4	TNFSF11	FASLG	HRCT1	LOC105072265
GO:0009317	acetyl-CoA carboxylase complex cellular_component	0.25389	1	2	5505	3	16845	LOC105076258	CCDC159
GO:0015631	tubulin binding molecular_function	0.25402	1	69	5505	194	16845	KIF23	SYCE1	MYO1E	CCDC149	HPCAL4	SLC6A4	MDM1	SEPTIN8	GOLM1	MAPRE3	CCDC88A	LRRFIP2	KIFC2	CEP57L1	GAS2L3	MYH7B	HOOK2	TPPP2	MAPT	LOC123618602	KIF21A	CEP72	SLC10A1	CCDC88B	PUS3	LOC105084021	FAM76A	KATNB1	CCDC153	LOC105073175	KIF7	CEP57	KIF26B	KIF16B	CCDC88C	PFDN4	SEPTIN14	RACGAP1	AKAP3	BLOC1S2	IFFO1	CCDC169
GO:0048646	anatomical structure formation involved in morphogenesis biological_process	0.25455	1	24	5505	64	16845	ITGA3	VASH2	POM121L2	NFATC1	SLC1A4	PRRG3	TRAPPC2L	LRP1	MMP25	COLCA2	IL17RA	ACSF2	CCDC136	HPS6	MTDH	CDC42EP1	IGSF5	GSX2	TRIB2	CFAP74	NOS3	PRDM11	LOC105074542	SYT8
GO:1901677	phosphate transmembrane transporter activity molecular_function	0.25586	1	7	5505	16	16845	SLC30A8	SLC35E2B	LOC105069746	LOC105082209	ERAP2	CORO2B	TSPAN31
GO:0007281	germ cell development biological_process	0.25601	1	4	5505	8	16845	CFAP74	EFNA3	DDX58	GRAP2
GO:0007286	spermatid development biological_process	0.25601	1	4	5505	8	16845	CFAP74	DDX58	EFNA3	GRAP2
GO:0048515	spermatid differentiation biological_process	0.25601	1	4	5505	8	16845	GRAP2	CFAP74	DDX58	EFNA3
GO:0005315	inorganic phosphate transmembrane transporter activity molecular_function	0.25641	1	4	5505	8	16845	LOC105069746	ERAP2	TSPAN31	SLC30A8
GO:0015643	toxic substance binding molecular_function	0.25678	1	7	5505	16	16845	HS2ST1	ST8SIA6	PRMT3	LOC105066262	CFAP57	MANF	KLHL41
GO:0006817	phosphate ion transport biological_process	0.25693	1	7	5505	16	16845	LOC105069746	TSPAN31	ERAP2	SLC49A3	SLC34A2	ANKH	SLC30A8
GO:0006869	lipid transport biological_process	0.25709	1	27	5505	73	16845	LOC105074257	PLA2G2F	BPIFA2	LOC105061890	LOC105076258	LOC105067898	ARV1	ADIRF	LOC105073775	APOC3	LOC105073175	PLA2G3	TRIM45	CARMIL3	LOC105080710	PLA2G2C	CCPG1	APOA4	PLA2G2E	PROCA1	MRRF	PLA2G5	DHX34	FSD2	PITPNM1	PROM1	PLA2G2A
GO:0019903	protein phosphatase binding molecular_function	0.25716	1	7	5505	16	16845	CALR	MAK16	DNHD1	LOC123614368	ARL9	PPP6R1	AP3B2
GO:0006826	iron ion transport biological_process	0.25719	1	7	5505	16	16845	LOC105075450	SLC40A1	DNAL1	TRAPPC2L	RPS21	LOC105073770	ONECUT2
GO:0072350	tricarboxylic acid metabolic process biological_process	0.25906	1	4	5505	8	16845	POLQ	PARD3	PROM1	LOC123619348
GO:0072351	tricarboxylic acid biosynthetic process biological_process	0.25906	1	4	5505	8	16845	POLQ	PROM1	PARD3	LOC123619348
GO:0003700	sequence-specific DNA binding transcription factor activity molecular_function	0.25939	1	175	5505	510	16845	AP1S1	ELAPOR1	FGFR1OP2	SIAH1	GPR61	NR3C1	BATF2	ARMH4	RIPPLY1	SLFNL1	NFKB1	RARG	ACTL9	LINGO1	SOGA3	ASB5	FOXK1	HIPK1	DDIT3	LOC105075673	POU6F2	POU4F2	ZC3H10	FOXS1	ETV2	TENM1	CFAP161	RBBP8NL	CLCN2	TIGD3	NFATC4	GRAMD1C	NR2E1	PPARA	PEG10	RBPJL	MOCS1	RUNX3	SMAD4	ATP12A	CCDC149	NFE2L3
GO:0009967	positive regulation of signal transduction biological_process	0.25978	1	14	5505	36	16845	EPHB1	LOC105074542	HCST	SYT8	CARTPT	PPP1R2	LY6G5B	LOC105081366	MTDH	ITGA3	SPATA32	IGSF5	MRPS7	SLC17A8
GO:0010647	positive regulation of cell communication biological_process	0.25978	1	14	5505	36	16845	ITGA3	SPATA32	MTDH	SLC17A8	MRPS7	IGSF5	LOC105074542	EPHB1	LY6G5B	LOC105081366	HCST	SYT8	PPP1R2	CARTPT
GO:0023056	positive regulation of signaling biological_process	0.25978	1	14	5505	36	16845	SLC17A8	MRPS7	IGSF5	SPATA32	ITGA3	MTDH	LY6G5B	LOC105081366	SYT8	CARTPT	PPP1R2	HCST	LOC105074542	EPHB1
GO:0009341	beta-galactosidase complex cellular_component	0.26039	1	2	5505	3	16845	GLB1L2	GLB1L
GO:0000287	magnesium ion binding molecular_function	0.26096	1	29	5505	78	16845	CAMKV	PDK3	NPY2R	PSPH	MAST1	P2RY2	HACL1	ETV4	GPC3	NT5C1A	LOC105083567	CLMN	DNAH10	GJB4	HAP1	LOC105062941	PPM1A	LOC105081517	ECT2	NT5C3B	KMT2A	FARSB	RAP2A	S1PR2	MAST2	PRPSAP2	THG1L	PKLR	NT5C3A
GO:0006779	porphyrin-containing compound biosynthetic process biological_process	0.26116	1	11	5505	27	16845	NES	UROD	ZWILCH	LOC105080831	IGFBP4	CPOX	LOC105078907	SYNGAP1	SMIM42	MTX1	COIL
GO:0019033	viral tegument cellular_component	0.26135	1	2	5505	3	16845	PCM1	RSC1A1
GO:0035435	phosphate ion transmembrane transport biological_process	0.26142	1	2	5505	3	16845	ANKH	SLC49A3
GO:0004107	chorismate synthase activity molecular_function	0.26142	1	2	5505	3	16845	SLC49A3	ACAN
GO:0045926	negative regulation of growth biological_process	0.26154	1	2	5505	3	16845	NUGGC	OASL
GO:0008218	bioluminescence biological_process	0.26241	1	4	5505	8	16845	ALDH3A1	ALDH1A2	SLC1A7	ALDH1A1
GO:0006784	heme a biosynthetic process biological_process	0.26322	1	2	5505	3	16845	LOC105078907	IGFBP4
GO:0016653	oxidoreductase activity	acting on NAD(P)H	heme protein as acceptor molecular_function	0.26322	1	2	5505	3	16845	IGFBP4	LOC105078907
GO:0046160	heme a metabolic process biological_process	0.26322	1	2	5505	3	16845	LOC105078907	IGFBP4
GO:0008839	4-hydroxy-tetrahydrodipicolinate reductase molecular_function	0.26416	1	5	5505	11	16845	USP16	LOC105069384	MAT2B	LOC105068911	GAPDH
GO:0015889	cobalamin transport biological_process	0.26439	1	2	5505	3	16845	CBLIF	TCN1
GO:0008076	voltage-gated potassium channel complex cellular_component	0.26456	1	2	5505	3	16845	COL6A5	KCNB2
GO:0034705	potassium channel complex cellular_component	0.26456	1	2	5505	3	16845	KCNB2	COL6A5
GO:0000978	RNA polymerase II core promoter proximal region sequence-specific DNA binding molecular_function	0.26461	1	2	5505	3	16845	SAMD5	RBPJL
GO:0000987	core promoter proximal region sequence-specific DNA binding molecular_function	0.26461	1	2	5505	3	16845	RBPJL	SAMD5
GO:0001159	core promoter proximal region DNA binding molecular_function	0.26461	1	2	5505	3	16845	SAMD5	RBPJL
GO:0004334	fumarylacetoacetase activity molecular_function	0.26473	1	2	5505	3	16845	PDLIM7	FAH
GO:0016822	hydrolase activity	acting on acid carbon-carbon bonds molecular_function	0.26473	1	2	5505	3	16845	FAH	PDLIM7
GO:0016823	hydrolase activity	acting on acid carbon-carbon bonds	in ketonic substances molecular_function	0.26473	1	2	5505	3	16845	PDLIM7	FAH
GO:0004373	glycogen (starch) synthase activity molecular_function	0.26474	1	2	5505	3	16845	GYS1	GYS2
GO:0005977	glycogen metabolic process biological_process	0.26474	1	2	5505	3	16845	GYS2	GYS1
GO:0005978	glycogen biosynthetic process biological_process	0.26474	1	2	5505	3	16845	GYS1	GYS2
GO:0006986	response to unfolded protein biological_process	0.26474	1	2	5505	3	16845	LOC105074631	ESRRB
GO:0035966	response to topologically incorrect protein biological_process	0.26474	1	2	5505	3	16845	LOC105074631	ESRRB
GO:0006673	inositolphosphoceramide metabolic process biological_process	0.26474	1	2	5505	3	16845	GALNT5	CAMKK2
GO:0008897	holo-[acyl-carrier-protein] synthase activity molecular_function	0.26474	1	2	5505	3	16845	RIMKLA	RFX7
GO:0016586	RSC complex cellular_component	0.26474	1	2	5505	3	16845	DRC7	MOXD1
GO:0050498	oxidoreductase activity	acting on paired donors	with incorporation or reduction of molecular oxygen	with 2-oxoglutarate as one donor	and the other dehydrogenated molecular_function	0.26474	1	2	5505	3	16845	BBOX1	TMLHE
GO:0070917	inositol phosphoceramide synthase regulator activity molecular_function	0.26474	1	2	5505	3	16845	GALNT5	CAMKK2
GO:0019825	oxygen binding molecular_function	0.26474	1	2	5505	3	16845	HCN1	RAD54L
GO:0030420	establishment of competence for transformation biological_process	0.26474	1	2	5505	3	16845	XKR9	ATL1
GO:0000226	microtubule cytoskeleton organization biological_process	0.26516	1	51	5505	142	16845	HOOK2	FDFT1	GHITM	PIERCE2	TPPP2	CEP20	DDIT3	CEP72	STMN4	CCDC153	CCDC88B	VPS53	NDC80	CCDC27	SYCE1	HPCAL4	FGFR1OP2	SOX5	MMADHC	NEK10	PRKG2	DDHD1	MDM1	STMN2	RUFY4	NEK2	PIERCE1	TSR1	CCDC88A	SOX6	CEP126	TBC1D2B	HSPA6	S100A7	LOC105078025	KASH5	TPPP3	BFSP2	LOC105081208	MAP7	LOC105082003	CCDC88C
GO:0000276	mitochondrial proton-transporting ATP synthase complex	coupling factor F(o) cellular_component	0.26587	1	17	5505	44	16845	LOC105067192	MYOM3	DNAJC24	ATP8B1	GPAT4	CCDC171	SLC12A1	LOC105064435	FAM183A	DAZAP1	PFDN4	TMEM131L	ODF2	STK36	DLL1	CDON	GPD2
GO:0004222	metalloendopeptidase activity molecular_function	0.26661	1	55	5505	154	16845	MMP23B	ADAM22	YBEY	CUNH12orf57	LOC105071520	ADAMTS2	ADAM11	CHODL	LOC105074753	MMP13	MEP1B	LOC105074717	TMEM154	ADAMTS19	ADAMTS18	ADAMTS12	ECEL1	ASTL	LOC105080699	AMZ2	ADAM18	MMP11	ADAMTS6	THOP1	BMP1	LOC105083421	MMEL1	LOC105083420	LOC105082062	LOC105079906	MINAR2	LOC105083419	PHF21A	LOC105079896	MMP7	ADAM7	UNC5A	CCDC148	LOC105071530	MMP9	MMP20	MMP24
GO:0019031	viral envelope cellular_component	0.26679	1	67	5505	191	16845	LOC105079321	GABRR2	LOC105079320	PPARGC1B	FAM81A	IGSF5	HSBP1	CKAP4	TREML2	FAM81B	CDH22	KRT8	HAVCR1	HEPACAM2	EMILIN3	TSHZ2	ALMS1	COL22A1	DES	LOC105077708	LOC105079324	IRX3	KIFC2	SLC12A1	TMCC3	LOC105068786	CUNH16orf96	LOC105076363	LOC105080387	PROM1	ARMH4	VAMP5	USP35	GOLM1	FAM205C	PAQR3	BPIFA2	STX4	LOC105076258	KRT72	FGFR2	RUFY3
GO:0008643	carbohydrate transport biological_process	0.26692	1	20	5505	52	16845	SLC18A2	SAR1B	LOC105075450	LOC105079334	LINS1	PIGZ	DNAJC18	MFSD6	RAB3IL1	GABPB1	CCDC33	ARMC6	LOC105062765	LOC105081760	LOC105078025	CALM2	CABLES2	EYS	LOC105065083	TMEM144
GO:0000977	RNA polymerase II regulatory region sequence-specific DNA binding molecular_function	0.267	1	4	5505	8	16845	SLC17A3	SAMD5	RBPJL	EXD2
GO:0001012	RNA polymerase II regulatory region DNA binding molecular_function	0.267	1	4	5505	8	16845	EXD2	RBPJL	SAMD5	SLC17A3
GO:0030244	cellulose biosynthetic process biological_process	0.26708	1	4	5505	8	16845	UBN1	COL6A5	CCDC6	SCARB1
GO:0006336	DNA replication-independent nucleosome assembly biological_process	0.26708	1	4	5505	8	16845	LOC105064946	CUNH3orf20	CENPN	GALNT5
GO:0031055	chromatin remodeling at centromere biological_process	0.26708	1	4	5505	8	16845	LOC105064946	CUNH3orf20	GALNT5	CENPN
GO:0034080	CENP-A containing nucleosome assembly at centromere biological_process	0.26708	1	4	5505	8	16845	CUNH3orf20	LOC105064946	CENPN	GALNT5
GO:0034724	DNA replication-independent nucleosome organization biological_process	0.26708	1	4	5505	8	16845	LOC105064946	CUNH3orf20	CENPN	GALNT5
GO:0043044	ATP-dependent chromatin remodeling biological_process	0.26708	1	4	5505	8	16845	LOC105064946	CUNH3orf20	GALNT5	CENPN
GO:0043486	histone exchange biological_process	0.26708	1	4	5505	8	16845	CENPN	GALNT5	CUNH3orf20	LOC105064946
GO:0006629	lipid metabolic process biological_process	0.26771	1	145	5505	418	16845	ABHD17A	SRD5A1	SLCO1A2	PLCG2	SDR42E1	RIF1	PPP4C	SERAC1	RANBP3	TECR	GLT8D2	PLA2G2E	PLCD4	LOC105070200	GDE1	PLA2G2C	TMEM269	GDPD2	NMUR2	LIPN	PIP5K1B	LIPE	PIGF	GAL3ST2	MAT2B	CHPT1	CAMKK2	NOL4	PLCB3	DHCR7	LOC105072853	PIGC	CCDC82	PLA2G5	PLA2G4D	PROCA1	PGAP3	PDSS1	SCP2	PLA2G4E	FADS2	CLPS
GO:0022804	active transmembrane transporter activity molecular_function	0.26777	1	78	5505	220	16845	QRFPR	GNG4	KIAA1549L	LOC105081760	MCUB	SLC1A3	SLC1A1	SLC9A7	KRT8	SLC34A2	UBXN4	MTOR	TRIM63	RPL23A	CCDC166	TRARG1	LOC105075450	ODAD2	SLC1A7	ATP6V1F	RSPH14	SYNGAP1	GOLM1	SLC47A2	SLC9C1	SPATA24	SLC1A4	CCDC115	ATP6V1D	TMCC3	LRRFIP2	RAP1GDS1	CCDC92	SLC18A2	LOC105067180	SAR1B	ATP6V1C1	SLC9B1	TSPAN31	ATP6V1E2	ATP6V0D2	CEP104
GO:0009890	negative regulation of biosynthetic process biological_process	0.26784	1	16	5505	41	16845	PPEF1	LOC105077036	NUCB2	DMAP1	CUL3	HEXIM2	PLA2G4E	CUNH6orf58	MMGT1	CIPC	WDR59	CUNH8orf88	TCF4	MND1	TTPAL	LOC105080108
GO:0009063	cellular amino acid catabolic process biological_process	0.2679	1	8	5505	19	16845	FMO5	DRC3	LOC105071303	GLDC	TDO2	CUNH19orf47	ANXA6	CEP112
GO:0019013	viral nucleocapsid cellular_component	0.2683	1	13	5505	33	16845	SCRIB	SPINK4	LOC105063503	BHLHA15	LRRC8B	SAR1B	CPAMD8	ERG	PARD6G	LOC123618975	ARL9	MAGED2	CFAP70
GO:0015948	methanogenesis biological_process	0.26906	1	12	5505	30	16845	PNPLA7	PCM1	MYO1E	HACL1	SDC2	SPTB	GPR139	LRCH1	EMILIN1	TRAM1	LOC105062698	YAP1
GO:0015975	energy derivation by oxidation of reduced inorganic compounds biological_process	0.26906	1	12	5505	30	16845	SDC2	SPTB	PCM1	PNPLA7	MYO1E	HACL1	TRAM1	LOC105062698	YAP1	LRCH1	GPR139	EMILIN1
GO:0043447	alkane biosynthetic process biological_process	0.26906	1	12	5505	30	16845	TRAM1	YAP1	LOC105062698	EMILIN1	LRCH1	GPR139	SPTB	SDC2	PNPLA7	PCM1	HACL1	MYO1E
GO:0000011	vacuole inheritance biological_process	0.27063	1	1	5505	1	16845	LOC105065018
GO:0043066	negative regulation of apoptotic process biological_process	0.2707	1	13	5505	33	16845	ITGA3	MTDH	SEC14L1	TBC1D2B	CNTF	MTARC1	IGSF5	LOC105074542	PPP2R1B	LOC105077028	A1CF	ALG13	SYT8
GO:0043069	negative regulation of programmed cell death biological_process	0.2707	1	13	5505	33	16845	ITGA3	SEC14L1	MTDH	TBC1D2B	CNTF	IGSF5	MTARC1	LOC105074542	PPP2R1B	LOC105077028	A1CF	ALG13	SYT8
GO:0060548	negative regulation of cell death biological_process	0.2707	1	13	5505	33	16845	ITGA3	SEC14L1	MTDH	TBC1D2B	CNTF	IGSF5	MTARC1	LOC105074542	LOC105077028	PPP2R1B	A1CF	ALG13	SYT8
GO:0005543	phospholipid binding molecular_function	0.27101	1	48	5505	132	16845	SNX27	SNX18	HIP1R	EPN3	STAM	SNX25	KIF16B	GGA1	SNX22	PIK3C2G	SPACA9	NPHP1	MIOS	ANXA13	ANXA11	PLCL2	SNX30	LOC123611882	CEP70	DGKH	ANXA2	TEX26	ANXA6	RPS6KC1	SGK1	ADAP2	ENTHD1	SNX8	RIMS3	HGS	DGKK	ESRRG	ISG20L2	SNX21	DDX18	HIP1	PLD1	PLD2	HS1BP3	LOC105068394	LOC105077528	ANXA4
GO:0000723	telomere maintenance biological_process	0.27106	1	8	5505	19	16845	CFAP251	LOC105071810	ABCG5	ACD	LOC105067298	LOC105064279	PPARGC1B	CUNH16orf92
GO:0032200	telomere organization biological_process	0.27106	1	8	5505	19	16845	CUNH16orf92	LOC105064279	LOC105067298	PPARGC1B	ABCG5	LOC105071810	ACD	CFAP251
GO:0060249	anatomical structure homeostasis biological_process	0.27106	1	8	5505	19	16845	PPARGC1B	LOC105067298	LOC105064279	CUNH16orf92	CFAP251	ACD	LOC105071810	ABCG5
GO:0007586	digestion biological_process	0.27124	1	5	5505	11	16845	SCCPDH	CKAP2L	CLPS	CAPG	LRCOL1
GO:0000774	adenyl-nucleotide exchange factor activity molecular_function	0.27128	1	8	5505	19	16845	MGAT4D	GABPB1	ELMO2	PFDN4	VPS53	MYT1L	OLFML3	SH3BP1
GO:0005199	structural constituent of cell wall molecular_function	0.27135	1	5	5505	11	16845	LOC105061672	FDFT1	KATNIP	CCDC6	CCDC13
GO:0016972	thiol oxidase activity molecular_function	0.27145	1	8	5505	19	16845	YPEL1	YPEL4	ERO1B	GFER	HYDIN	ERO1A	ZNF114	APOBEC3B
GO:0001071	nucleic acid binding transcription factor activity molecular_function	0.27183	1	179	5505	523	16845	STMN4	RAB11FIP4	PBX2	NFIL3	SNF8	IPO13	SIM1	FGL2	CCDC92	FOXI1	LRRC36	BEND4	LOC105083666	ESR1	CEP85L	OTX1	LOC105064697	FOXO1	HNF4G	NDC80	ERG	ELF4	KRT1	LOC105066434	FOXL3	FOXO6	RORC	IQCE	DRP2	CIAPIN1	FOXQ1	CREBL2	CDC20B	NR5A1	MAP3K7CL	NFKB2	NR1H4	CCDC3	FOSB	CUNH4orf50	FOXK2	FOXN1
GO:0019073	viral DNA genome packaging biological_process	0.27215	1	9	5505	22	16845	CUNH8orf74	GFRAL	NUGGC	ARMC12	TNFRSF8	ABCD2	ACLY	WDR81	KIFAP3
GO:0008194	UDP-glycosyltransferase activity molecular_function	0.27257	1	26	5505	70	16845	UBN1	LOC105080418	MGAT5B	UBB	RCAN2	UGT3A2	CHSY3	ACACB	LOC105078894	KRT78	LOC105063572	SLC5A3	CCDC6	GYS2	MYLPF	GYS1	UGGT2	SCARB1	B4GALNT3	GLT8D2	LOC105063910	TENM1	LOC105075870	CHSY1	POMGNT1	LOC105080417
GO:0050660	flavin adenine dinucleotide binding molecular_function	0.27274	1	28	5505	75	16845	LOC105081275	FMO5	ACADL	DHCR24	MICAL1	GPD2	SPATS1	LOC105070489	USP43	LOC105072853	ERO1B	LOC105063867	LOC105070500	MICAL2	LOC105068092	LDHD	PDPR	IVD	LAMB4	DPYSL4	IL4I1	PYROXD2	CUL7	ERO1A	SQLE	ACAD11	LOC105079587	FMO1
GO:0006333	chromatin assembly or disassembly biological_process	0.27311	1	16	5505	44	16845	TBXAS1	LOC105061890	LOC105067484	CUNH17orf97	TSPYL1	LOC105064237	H1-6	GALNT5	CUNH3orf20	PYCR1	LOC105064946	TSPYL6	LOC105071967	RPL23A	CENPN	TSPYL2
GO:0006334	nucleosome assembly biological_process	0.27311	1	16	5505	44	16845	CENPN	TSPYL2	RPL23A	LOC105071967	TSPYL6	LOC105064946	PYCR1	CUNH3orf20	GALNT5	LOC105064237	H1-6	TSPYL1	LOC105067484	CUNH17orf97	LOC105061890	TBXAS1
GO:0031497	chromatin assembly biological_process	0.27311	1	16	5505	44	16845	LOC105067484	CUNH17orf97	LOC105061890	TBXAS1	GALNT5	H1-6	LOC105064237	TSPYL1	TSPYL2	CENPN	RPL23A	TSPYL6	LOC105071967	PYCR1	CUNH3orf20	LOC105064946
GO:0034728	nucleosome organization biological_process	0.27311	1	16	5505	44	16845	TBXAS1	LOC105067484	CUNH17orf97	LOC105061890	CENPN	TSPYL2	RPL23A	LOC105071967	TSPYL6	PYCR1	LOC105064946	CUNH3orf20	GALNT5	LOC105064237	H1-6	TSPYL1
GO:0019829	cation-transporting ATPase activity molecular_function	0.27347	1	50	5505	139	16845	ATP6V1F	RSPH14	ODAD2	LOC105075450	RPL23A	CCDC166	UBXN4	MTOR	MCUB	KRT8	GNG4	ATP6V1E2	ATP6V0D2	LOC105067180	SAR1B	ATP6V1C1	RAP1GDS1	CCDC92	CCDC115	ATP6V1D	LRRFIP2	SPATA24	SYNGAP1	GOLM1	PCDH9	ZNF532	PEG10	KPNA4	TTBK1	ATP6V1G3	SYCE1L	RASAL2	AGBL1	AGTPBP1	GALNT5	GNL3L	EPHB4	ATP6V0A4	PFDN4	ARMC3	TSKS	KRT3
GO:0042625	ATPase activity	coupled to transmembrane movement of ions molecular_function	0.27347	1	50	5505	139	16845	ATP6V1F	RSPH14	ODAD2	LOC105075450	RPL23A	CCDC166	MTOR	UBXN4	KRT8	MCUB	GNG4	ATP6V0D2	ATP6V1E2	SAR1B	LOC105067180	ATP6V1C1	RAP1GDS1	CCDC92	LRRFIP2	CCDC115	ATP6V1D	SPATA24	GOLM1	SYNGAP1	PCDH9	ZNF532	KPNA4	PEG10	TTBK1	ATP6V1G3	RASAL2	AGBL1	AGTPBP1	SYCE1L	GALNT5	EPHB4	GNL3L	ATP6V0A4	PFDN4	ARMC3	TSKS
GO:0005575	cellular_component cellular_component	0.27423	1	2825	5505	8661	16845	NFKBIL1	LOC105076999	LOC105069838	PSPH	DEPDC1B	GPAT4	CABLES2	TGFA	LOC105064489	FBXO24	NLGN1	TOB1	MCUR1	NFIA	STIM1	LOC105073371	RPL37A	LOC105081065	SH3BGRL3	GPRIN3	LOC105074475	NUP153	CDHR2	ABCC11	SELENOP	ABCC9	CCDC158	VDAC2	CHRNB3	NUGGC	LOC105072851	RFX3	PTCH1	VGLL4	LOC105069792	POMT2	LOC105071773	GDAP1L1	LOC105069486	NUP58	GRIA4	LOC105072416
GO:0004435	phosphatidylinositol phospholipase C activity molecular_function	0.27433	1	7	5505	16	16845	PLCH2	PLCL2	PLCB3	PLCZ1	PLCG2	KCNK10	PLCD4
GO:0010627	regulation of intracellular protein kinase cascade biological_process	0.27557	1	10	5505	25	16845	MTDH	ITGA3	LOC105074542	CARTPT	SYT8	IGSF5	LOC105081366	LY6G5B	MRPS7	SLC17A8
GO:0010740	positive regulation of intracellular protein kinase cascade biological_process	0.27557	1	10	5505	25	16845	LOC105074542	ITGA3	MTDH	SLC17A8	LOC105081366	LY6G5B	MRPS7	CARTPT	SYT8	IGSF5
GO:0006405	RNA export from nucleus biological_process	0.27691	1	9	5505	22	16845	KRT26	LOC105076257	CUL3	AXIN2	NXF3	BIN1	LOC123613073	LOC105063554	GPC3
GO:0006406	mRNA export from nucleus biological_process	0.27691	1	9	5505	22	16845	LOC123613073	GPC3	LOC105063554	NXF3	BIN1	AXIN2	LOC105076257	KRT26	CUL3
GO:0031151	histone methyltransferase activity (H3-K79 specific) molecular_function	0.27696	1	5	5505	11	16845	PRMT1	TFAM	TSPYL1	AS3MT	PRMT8
GO:0019637	organophosphate metabolic process biological_process	0.27768	1	148	5505	427	16845	TPK1	TSC2	LOC105073775	PYCR2	PGBD2	PLA2G4F	FAM126A	FLVCR2	DPP8	GALNT5	TRIM45	ADCY8	ATP6V1B2	RBPJL	MOCS1	RASAL2	DNAH10	PFDN4	RPIA	ETV4	CMTM2	CCDC136	PIP5KL1	ATAT1	PLA2G2A	GPAT4	PTDSS2	TMEM102	LOC105078394	CCDC171	HMGCS2	GMPR	CEPT1	PLXNA4	TRIM67	LOC105071392	HGSNAT	PLA2G2F	STK36	ZNF30	ADCY1	SLC1A1
GO:0045766	positive regulation of angiogenesis biological_process	0.27777	1	5	5505	11	16845	LOC105074542	ITGA3	IGSF5	MTDH	SYT8
GO:0015078	hydrogen ion transmembrane transporter activity molecular_function	0.27779	1	75	5505	213	16845	SCN2A	TTBK1	ATP6V1G3	RASAL2	AGBL1	AGTPBP1	CUNH10orf62	SYCE1L	LOC105067192	GALNT5	SEL1L3	WNT7B	TSPAN19	PCDH9	ATRX	ZNF532	KPNA4	PEG10	CAMK2B	IHO1	LOC105074313	BECN2	NFKBIL1	LOC105076257	ATP5MC2	GNL3L	GPD2	ATP6V0A4	DAZAP1	ARMC3	PFDN4	TSKS	LOC105083567	KRT3	KRT26	RPL23A	CCDC166	LOC123619039	MTOR	LOC105064435	UBXN4	KRT8
GO:0004651	polynucleotide 5'-phosphatase activity molecular_function	0.27969	1	1	5505	1	16845	TSSK1B
GO:0019204	nucleotide phosphatase activity molecular_function	0.27969	1	1	5505	1	16845	TSSK1B
GO:0051336	regulation of hydrolase activity biological_process	0.28053	1	37	5505	102	16845	PPP1R2C	PPP1R36	PLXNA4	IQGAP2	DPYD	DNHD1	TSC2	ACACB	PPP1R11	RASAL2	CALR	LOC105065212	PPFIBP2	A1CF	BCL2L14	DYDC2	COBLL1	TCEAL7	AP3B2	HLF	PPP1R2	WFDC3	ARL9	MUSK	PPP6R1	MTARC1	LOC123614368	LOC105077574	LOC105068833	MAK16	SYNGAP1	DIABLO	HS6ST3	LOC105084142	RASAL1	ALG13	TTC39A
GO:0052126	movement in host environment biological_process	0.2811	1	15	5505	39	16845	LRRCC1	ALMS1	STX4	SYCP3	RP1	CUNH19orf71	GABRR2	COL3A1	CDC7	TMCO5A	RNF6	LEKR1	A1CF	ZNF354C	ATXN7L1
GO:0052192	movement in environment of other organism involved in symbiotic interaction biological_process	0.2811	1	15	5505	39	16845	CDC7	COL3A1	GABRR2	CUNH19orf71	SYCP3	RP1	STX4	ALMS1	LRRCC1	ATXN7L1	ZNF354C	A1CF	RNF6	LEKR1	TMCO5A
GO:0003911	DNA ligase (NAD+) activity molecular_function	0.2815	1	7	5505	17	16845	LOC123612347	SUGT1	TRIM67	NGFR	LITAFD	LOC105070785	ENO3
GO:0043269	regulation of ion transport biological_process	0.28214	1	10	5505	25	16845	HS6ST3	DPYD	LOC105075450	TAP2	FXYD6	FXYD3	COL3A1	DAG1	LOC105078187	FXYD7
GO:0019722	calcium-mediated signaling biological_process	0.2823	1	5	5505	11	16845	RCAN1	GCNT4	TIA1	RBM4B	RCAN2
GO:0019932	second-messenger-mediated signaling biological_process	0.2823	1	5	5505	11	16845	RBM4B	TIA1	RCAN2	RCAN1	GCNT4
GO:0046930	pore complex cellular_component	0.28235	1	8	5505	19	16845	NUP98	LOC105076257	CUL3	NUP50	LOC105063554	SLC25A13	GPC3	SCNN1G
GO:0071705	nitrogen compound transport biological_process	0.28247	1	56	5505	157	16845	LOC105081061	BIN1	RHBG	LOC105082209	LOC105080848	LOC105074860	CLTRN	LOC105063514	LOC105075450	ATP2C2	CUL3	CBLIF	DCUN1D1	SLC29A4	ATP2A2	B3GNT2	ZDHHC18	TMCC3	PTPN14	AXIN2	TDP2	NXF3	MUSK	GPC3	LOC123613073	KCNK4	CCDC191	SAR1B	SLC35E2B	COLEC12	SLC12A3	GFY	TTC26	TOX3	SLC52A3	GBA2	CORO2B	LOC105069309	SLC29A1	MFSD6	TCN1	LOC105063554
GO:0015293	symporter activity molecular_function	0.28323	1	12	5505	30	16845	RTKN2	SLC1A4	SLC1A2	TMCC3	SLC34A2	SLC1A1	SLC1A3	MFSD6	SLC6A4	SLC1A7	TRARG1	SLC18A2
GO:0045934	negative regulation of nucleobase-containing compound metabolic process biological_process	0.28421	1	14	5505	36	16845	PPEF1	CIPC	MMGT1	NUCB2	PLA2G4E	DMAP1	HEXIM2	CUL3	IFI16	WDR59	DDIT3	TTPAL	LOC105080108	MND1
GO:0051172	negative regulation of nitrogen compound metabolic process biological_process	0.28421	1	14	5505	36	16845	PLA2G4E	DMAP1	CUL3	HEXIM2	NUCB2	CIPC	MMGT1	PPEF1	LOC105080108	TTPAL	MND1	DDIT3	WDR59	IFI16
GO:2000026	regulation of multicellular organismal development biological_process	0.28438	1	19	5505	51	16845	CUNH9orf131	LOC105069122	SYT8	LAMA2	EMILIN1	LOC105074542	HSBP1	IL12A	TSKS	NFATC1	IGSF5	LAMA3	VASH2	MTDH	LAMA1	LOC105068155	ITGA3	PIGM	TPM1
GO:0051168	nuclear export biological_process	0.28467	1	10	5505	25	16845	NXF3	BIN1	LOC105063554	LOC123613073	GPC3	BLOC1S2	AXIN2	LOC105076257	KRT26	CUL3
GO:0009975	cyclase activity molecular_function	0.2855	1	12	5505	30	16845	GUCY2D	DPP8	ADCY2	GUCY2F	NPR1	FOSB	ADCY8	GJB4	ADCY3	ETV4	ADCY1	SENP1
GO:0071806	protein transmembrane transport biological_process	0.28628	1	16	5505	42	16845	LOC105075450	KRT9	FLYWCH1	OLFML2A	CRY1	NECAB1	HSPA2	DNAH1	ARHGEF12	SLC16A12	EME1	TERF1	SOCS7	LOC105078047	UCK2	PEX13
GO:0036338	viral membrane cellular_component	0.28647	1	68	5505	195	16845	LOC105062789	LOC105076257	DNER	STX7	LOC105079339	MBD1	LOC123618679	SYCP3	ADAMTS18	POU4F2	MCUR1	APOA4	KRT3	PKD2L1	LOC105082003	KRT74	SLC4A5	KRT40	TTBK1	TRIM3	BNIP1	KRT36	TRIM37	TMCO5A	SYT8	KRT72	BPIFA2	PAQR3	STX4	LOC105076258	RUFY3	FGFR2	LOC105068786	TMCC3	CUNH16orf96	DES	COL22A1	IRX3	LOC105077708	LOC105079324	KIFC2	SLC12A1
GO:0016670	oxidoreductase activity	acting on a sulfur group of donors	oxygen as acceptor molecular_function	0.28714	1	9	5505	22	16845	ERO1B	FMO5	YPEL1	YPEL4	APOBEC3B	ZNF114	ERO1A	HYDIN	GFER
GO:0002064	epithelial cell development biological_process	0.28945	1	5	5505	11	16845	KDF1	GRAP2	DDX58	EFNA3	CFAP74
GO:0019238	cyclohydrolase activity molecular_function	0.28965	1	5	5505	11	16845	FLII	LOC105077518	DDX47	ATIC	ALPK2
GO:0016706	oxidoreductase activity	acting on paired donors	with incorporation or reduction of molecular oxygen	2-oxoglutarate as one donor	and incorporation of one atom each of oxygen into both donors molecular_function	0.29094	1	8	5505	19	16845	SYNPR	LOC105080417	CENPK	LOC105080418	CIBAR1	CCNB2	P4HA3	LOC105063910
GO:0005230	extracellular ligand-gated ion channel activity molecular_function	0.29118	1	27	5505	73	16845	LOC105075316	GRIA2	CHRNG	CHRNA6	CHRNB3	CHRNB1	GABRG2	HTR3B	GABRR2	GABRE	GLRA1	GRIN3A	GRIK4	GRIN2B	GABRA1	GABRB2	GABRR1	HTR3A	LOC123614409	CHRNA3	CHRNB4	GABRD	MARCHF11	GRIA4	GABRA6	CHRNE	GABRA5
GO:0031342	negative regulation of cell killing biological_process	0.29189	1	1	5505	1	16845	MANF
GO:0008234	cysteine-type peptidase activity molecular_function	0.29229	1	75	5505	213	16845	FSIP1	LOC105083611	METTL6	CAPN13	CAPN11	SENP1	USP11	RTN1	UBE2Q2	CAPN1	PPIP5K1	CTSO	PPP1R11	CASP1	GFPT2	SLC4A5	DNAJC30	USP50	ADGB	ACAT2	LOC105081512	CTSK	APOA4	TINAG	SCRN1	PTPRZ1	CAPN3	USP43	LOC105061855	HIVEP2	BAP1	LOC105061748	CAPN8	SLC18A3	USP47	ISCU	CASP8	USP44	USP1	USP2	USP15	CUNH1orf87
GO:0007249	I-kappaB kinase/NF-kappaB cascade biological_process	0.29322	1	6	5505	14	16845	LOC105081366	ITGA3	LOC105074542	SYT8	MTDH	IGSF5
GO:0043122	regulation of I-kappaB kinase/NF-kappaB cascade biological_process	0.29322	1	6	5505	14	16845	LOC105074542	ITGA3	LOC105081366	IGSF5	MTDH	SYT8
GO:0043123	positive regulation of I-kappaB kinase/NF-kappaB cascade biological_process	0.29322	1	6	5505	14	16845	LOC105081366	ITGA3	LOC105074542	SYT8	MTDH	IGSF5
GO:0003013	circulatory system process biological_process	0.29464	1	9	5505	22	16845	EDN3	UTS2	PAK5	CDON	UTS2B	VPS53	MORC2	COL4A1	EDN2
GO:0008015	blood circulation biological_process	0.29464	1	9	5505	22	16845	PAK5	CDON	UTS2	EDN3	EDN2	COL4A1	MORC2	UTS2B	VPS53
GO:0004807	triose-phosphate isomerase activity molecular_function	0.2956	1	1	5505	1	16845	TPI1
GO:0006403	RNA localization biological_process	0.2958	1	21	5505	56	16845	NXF3	LOC105063554	LOC123613073	GPC3	CCDC191	CALCOCO2	COLEC12	KRT3	KRT26	CUL3	DCUN1D1	PEG10	LOC105081061	BIN1	MPHOSPH9	LOC105076257	LOC105080848	LOC105074860	AXIN2	CCDC82	TDP2
GO:0050657	nucleic acid transport biological_process	0.2958	1	21	5505	56	16845	LOC105081061	BIN1	MPHOSPH9	LOC105076257	LOC105074860	LOC105080848	AXIN2	CCDC82	TDP2	NXF3	CCDC191	LOC105063554	LOC123613073	GPC3	COLEC12	CALCOCO2	KRT26	CUL3	KRT3	DCUN1D1	PEG10
GO:0050658	RNA transport biological_process	0.2958	1	21	5505	56	16845	LOC105074860	LOC105080848	AXIN2	TDP2	CCDC82	LOC105076257	BIN1	MPHOSPH9	LOC105081061	DCUN1D1	PEG10	CALCOCO2	COLEC12	KRT3	CUL3	KRT26	NXF3	LOC123613073	LOC105063554	GPC3	CCDC191
GO:0051236	establishment of RNA localization biological_process	0.2958	1	21	5505	56	16845	CUL3	KRT26	KRT3	COLEC12	CALCOCO2	DCUN1D1	PEG10	CCDC191	LOC123613073	LOC105063554	GPC3	NXF3	LOC105076257	AXIN2	TDP2	CCDC82	LOC105074860	LOC105080848	LOC105081061	MPHOSPH9	BIN1
GO:0009403	toxin biosynthetic process biological_process	0.2964	1	7	5505	17	16845	CHIC1	CUNH11orf87	TMBIM1	LOC105080431	LOC123617428	LOC105066483	DNAH3
GO:0006996	organelle organization biological_process	0.29684	1	326	5505	966	16845	ELL	MMP25	COPRS	MAPK8IP2	PYCR1	NEK2	CCDC63	TRIM71	SMC4	ZNF395	CCDC92	IGBP1	CCDC27	SMC1B	GGN	TULP2	IL12A	ATM	SLC17A2	SPATA16	NDC80	COCH	VPS53	CAPZB	NEK10	MMADHC	PTGES3L	CAP2	CEP20	CLGN	TMOD4	CCDC88B	STMN4	FAXC	GLI4	GHITM	FCER2	ZGPAT	LMNA	RNF40	PEX11G	SYCE3
GO:0043189	H4/H2A histone acetyltransferase complex cellular_component	0.297	1	1	5505	1	16845	LOC105068477
GO:0034969	histone arginine methylation biological_process	0.29756	1	1	5505	1	16845	COPRS
GO:0043985	histone H4-R3 methylation biological_process	0.29756	1	1	5505	1	16845	COPRS
GO:0031625	ubiquitin protein ligase binding molecular_function	0.29885	1	5	5505	11	16845	ANAPC2	CUL7	ARMCX5	CUL3	CUL2
GO:0044389	small conjugating protein ligase binding molecular_function	0.29885	1	5	5505	11	16845	CUL3	CUL7	ARMCX5	ANAPC2	CUL2
GO:0008537	proteasome activator complex cellular_component	0.29937	1	4	5505	9	16845	PSME2	PSME3	PSME1	LOC123616537
GO:0004853	uroporphyrinogen decarboxylase activity molecular_function	0.29958	1	1	5505	1	16845	UROD
GO:0016311	dephosphorylation biological_process	0.29972	1	51	5505	143	16845	PPP1R11	DNAJC6	LOC105070026	DUSP21	ADGRV1	CDC14A	CDC25B	MTMR2	PPP1R36	PPP1R2C	PTPN5	STYXL1	SLC6A15	PTPMT1	MAK16	PTPRZ1	PTPN20	MTMR7	DUSP4	PPP6R1	EPM2A	DUSP19	LOC123614368	LOC105071204	PTPRQ	CALR	SSH2	SSH1	PTPRK	RNGTT	SLC1A1	PTPRJ	PTPDC1	PPP1R2	AP3B2	ARL9	DUSP18	CDKN3	DNHD1	LOC105077574	DUSP22	PTPN14
GO:0000270	peptidoglycan metabolic process biological_process	0.29988	1	3	5505	6	16845	PGLYRP1	LOC105083591	PGLYRP2
GO:0006109	regulation of carbohydrate metabolic process biological_process	0.30108	1	6	5505	14	16845	MYO1B	MYO3A	RAD51AP2	RIPK4	MYO1A	LOC105073351
GO:0003854	3-beta-hydroxy-delta5-steroid dehydrogenase activity molecular_function	0.30168	1	10	5505	25	16845	FAR1	SDR42E2	MAT2B	COLGALT2	HSD17B7	LOC105079127	HSD3B7	SDR42E1	BLVRB	NSDHL
GO:0016229	steroid dehydrogenase activity molecular_function	0.30168	1	10	5505	25	16845	SDR42E2	FAR1	HSD3B7	LOC105079127	HSD17B7	COLGALT2	MAT2B	BLVRB	SDR42E1	NSDHL
GO:0033764	steroid dehydrogenase activity	acting on the CH-OH group of donors	NAD or NADP as acceptor molecular_function	0.30168	1	10	5505	25	16845	MAT2B	COLGALT2	HSD17B7	LOC105079127	HSD3B7	FAR1	SDR42E2	NSDHL	SDR42E1	BLVRB
GO:0009415	response to water stimulus biological_process	0.30176	1	1	5505	1	16845	SLC25A35
GO:0006282	regulation of DNA repair biological_process	0.30234	1	6	5505	14	16845	IFI16	DDIT3	SHLD1	AKAP4	UBAC1	AKAP3
GO:2001020	regulation of response to DNA damage stimulus biological_process	0.30234	1	6	5505	14	16845	AKAP3	UBAC1	AKAP4	SHLD1	DDIT3	IFI16
GO:0032502	developmental process biological_process	0.30311	1	169	5505	497	16845	GSX2	ZFYVE1	SIAH2	CCDC172	DRAXIN	CCHCR1	LOC123612871	PIGM	WNT3	FCRL4	MEPE	RNF41	LOC105069122	LOC123612047	LOC123613197	WNT7B	DDX58	PPCDC	TMEM164	AVPR1B	MEIOC	LOC105076754	AMH	TSKS	ISL2	WNT4	NRN1	POM121L2	WNT3A	MBTPS2	ITGA3	PRKN	CLN6	IL17RA	CUNH10orf71	GPR4	GCC1	IGSF5	LOC105080292	LAMA3	MTDH	TYRP1
GO:0009888	tissue development biological_process	0.30315	1	22	5505	60	16845	CUNH9orf131	CDH22	LOC105069122	TNKS1BP1	PPCDC	DDX58	SLC36A3	KDF1	CFAP74	TLR7	RNF150	MEPE	PDPN	GJA1	CUNH19orf44	SRPK3	GRAP2	EFNA3	LOC105076754	FKBP6	LOC105068155	CHST8
GO:0031988	membrane-bounded vesicle cellular_component	0.30321	1	33	5505	91	16845	SEC23A	KRT78	PXDN	FES	UGGT2	RDH13	KRT79	SYCN	SEC23B	SPESP1	MTHFD2L	CHGA	DEPDC1B	ODAD1	FEZF1	TTLL7	ITPR2	FEZF2	RELL2	CRIP3	WAS	CARMIL1	SULT2A1	LOC105075450	SEC24B	ADGRG7	AMOT	NANOS2	SYTL4	LOC123615425	NAGS	NUP153	CUNH2orf92
GO:0044550	secondary metabolite biosynthetic process biological_process	0.30473	1	9	5505	23	16845	CUNH11orf87	TMBIM1	SPATS2L	LOC123617428	ZBTB12	CHIC1	LOC105080431	DNAH3	LOC105066483
GO:0007530	sex determination biological_process	0.30577	1	3	5505	6	16845	HECTD4	LOC105080523	MEIOSIN
GO:0007531	mating type determination biological_process	0.30577	1	3	5505	6	16845	MEIOSIN	HECTD4	LOC105080523
GO:0030312	external encapsulating structure cellular_component	0.30584	1	36	5505	100	16845	MBTPS2	ITGA3	CCDC6	FASTKD2	PRICKLE3	CCDC27	POM121L2	PRRG3	LRP1	TRAPPC2L	HOOK1	SLC1A4	LOC105074215	ACSF2	HPS6	CCDC136	MMP25	BATF2	IL17RA	OSBPL3	COLCA2	LOC105061672	LOC123612871	IL12B	FDFT1	GSX2	TRIB2	COL6A3	CNGA3	CDC42EP1	ABCC9	SRGAP2	NOS3	PRDM11	CRISPLD1	LRIF1
GO:0005127	ciliary neurotrophic factor receptor binding molecular_function	0.30654	1	3	5505	6	16845	CNTF	TBC1D2B	SEC14L1
GO:0043523	regulation of neuron apoptotic process biological_process	0.30654	1	3	5505	6	16845	SEC14L1	CNTF	TBC1D2B
GO:0043524	negative regulation of neuron apoptotic process biological_process	0.30654	1	3	5505	6	16845	TBC1D2B	CNTF	SEC14L1
GO:0051402	neuron apoptotic process biological_process	0.30654	1	3	5505	6	16845	TBC1D2B	CNTF	SEC14L1
GO:0070120	ciliary neurotrophic factor-mediated signaling pathway biological_process	0.30654	1	3	5505	6	16845	TBC1D2B	CNTF	SEC14L1
GO:0070997	neuron death biological_process	0.30654	1	3	5505	6	16845	TBC1D2B	CNTF	SEC14L1
GO:1901214	regulation of neuron death biological_process	0.30654	1	3	5505	6	16845	TBC1D2B	CNTF	SEC14L1
GO:1901215	negative regulation of neuron death biological_process	0.30654	1	3	5505	6	16845	SEC14L1	CNTF	TBC1D2B
GO:0008092	cytoskeletal protein binding molecular_function	0.30665	1	163	5505	477	16845	EXD2	KIF14	LOC105081208	KIF6	KIF20A	TPPP3	SYCE2	PIK3C2G	LOC105083724	GPAM	TSGA10	RBM24	SHROOM2	PARD3	KIF3A	KIF17	S100A1	FSCN1	JAKMIP1	TBCCD1	KIF1B	KIF18B	SOX4	HOOK1	TRPM7	WASF1	HIP1R	LOC105073577	CREG2	F2RL1	XIRP1	KIF22	LOC105076999	RACGAP1	IFFO1	AKAP3	FSCN3	ESPN	LOC123619696	ARMH1	PFDN4	CCDC88C
GO:0019239	deaminase activity molecular_function	0.30698	1	10	5505	25	16845	ADAD2	DCTD	AMPD1	GSTA4	ADAR	AMPD3	ADAT1	APOBEC3B	ADAD1	ADARB1
GO:0043112	receptor metabolic process biological_process	0.30741	1	6	5505	14	16845	REP15	SCN2B	SLC17A8	COLGALT2	MB21D2	MARCHF2
GO:0005375	copper ion transmembrane transporter activity molecular_function	0.30772	1	6	5505	14	16845	ANO1	NECTIN4	BDNF	LOC105075450	RFX4	TSHZ2
GO:0006825	copper ion transport biological_process	0.30772	1	6	5505	14	16845	ANO1	BDNF	NECTIN4	RFX4	TSHZ2	LOC105075450
GO:0035434	copper ion transmembrane transport biological_process	0.30772	1	6	5505	14	16845	ANO1	NECTIN4	BDNF	LOC105075450	RFX4	TSHZ2
GO:0051015	actin filament binding molecular_function	0.30815	1	11	5505	28	16845	LOC105072144	SHROOM2	FSCN3	FGF10	LOC105076999	FGF1	MTR	FGF13	FSCN1	SHROOM1	FGF7
GO:0043130	ubiquitin binding molecular_function	0.31091	1	29	5505	79	16845	KATNIP	CEP70	AUP1	ENTHD1	EPN3	ASCC2	STAM	HGS	ARHGEF15	ESRRG	CD40LG	GGA1	MAP7	LOC105068394	KIF9	RADIL	LOC105077528	ZNF385B	MIOS	FAAP20	WBP2NL	LOC105066731	SALL3	KAZALD1	PRC1	DCUN1D1	XYLT1	NEGR1	FOXQ1
GO:0031982	vesicle cellular_component	0.31119	1	38	5505	106	16845	SYCN	SEC23B	SPESP1	CHGA	MTHFD2L	DEPDC1B	ASB18	FEZF1	ODAD1	TTLL7	SEC23A	PXDN	KRT78	FES	UGGT2	RDH13	KRT79	PFDN4	LOC123615425	SYTL4	NANOS2	NAGS	SCAF11	NUP153	SOGA3	CUNH2orf92	NONO	ITPR2	FEZF2	WAS	CARMIL1	CRIP3	RELL2	SULT2A1	LOC105075450	SEC24B	ADGRG7	AMOT
GO:0003006	developmental process involved in reproduction biological_process	0.31211	1	26	5505	72	16845	TRAPPC2L	LRP1	PRRG3	GRAP2	SLC1A4	CCDC136	HPS6	ACSF2	PSMB11	IL17RA	COLCA2	MMP25	MEIOSIN	AMH	EFNA3	POM121L2	DDX58	PRDM11	NOS3	HECTD4	LOC105080523	CUNH16orf87	TRIB2	CFAP74	GSX2	CDC42EP1
GO:0006493	protein O-linked glycosylation biological_process	0.31318	1	3	5505	6	16845	POMT1	GDF9	POMT2
GO:0004860	protein kinase inhibitor activity molecular_function	0.31334	1	12	5505	31	16845	CDKN1C	LOC105080435	ZSCAN31	TCF7L2	PKIA	PYROXD2	PKIG	CAMK2N2	PKIB	HEXIM2	RHO	MMGT1
GO:0019210	kinase inhibitor activity molecular_function	0.31334	1	12	5505	31	16845	PKIG	PYROXD2	TCF7L2	PKIA	LOC105080435	ZSCAN31	CDKN1C	MMGT1	PKIB	HEXIM2	RHO	CAMK2N2
GO:0007289	spermatid nucleus differentiation biological_process	0.31354	1	3	5505	6	16845	GRAP2	DDX58	EFNA3
GO:0035092	sperm chromatin condensation biological_process	0.31354	1	3	5505	6	16845	GRAP2	EFNA3	DDX58
GO:0051049	regulation of transport biological_process	0.31493	1	20	5505	54	16845	DPYD	LOC105075450	TAP2	DDX18	TSHZ2	FXYD6	COL3A1	DGKK	LOC105079334	DAG1	PLCL2	LOC123617428	DGKD	FXYD7	LOC105062765	HS6ST3	ADAP2	FXYD3	DGKH	LOC105078187
GO:0015947	methane metabolic process biological_process	0.31565	1	12	5505	31	16845	YAP1	LOC105062698	TRAM1	EMILIN1	LRCH1	GPR139	SPTB	SDC2	HACL1	MYO1E	PCM1	PNPLA7
GO:0043446	cellular alkane metabolic process biological_process	0.31565	1	12	5505	31	16845	MYO1E	HACL1	PCM1	PNPLA7	SDC2	SPTB	LRCH1	GPR139	EMILIN1	LOC105062698	YAP1	TRAM1
GO:0070449	elongin complex cellular_component	0.31597	1	3	5505	6	16845	MXD3	ELOA	LOC105074011
GO:0045995	regulation of embryonic development biological_process	0.31663	1	7	5505	17	16845	TPM1	LAMA3	LAMA1	HSBP1	LAMA2	TSKS	EMILIN1
GO:0043248	proteasome assembly biological_process	0.31704	1	13	5505	34	16845	HIP1	LOC105064010	NCAPD2	METTL5	TEKT2	LOC105075103	LOC105066244	LOC105079339	NPHP1	CNTN5	LRP1	MROH1	PSMG3
GO:0005811	lipid particle cellular_component	0.31735	1	6	5505	14	16845	DERL2	ABCD2	LOC105069644	TTC23	TMEM88B	LIPN
GO:0009401	phosphoenolpyruvate-dependent sugar phosphotransferase system biological_process	0.31737	1	10	5505	25	16845	LOC105065083	CCDC33	GABPB1	LINS1	RAB3IL1	SAR1B	LOC105075450	LOC105078025	LOC105081760	ARMC6
GO:0003964	RNA-directed DNA polymerase activity molecular_function	0.31855	1	3	5505	6	16845	MAML1	TERT	CREB5
GO:0003341	cilium movement biological_process	0.31899	1	8	5505	20	16845	PTMS	CUNH9orf131	CMTM5	MAPK8IP2	RSPH9	RSPH6A	LOC123618679	FAM170A
GO:0005544	calcium-dependent phospholipid binding molecular_function	0.3202	1	6	5505	14	16845	ANXA6	ANXA2	ANXA4	ANXA5	ANXA13	ANXA11
GO:0071103	DNA conformation change biological_process	0.3204	1	47	5505	135	16845	GRAP2	PYCR1	MYLK3	PROM1	ARMC12	ANKEF1	ABCD2	LOC105067484	TRIM35	KIFAP3	BDNF	EFNA3	EHMT2	CENPN	RPL23A	LOC105071967	LOC105064237	GFRAL	TSPYL1	TOP2A	ANGPTL5	COL6A3	NFKB2	TSPYL2	GRM6	TSPYL6	CUNH3orf20	LOC105064946	H1-6	CUNH8orf74	LITAFD	NRDC	CUNH17orf97	TBXAS1	MCMDC2	TESK2	DDX58	WDR81	GALNT5	MCM2	NCAPH	LOC105061890
GO:1901981	phosphatidylinositol phosphate binding molecular_function	0.32071	1	7	5505	17	16845	NPHP1	MIOS	SPACA9	LOC105077528	LOC105068394	TEX26	WBP2NL
GO:0030255	protein secretion by the type IV secretion system biological_process	0.32074	1	1	5505	1	16845	EME1
GO:0044097	secretion by the type IV secretion system biological_process	0.32074	1	1	5505	1	16845	EME1
GO:0000075	cell cycle checkpoint biological_process	0.32161	1	15	5505	40	16845	PTGES3L	CCDC169	TPM1	MXD3	MAP3K7CL	OLFML3	RUFY4	CD207	HOOK1	RAD9B	ZWILCH	CDC25B	EPS15	CCDC74A	SOGA3
GO:0005991	trehalose metabolic process biological_process	0.32162	1	3	5505	6	16845	CCDC81	HEATR4	CUNH16orf95
GO:0007243	intracellular protein kinase cascade biological_process	0.32192	1	12	5505	32	16845	MTDH	LOC105074542	ITGA3	LOC105062899	CARTPT	SYT8	IGSF5	SLC17A8	LOC123614617	LOC105081366	LY6G5B	MRPS7
GO:0030016	myofibril cellular_component	0.32242	1	8	5505	20	16845	COG6	TNNT3	TNNI1	SYNPO2	CCDC146	SYNPO	DIAPH3	TNNI3
GO:0030017	sarcomere cellular_component	0.32242	1	8	5505	20	16845	TNNI1	SYNPO2	TNNT3	COG6	TNNI3	DIAPH3	SYNPO	CCDC146
GO:0043292	contractile fiber cellular_component	0.32242	1	8	5505	20	16845	TNNI1	SYNPO2	COG6	TNNT3	DIAPH3	TNNI3	CCDC146	SYNPO
GO:0044449	contractile fiber part cellular_component	0.32242	1	8	5505	20	16845	TNNI1	SYNPO2	COG6	TNNT3	DIAPH3	TNNI3	CCDC146	SYNPO
GO:0000444	MIS12/MIND type complex cellular_component	0.32286	1	7	5505	17	16845	DSN1	KCNG4	TRIM29	NAV2	SCN9A	CCDC149	DRP2
GO:0000178	exosome (RNase complex) cellular_component	0.32299	1	3	5505	6	16845	SPTBN4	SYT6	EXOSC2
GO:0006836	neurotransmitter transport biological_process	0.3231	1	3	5505	6	16845	SLC7A6OS	SLC6A4	CPLX2
GO:0051775	response to redox state biological_process	0.32362	1	3	5505	6	16845	NUCB2	PPEF1	PLA2G4E
GO:0016667	oxidoreductase activity	acting on a sulfur group of donors molecular_function	0.3238	1	13	5505	34	16845	FMO5	YPEL1	APOBEC3B	MFAP3L	GFER	HYDIN	ERO1B	TEX14	YPEL4	ZNF114	ACTL7B	MSRA	ERO1A
GO:0005815	microtubule organizing center cellular_component	0.32409	1	21	5505	57	16845	CEP43	ARHGEF7	CREB5	RAB11FIP4	LOC105080108	LOC105076363	CEP20	HLF	BATF2	LOC105078025	SPEF1	KRT78	CDK5RAP2	MICAL1	CDC7	NEK10	TACC3	CEP126	ANGPTL2	TPD52L1	TBC1D2B
GO:0014065	phosphatidylinositol 3-kinase cascade biological_process	0.3248	1	4	5505	9	16845	SPATA32	PPP1R2	HCST	EPHB1
GO:0014066	regulation of phosphatidylinositol 3-kinase cascade biological_process	0.3248	1	4	5505	9	16845	HCST	EPHB1	PPP1R2	SPATA32
GO:0014068	positive regulation of phosphatidylinositol 3-kinase cascade biological_process	0.3248	1	4	5505	9	16845	HCST	EPHB1	PPP1R2	SPATA32
GO:0043548	phosphatidylinositol 3-kinase binding molecular_function	0.3248	1	4	5505	9	16845	PPP1R2	HCST	EPHB1	SPATA32
GO:0048015	phosphatidylinositol-mediated signaling biological_process	0.3248	1	4	5505	9	16845	PPP1R2	HCST	EPHB1	SPATA32
GO:0048017	inositol lipid-mediated signaling biological_process	0.3248	1	4	5505	9	16845	SPATA32	EPHB1	HCST	PPP1R2
GO:0015016	[heparan sulfate]-glucosamine N-sulfotransferase activity molecular_function	0.32498	1	3	5505	6	16845	NDST3	LOC105067139	NDST1
GO:0034483	heparan sulfate sulfotransferase activity molecular_function	0.32498	1	3	5505	6	16845	LOC105067139	NDST1	NDST3
GO:0000156	phosphorelay response regulator activity molecular_function	0.32506	1	1	5505	1	16845	ANKRD53
GO:0005813	centrosome cellular_component	0.32567	1	3	5505	6	16845	CEP126	LOC105078025	MICAL1
GO:0006783	heme biosynthetic process biological_process	0.32613	1	3	5505	6	16845	IGFBP4	ZWILCH	LOC105078907
GO:0008242	omega peptidase activity molecular_function	0.32642	1	1	5505	1	16845	LOC105081847
GO:0000387	spliceosomal snRNP assembly biological_process	0.32774	1	3	5505	6	16845	ASTN2	BNIP1	SEC23A
GO:0051648	vesicle localization biological_process	0.32774	1	3	5505	6	16845	ADGRG7	SULT2A1	ITPR2
GO:0051650	establishment of vesicle localization biological_process	0.32774	1	3	5505	6	16845	ITPR2	SULT2A1	ADGRG7
GO:0016558	protein import into peroxisome matrix biological_process	0.32774	1	3	5505	6	16845	TERF1	PEX13	LOC105075450
GO:0016560	protein import into peroxisome matrix	docking biological_process	0.32774	1	3	5505	6	16845	PEX13	TERF1	LOC105075450
GO:0003997	acyl-CoA oxidase activity molecular_function	0.32774	1	3	5505	6	16845	RANBP3	CFAP44	ACOXL
GO:0003918	DNA topoisomerase type II (ATP-hydrolyzing) activity molecular_function	0.32774	1	3	5505	6	16845	ANGPTL5	TESK2	TOP2A
GO:0061505	DNA topoisomerase II activity molecular_function	0.32774	1	3	5505	6	16845	ANGPTL5	TESK2	TOP2A
GO:0044770	cell cycle phase transition biological_process	0.32819	1	16	5505	43	16845	CDC25B	EPS15	CCDC74A	SOGA3	RUFY4	HOOK1	CD207	LOC105067725	RAD9B	ZWILCH	MXD3	MAP3K7CL	OLFML3	CCDC169	PTGES3L	TPM1
GO:1901987	regulation of cell cycle phase transition biological_process	0.32819	1	16	5505	43	16845	RUFY4	ZWILCH	RAD9B	LOC105067725	CD207	HOOK1	CCDC74A	EPS15	CDC25B	SOGA3	PTGES3L	CCDC169	TPM1	MXD3	OLFML3	MAP3K7CL
GO:1901988	negative regulation of cell cycle phase transition biological_process	0.32819	1	16	5505	43	16845	RUFY4	RAD9B	ZWILCH	LOC105067725	CD207	HOOK1	EPS15	CCDC74A	CDC25B	SOGA3	PTGES3L	CCDC169	TPM1	MXD3	MAP3K7CL	OLFML3
GO:0005212	structural constituent of eye lens molecular_function	0.32869	1	4	5505	9	16845	RSAD2	HERPUD2	CRYAB	CUNH4orf46
GO:0010876	lipid localization biological_process	0.32873	1	35	5505	99	16845	LOC105061890	LOC105076258	PLA2G2F	LOC105074257	BPIFA2	ARV1	LOC105075450	LOC105067898	LOC105073775	ADIRF	LIPN	APOC3	LOC105073175	PLA2G3	DRC3	BSCL2	TRIM45	CARMIL3	LOC105080710	CCPG1	PLA2G2C	CCDC54	APOA4	PLA2G2E	PLA2G5	PROCA1	MRRF	FSD2	LOC123619718	DHX34	SEPTIN8	PITPNM1	PLA2G2A	PROM1	TTC23
GO:0006955	immune response biological_process	0.32967	1	88	5505	262	16845	CDS1	DEFB121	IL21	LOC105064275	LOC105074117	PCDHB1	DEFB123	PRRG3	LAX1	EPHB1	SIAH1	TNFSF11	FASLG	LOC105065682	CD74	TNFSF13	LOC105072265	LIF	LOC105083922	CD40LG	SMCO2	GALNT5	LOC105064250	MXRA8	LOC105080381	AZGP1	EDEM3	LOC105064276	NIM1K	CCL1	LOC105074313	LOC105061640	CCDC197	SEPTIN11	NFATC1	EDA	LOC105072266	LOC105063683	S100Z	NLGN4X	ADGRG1	LOC123615425
GO:0020002	host cell plasma membrane cellular_component	0.33077	1	1	5505	1	16845	RNF6
GO:0044156	host cell junction cellular_component	0.33077	1	1	5505	1	16845	RNF6
GO:0044219	host cell plasmodesma cellular_component	0.33077	1	1	5505	1	16845	RNF6
GO:0031082	BLOC complex cellular_component	0.33102	1	9	5505	23	16845	APOA4	FOSB	MTHFD2L	FES	KRT79	RAB11FIP4	CARMIL1	KRT78	CCDC138
GO:0031083	BLOC-1 complex cellular_component	0.33102	1	9	5505	23	16845	RAB11FIP4	CARMIL1	CCDC138	KRT78	FOSB	APOA4	FES	MTHFD2L	KRT79
GO:1901137	carbohydrate derivative biosynthetic process biological_process	0.33123	1	119	5505	346	16845	LOC105073351	TENM1	LOC105078394	CCDC171	PTDSS2	GPAT4	ATAT1	STT3B	CUNH20orf173	CCDC136	CMTM2	ST3GAL2	ETV4	PRPF39	UGGT2	ST8SIA1	PFDN4	B3GLCT	ADCY8	TRIM45	DPP8	FLVCR2	UBB	METTL6	CUNH2orf69	LOC105075870	GPR87	POMGNT1	XKRX	BEAN1	GAL3ST1	POMT2	PIGN	CEP104	GDF9	MYLPF	RPN2	ADCY3	LOC105064435	GJB4	PIGQ	TMEM258
GO:0006739	NADP metabolic process biological_process	0.33184	1	4	5505	9	16845	LOC105064467	DRD1	RPIA	CUNH1orf43
GO:0005272	sodium channel activity molecular_function	0.33337	1	13	5505	34	16845	LOC123612952	NPHP1	CHIC1	ASIC4	SCN2A	PLIN1	DYNLL1	SCNN1B	ASIC5	SCN9A	SLC28A3	SCNN1G	SCN4A
GO:0043648	dicarboxylic acid metabolic process biological_process	0.33343	1	9	5505	23	16845	LOC105069384	USP16	HAO2	HAO1	MAT2B	MRPS36	CUNH19orf47	LOC105068911	GAPDH
GO:0016783	sulfurtransferase activity molecular_function	0.33384	1	1	5505	1	16845	MATK
GO:0031411	gas vesicle cellular_component	0.33398	1	4	5505	9	16845	PFDN4	ASB18	NONO	SOGA3
GO:0019069	viral capsid assembly biological_process	0.33402	1	13	5505	35	16845	FMNL1	RASGRF2	KRT8	CCDC92	LOC105079331	LOC105062789	KIF20A	CD207	LRRFIP2	CUNH12orf60	KRT78	IQCE	LOC105074839
GO:0051260	protein homooligomerization biological_process	0.3345	1	21	5505	58	16845	KCND2	ZBTB14	KCNA1	KCTD1	PRND	BTBD10	KCNA10	KCTD6	KCNG4	KCNV1	KCTD16	KCNC4	LOC123611891	KCTD2	KCNA4	KCTD19	KCTD9	KCTD13	KCTD11	KCNA7	KCTD15
GO:0000794	condensed nuclear chromosome cellular_component	0.33489	1	27	5505	75	16845	ATG16L2	LOC105072982	LOC123618308	GHITM	SYCP1	ZBED8	SYCE1L	BFSP2	CEP72	CCDC22	DDIT3	CDC25B	FAM184A	FGFR1OP2	LOC105077036	LOC105072874	ARC	SYCE1	LOC105082003	KRT74	CD207	RAD9B	SRCIN1	LOC105076257	ARID3C	DDHD1	STX7
GO:1901700	response to oxygen-containing compound biological_process	0.33666	1	8	5505	20	16845	EHMT2	SETD3	SLC17A8	SLC25A35	ATP2C2	CUNH12orf29	LOC123611875	PTPN14
GO:0044440	endosomal part cellular_component	0.33675	1	9	5505	23	16845	KIF9	SLC17A8	PRC1	A1CF	ALG13	FOXQ1	MTARC1	CKAP5	SOX5
GO:0006103	2-oxoglutarate metabolic process biological_process	0.33687	1	1	5505	1	16845	MRPS36
GO:0009353	mitochondrial oxoglutarate dehydrogenase complex cellular_component	0.33687	1	1	5505	1	16845	MRPS36
GO:0045252	oxoglutarate dehydrogenase complex cellular_component	0.33687	1	1	5505	1	16845	MRPS36
GO:0043461	proton-transporting ATP synthase complex assembly biological_process	0.33693	1	1	5505	1	16845	ATPAF2
GO:0070272	proton-transporting ATP synthase complex biogenesis biological_process	0.33693	1	1	5505	1	16845	ATPAF2
GO:0004109	coproporphyrinogen oxidase activity molecular_function	0.33702	1	1	5505	1	16845	CPOX
GO:0015918	sterol transport biological_process	0.33743	1	1	5505	1	16845	ARV1
GO:0032365	intracellular lipid transport biological_process	0.33743	1	1	5505	1	16845	ARV1
GO:0032366	intracellular sterol transport biological_process	0.33743	1	1	5505	1	16845	ARV1
GO:0002143	tRNA wobble position uridine thiolation biological_process	0.33744	1	1	5505	1	16845	PPP1R36
GO:0003849	3-deoxy-7-phosphoheptulonate synthase activity molecular_function	0.33744	1	1	5505	1	16845	TMEM202
GO:0004730	pseudouridylate synthase activity molecular_function	0.33744	1	1	5505	1	16845	AAMDC
GO:0008987	quinolinate synthetase A activity molecular_function	0.33744	1	1	5505	1	16845	PDE4A
GO:0016877	ligase activity	forming carbon-sulfur bonds molecular_function	0.33744	1	1	5505	1	16845	SLC1A7
GO:0016878	acid-thiol ligase activity molecular_function	0.33744	1	1	5505	1	16845	SLC1A7
GO:0030288	outer membrane-bounded periplasmic space cellular_component	0.33744	1	1	5505	1	16845	ITGA3
GO:0047474	long-chain fatty acid luciferin component ligase activity molecular_function	0.33744	1	1	5505	1	16845	SLC1A7
GO:0000217	DNA secondary structure binding molecular_function	0.33744	1	1	5505	1	16845	PDK3
GO:0000400	four-way junction DNA binding molecular_function	0.33744	1	1	5505	1	16845	PDK3
GO:0000740	nuclear membrane fusion biological_process	0.33744	1	1	5505	1	16845	LMNA
GO:0000741	karyogamy biological_process	0.33744	1	1	5505	1	16845	LMNA
GO:0000742	karyogamy involved in conjugation with cellular fusion biological_process	0.33744	1	1	5505	1	16845	LMNA
GO:0003937	IMP cyclohydrolase activity molecular_function	0.33744	1	1	5505	1	16845	ATIC
GO:0004640	phosphoribosylanthranilate isomerase activity molecular_function	0.33744	1	1	5505	1	16845	DNAJC3
GO:0004643	phosphoribosylaminoimidazolecarboxamide formyltransferase activity molecular_function	0.33744	1	1	5505	1	16845	ATIC
GO:0006083	acetate metabolic process biological_process	0.33744	1	1	5505	1	16845	HACL1
GO:0006113	fermentation biological_process	0.33744	1	1	5505	1	16845	CUNH19orf47
GO:0006538	glutamate catabolic process biological_process	0.33744	1	1	5505	1	16845	CUNH19orf47
GO:0007291	sperm individualization biological_process	0.33744	1	1	5505	1	16845	CFAP74
GO:0007349	cellularization biological_process	0.33744	1	1	5505	1	16845	CFAP74
GO:0008811	chloramphenicol O-acetyltransferase activity molecular_function	0.33744	1	1	5505	1	16845	LOC123618996
GO:0010393	galacturonan metabolic process biological_process	0.33744	1	1	5505	1	16845	CUNH4orf47
GO:0015688	iron chelate transport biological_process	0.33744	1	1	5505	1	16845	LRIF1
GO:0015708	silicate transport biological_process	0.33744	1	1	5505	1	16845	SMC4
GO:0015891	siderophore transport biological_process	0.33744	1	1	5505	1	16845	LRIF1
GO:0016413	O-acetyltransferase activity molecular_function	0.33744	1	1	5505	1	16845	LOC123618996
GO:0017006	protein-tetrapyrrole linkage biological_process	0.33744	1	1	5505	1	16845	PRKG2
GO:0017007	protein-bilin linkage biological_process	0.33744	1	1	5505	1	16845	PRKG2
GO:0017009	protein-phycocyanobilin linkage biological_process	0.33744	1	1	5505	1	16845	PRKG2
GO:0017013	protein flavinylation biological_process	0.33744	1	1	5505	1	16845	POMT2
GO:0019385	methanogenesis	from acetate biological_process	0.33744	1	1	5505	1	16845	HACL1
GO:0019665	anaerobic amino acid catabolic process biological_process	0.33744	1	1	5505	1	16845	CUNH19orf47
GO:0019670	anaerobic glutamate catabolic process biological_process	0.33744	1	1	5505	1	16845	CUNH19orf47
GO:0030257	type III protein secretion system complex cellular_component	0.33744	1	1	5505	1	16845	UCK2
GO:0030416	methylamine metabolic process biological_process	0.33744	1	1	5505	1	16845	FAM186A
GO:0030701	NAD+-dinitrogen-reductase ADP-D-ribosyltransferase activity molecular_function	0.33744	1	1	5505	1	16845	CXXC4
GO:0030990	intraflagellar transport particle cellular_component	0.33744	1	1	5505	1	16845	IFT43
GO:0030991	intraflagellar transport particle A cellular_component	0.33744	1	1	5505	1	16845	IFT43
GO:0031424	keratinization biological_process	0.33744	1	1	5505	1	16845	PPCDC
GO:0033212	iron assimilation biological_process	0.33744	1	1	5505	1	16845	LRIF1
GO:0033214	iron assimilation by chelation and transport biological_process	0.33744	1	1	5505	1	16845	LRIF1
GO:0036065	fucosylation biological_process	0.33744	1	1	5505	1	16845	RAPH1
GO:0042555	MCM complex cellular_component	0.33744	1	1	5505	1	16845	MCM2
GO:0043547	positive regulation of GTPase activity biological_process	0.33744	1	1	5505	1	16845	TSC2
GO:0043649	dicarboxylic acid catabolic process biological_process	0.33744	1	1	5505	1	16845	CUNH19orf47
GO:0045488	pectin metabolic process biological_process	0.33744	1	1	5505	1	16845	CUNH4orf47
GO:0045490	pectin catabolic process biological_process	0.33744	1	1	5505	1	16845	CUNH4orf47
GO:0047487	oligogalacturonide lyase activity molecular_function	0.33744	1	1	5505	1	16845	CUNH4orf47
GO:0048288	nuclear membrane fusion involved in karyogamy biological_process	0.33744	1	1	5505	1	16845	LMNA
GO:0050097	methylaspartate mutase activity molecular_function	0.33744	1	1	5505	1	16845	CUNH19orf47
GO:0050530	glucosylglycerol 3-phosphatase activity molecular_function	0.33744	1	1	5505	1	16845	FNDC7
GO:0051315	attachment of spindle microtubules to kinetochore involved in mitotic sister chromatid segregation biological_process	0.33744	1	1	5505	1	16845	NDC80
GO:0060703	deoxyribonuclease inhibitor activity molecular_function	0.33744	1	1	5505	1	16845	NDC80
GO:0090174	organelle membrane fusion biological_process	0.33744	1	1	5505	1	16845	LMNA
GO:0098025	virus tail	baseplate cellular_component	0.33744	1	1	5505	1	16845	CCDC82
GO:1901160	primary amino compound metabolic process biological_process	0.33744	1	1	5505	1	16845	FAM186A
GO:0000097	sulfur amino acid biosynthetic process biological_process	0.33744	1	1	5505	1	16845	MTR
GO:0000266	mitochondrial fission biological_process	0.33744	1	1	5505	1	16845	ADGRV1
GO:0004398	histidine decarboxylase activity molecular_function	0.33744	1	1	5505	1	16845	ZNF704
GO:0006527	arginine catabolic process biological_process	0.33744	1	1	5505	1	16845	CEP112
GO:0008113	peptide-methionine (S)-S-oxide reductase activity molecular_function	0.33744	1	1	5505	1	16845	MSRA
GO:0008410	CoA-transferase activity molecular_function	0.33744	1	1	5505	1	16845	OXCT1
GO:0008685	2-C-methyl-D-erythritol 2	4-cyclodiphosphate synthase activity molecular_function	0.33744	1	1	5505	1	16845	GRM3
GO:0008705	methionine synthase activity molecular_function	0.33744	1	1	5505	1	16845	MTR
GO:0008792	arginine decarboxylase activity molecular_function	0.33744	1	1	5505	1	16845	CEP112
GO:0009086	methionine biosynthetic process biological_process	0.33744	1	1	5505	1	16845	MTR
GO:0016157	sucrose synthase activity molecular_function	0.33744	1	1	5505	1	16845	TENM1
GO:0042084	5-methyltetrahydrofolate-dependent methyltransferase activity molecular_function	0.33744	1	1	5505	1	16845	MTR
GO:0005048	signal sequence binding molecular_function	0.34149	1	4	5505	9	16845	TC2N	KDELR2	SRP68	KDELR1
GO:0019732	antifungal humoral response biological_process	0.3415	1	4	5505	9	16845	TMPRSS13	MXRA8	LOC123616678	FSIP1
GO:0043708	cell adhesion involved in biofilm formation biological_process	0.34157	1	4	5505	9	16845	TAS2R39	MB21D2	LOC105067298	GPR4
GO:0043709	cell adhesion involved in single-species biofilm formation biological_process	0.34157	1	4	5505	9	16845	TAS2R39	MB21D2	LOC105067298	GPR4
GO:0044267	cellular protein metabolic process biological_process	0.34237	1	649	5505	1955	16845	RNF168	EPHA5	FUT7	STK36	HGSNAT	STK40	RNF150	FILIP1L	TSSK3	CUNH6orf58	MAK	KCNN1	FGL1	HCK	TRIM67	BMPR1B	LOC105079061	CHSY3	CILK1	PLIN5	CCNY	STK24	LOC105071204	UNC80	ARHGAP44	RAD23B	SIAH3	STK17A	LOC105071532	MUSK	PCGF1	MAPK4	USP30	LOC105063529	TTBK2	CATSPER4	NNAT	POMT2	MYLK3	MTIF3	HPS4	MAP3K21
GO:0033130	acetylcholine receptor binding molecular_function	0.3426	1	4	5505	9	16845	RAPSN	GPSM1	CTR9	TTC13
GO:0009297	pilus assembly biological_process	0.34435	1	4	5505	9	16845	HTR1F	ARMH4	HS6ST2	RAD54L2
GO:0043711	pilus organization biological_process	0.34435	1	4	5505	9	16845	HS6ST2	HTR1F	ARMH4	RAD54L2
GO:0031965	nuclear membrane cellular_component	0.34456	1	4	5505	9	16845	CUNH11orf87	CCDC149	TMEM201	NUDT15
GO:0070008	serine-type exopeptidase activity molecular_function	0.34517	1	21	5505	58	16845	HPN	ERLIN2	BSDC1	MEA1	CPVL	CD163	SSC4D	LOC105071368	PRSS12	TMPRSS2	CUNH12orf60	CUNH3orf20	SCPEP1	HTRA3	RUFY4	CCDC153	LOXL3	LOC105065589	TMPRSS13	TMPRSS4	LOC105075941
GO:0007093	mitotic cell cycle checkpoint biological_process	0.34645	1	10	5505	26	16845	PTGES3L	HOOK1	TPM1	CD207	ZWILCH	EPS15	MXD3	OLFML3	MAP3K7CL	SOGA3
GO:0008289	lipid binding molecular_function	0.34658	1	85	5505	245	16845	ANXA6	TEX26	NR3C1	ANXA2	CEP70	DGKH	OSBP2	PROM1	ENTHD1	ADAP2	SGK1	RPS6KC1	STARD6	DGKK	HGS	RIMS3	CCPG1	SNX8	OSBPL10	DDX18	HIP1	SNX21	STARD5	BPIFA3	ISG20L2	ESRRG	HS1BP3	LOC105073175	LOC105068394	PLD2	OSBPL2	PLD1	ITGA8	CARMIL3	MUC4	ANXA4	OSBPL5	LOC105077528	STARD10	ARHGAP33	BPIFB3	LOC105066731
GO:0030269	tetrahydromethanopterin S-methyltransferase activity molecular_function	0.34668	1	9	5505	23	16845	YAP1	LOC105062698	SPTB	SDC2	MYO1E	PNPLA7	EMILIN1	PCM1	LRCH1
GO:0042086	5-methyl-5	6	7	8-tetrahydromethanopterin-dependent methyltransferase activity molecular_function	0.34668	1	9	5505	23	16845	LOC105062698	YAP1	SDC2	SPTB	MYO1E	LRCH1	PCM1	EMILIN1	PNPLA7
GO:0016053	organic acid biosynthetic process biological_process	0.3471	1	40	5505	113	16845	ACAN	LOC105069384	RIMKLA	PARD3	PKNOX1	SYTL4	ACACB	CCNB2	LGSN	SLC49A3	LOC105077518	TMEM202	LOC105070438	ENTPD4	DUS2	MAT2B	LOC105076258	PTDSS2	LOC105075503	USP16	PROM1	HAO1	DHFR	HAO2	FAM78A	CPA5	PDK3	LOC105068911	SCP2	POLQ	GLUL	CCDC159	ALPK2	MAT1A	CLMN	ANO9	MTR	RNASE13	GAPDH	LOC123619348
GO:0046394	carboxylic acid biosynthetic process biological_process	0.3471	1	40	5505	113	16845	LOC105077518	LGSN	SLC49A3	CCNB2	SYTL4	ACACB	PARD3	PKNOX1	RIMKLA	ACAN	LOC105069384	LOC105076258	DUS2	ENTPD4	MAT2B	LOC105070438	TMEM202	LOC105068911	CPA5	PDK3	FAM78A	HAO2	DHFR	HAO1	PROM1	LOC105075503	USP16	PTDSS2	LOC123619348	RNASE13	GAPDH	MTR	MAT1A	CLMN	ANO9	CCDC159	POLQ	GLUL	SCP2	ALPK2
GO:0008509	anion transmembrane transporter activity molecular_function	0.3478	1	29	5505	81	16845	SLC26A7	ANKH	RTKN2	KCNH4	TMCC3	LOC105073298	CLCN2	SLC26A11	HS6ST3	FOXP2	BEST2	SLC4A5	RHCG	SLC4A8	SLC4A11	SNAPC1	SLC49A3	LOC105065212	TMEM225B	SLC34A2	SLC4A10	RHBG	CLCNKA	SLC4A9	LTBP2	DNAJC18	CUNH1orf116	LOC105063514	OCA2
GO:0030529	ribonucleoprotein complex cellular_component	0.34817	1	191	5505	586	16845	GLRX3	LOC123618308	MYH7B	PPARGC1B	SLC24A3	FEZ1	LOC123619319	KCNS1	MRPL24	LOC105069383	RPL23	RPL13A	LOC105068394	RPL29	EHMT2	CFAP65	TEKT2	PFKFB4	WDR43	ZMAT4	NRK	SLC7A6OS	RCN1	PASK	LOC105068269	LMOD3	RPL35A	RPS15A	SALL3	SF3A3	SRP54	LOC105076294	MRPS11	ZNF385B	LOC105067113	RPL38	RPS18	DSG4	TTBK1	NTMT1	LRBA	LOC105063221
GO:0019752	carboxylic acid metabolic process biological_process	0.34866	1	114	5505	331	16845	MRPS36	MAT2B	ENTPD4	DUS2	TMEM202	LOC105070438	LOC105078510	LOC105077518	CUNH19orf47	OTC	RNF121	LOC123619348	HACL1	MAT1A	MTR	ALPK2	POLQ	ZNF704	LOC105071303	LOC105075495	RANBP3	CRTAM	LOC105068911	HAO2	SSTR3	NARS1	SLC7A6OS	LOC105075503	USP16	DNAJC3	LOC105076258	PDXDC1	ALAS2	SLC49A3	LGSN	PICK1	ZNF114	CCNB2	SQLE	TDO2	GLDC	UGDH
GO:0007219	Notch signaling pathway biological_process	0.34909	1	11	5505	29	16845	DLL3	BNC1	LOC105083590	RUFY4	LOC105071778	CAPN12	PLPP2	PGF	BLOC1S2	NOTCH4	DLL1
GO:1901575	organic substance catabolic process biological_process	0.34935	1	175	5505	518	16845	NUF2	SSTR3	GAS2L3	CIB1	CLXN	LOC105071303	UCHL1	RNF121	UBE4B	CELF3	HECTD4	SCGN	CUNH19orf47	LOC105078510	IQGAP2	CUL3	DPYD	MYH7B	CABP2	LOC105072518	PLCB3	DSCAML1	PLA2G4D	CDC26	NKX3-2	SMG9	TRIM13	NT5C	PCGF2	LOC105067113	GLDC	LOC105084051	LOC105070785	TCEAL7	PCDH10	CHIA	ANAPC2	CUNH1orf43	DCTPP1	TRIM3	PGLYRP1	PKLR
GO:0006887	exocytosis biological_process	0.34943	1	18	5505	49	16845	TEX26	NAGS	SPESP1	SYCN	LOC105080784	SPACA9	LCA5	EQTN	PXDN	KRT78	RELL2	VPS53	AMOT	KIAA0895L	LOC105079951	UGGT2	EXOC3L2	LOC105076735
GO:0032266	phosphatidylinositol-3-phosphate binding molecular_function	0.35085	1	4	5505	9	16845	LOC105077528	WBP2NL	MIOS	LOC105068394
GO:0007346	regulation of mitotic cell cycle biological_process	0.35386	1	12	5505	32	16845	SOGA3	LOC105083813	EPS15	HOOK1	CD207	LOC105067725	ZWILCH	MAP3K7CL	OLFML3	MXD3	TPM1	PTGES3L
GO:0044772	mitotic cell cycle phase transition biological_process	0.35503	1	11	5505	29	16845	PTGES3L	TPM1	MXD3	MAP3K7CL	OLFML3	CD207	HOOK1	ZWILCH	LOC105067725	EPS15	SOGA3
GO:1901990	regulation of mitotic cell cycle phase transition biological_process	0.35503	1	11	5505	29	16845	LOC105067725	ZWILCH	HOOK1	CD207	SOGA3	EPS15	TPM1	PTGES3L	MAP3K7CL	OLFML3	MXD3
GO:1901991	negative regulation of mitotic cell cycle phase transition biological_process	0.35503	1	11	5505	29	16845	LOC105067725	ZWILCH	HOOK1	CD207	SOGA3	EPS15	TPM1	PTGES3L	OLFML3	MAP3K7CL	MXD3
GO:0003725	double-stranded RNA binding molecular_function	0.35634	1	5	5505	12	16845	EFHD1	KTN1	SENP7	ZSCAN31	AP2A1
GO:0010033	response to organic substance biological_process	0.35648	1	21	5505	58	16845	FASTKD2	TMEM145	GPR108	SEC14L1	MFSD4A	CNTF	SLC17A8	FHL5	TBC1D2B	NELFE	LOC105074663	SLC26A8	SERAC1	SIAH1	NR3C1	FAM83F	ATP12A	RNH1	LOC105074631	STAMBPL1	ESRRB
GO:0016868	intramolecular transferase activity	phosphotransferases molecular_function	0.35788	1	4	5505	9	16845	PGM1	PGM2	PGM2L1	TEX55
GO:0004553	hydrolase activity	hydrolyzing O-glycosyl compounds molecular_function	0.358	1	68	5505	197	16845	HYAL1	CIB1	CLXN	YPEL4	EFR3B	P4HA3	PDE4C	HPCAL4	MAN2B2	CABP4	LCTL	MYORG	TET1	CUNH11orf1	CALM2	SCGN	AKAP4	OTOGL	HYAL3	UNC80	MUC4	HSFX3	CUNH16orf95	CABP2	GLB1L2	MAN2A2	PLXND1	CHP2	RP1	MANBA	ARV1	CETN1	CASP8	CUL3	IL33	ADCY10	ZWILCH	FUCA2	S100A16	KCNIP3	CHST10
GO:0070004	cysteine-type exopeptidase activity molecular_function	0.35803	1	6	5505	15	16845	TINAG	SCRN1	CTSK	CTSO	CTSF	SCRN2
GO:0030131	clathrin adaptor complex cellular_component	0.3587	1	4	5505	9	16845	AP2B1	AP2A1	AP1B1	EIF2S3
GO:0000346	transcription export complex cellular_component	0.35927	1	7	5505	18	16845	LOC105062093	MORC3	CKAP4	TNRC6C	KASH5	DLGAP3	ARHGEF7
GO:0000445	THO complex part of transcription export complex cellular_component	0.35927	1	7	5505	18	16845	MORC3	LOC105062093	DLGAP3	ARHGEF7	KASH5	TNRC6C	CKAP4
GO:0030243	cellulose metabolic process biological_process	0.35944	1	4	5505	9	16845	SCARB1	CCDC6	UBN1	COL6A5
GO:0042138	meiotic DNA double-strand break formation biological_process	0.3598	1	4	5505	9	16845	BTBD10	CUNH4orf54	DDX18	IHO1
GO:0042910	xenobiotic transporter activity molecular_function	0.3598	1	4	5505	9	16845	SLC47A2	QRFPR	ATG13	RBFOX2
GO:0015098	molybdate ion transmembrane transporter activity molecular_function	0.36069	1	6	5505	15	16845	SLC26A7	LTBP2	CUNH1orf116	LOC105065212	SLC26A11	LOC105073298
GO:0015689	molybdate ion transport biological_process	0.36069	1	6	5505	15	16845	LOC105065212	CUNH1orf116	LTBP2	SLC26A7	LOC105073298	SLC26A11
GO:0000160	phosphorelay signal transduction system biological_process	0.36131	1	11	5505	29	16845	MYO3A	TIGD3	DNAH6	LZTFL1	ANKRD53	ANK2	SYCE1L	MYO1B	RIPK4	LRRC1	MYO1A
GO:0006613	cotranslational protein targeting to membrane biological_process	0.36142	1	19	5505	52	16845	SRP19	SRP72	LOC105073767	GET3	ABCA7	IPCEF1	ABCF1	CUNH19orf44	TAP1	TAP2	PFKFB3	LOC105071392	SRP54	GPN1	LOC105073770	LOC105073766	SRP68	DNA2	IMPG2
GO:0006614	SRP-dependent cotranslational protein targeting to membrane biological_process	0.36142	1	19	5505	52	16845	IMPG2	DNA2	SRP68	LOC105073766	LOC105073770	GPN1	SRP54	PFKFB3	LOC105071392	TAP2	TAP1	CUNH19orf44	ABCF1	IPCEF1	ABCA7	GET3	LOC105073767	SRP72	SRP19
GO:0043412	macromolecule modification biological_process	0.36209	1	450	5505	1335	16845	LOC105078090	TMEM131L	ALPK2	POLQ	CAST	RIPK4	P2RY2	LOC105065806	NEK10	SRMS	MAPK8IP2	COPRS	LOC105064098	TTL	CUL2	RNASEL	QTRT1	RIF1	LOC123612347	PIGF	SCYL2	CACNA1H	ADCY10	CAMKK2	LOC105065103	SLA2	RNF151	PUS3	CLGN	B3GNT9	LOC105081512	DUSP19	SYCP3	SMARCA1	LOC123614324	PKIG	MAPK10	MTMR2	LOC105071648	RNF41	LOC105062101	TSSK2
GO:0006787	porphyrin-containing compound catabolic process biological_process	0.36315	1	6	5505	15	16845	HMOX1	ABHD11	MYH7B	IRF2	HMOX2	ADAT1
GO:0033015	tetrapyrrole catabolic process biological_process	0.36315	1	6	5505	15	16845	ABHD11	HMOX1	HMOX2	ADAT1	MYH7B	IRF2
GO:0051187	cofactor catabolic process biological_process	0.36315	1	6	5505	15	16845	ABHD11	HMOX1	ADAT1	HMOX2	IRF2	MYH7B
GO:0044461	bacterial-type flagellum part cellular_component	0.36331	1	5	5505	12	16845	MORC3	KRT3	RGS10	GPS2	PROX1
GO:0006777	Mo-molybdopterin cofactor biosynthetic process biological_process	0.36475	1	5	5505	12	16845	ABCG5	MOCS1	SRP54	GPN1	MEIG1
GO:0019720	Mo-molybdopterin cofactor metabolic process biological_process	0.36475	1	5	5505	12	16845	ABCG5	MOCS1	SRP54	MEIG1	GPN1
GO:0008013	beta-catenin binding molecular_function	0.36591	1	5	5505	12	16845	RPS8	MED12L	CSPP1	TSC2	CTNNBIP1
GO:0044183	protein binding involved in protein folding molecular_function	0.3669	1	6	5505	15	16845	KIAA1958	TM4SF18	TP63	USP44	SMARCA4	HSPE1
GO:0005623	cell cellular_component	0.36773	1	1409	5505	4273	16845	SMCHD1	SRGAP2	GOLGA1	LOC105072623	CHIC1	LOC105069811	GPS2	ANGPTL6	CCNE1	SIAH2	CEP43	CATSPERG	MOXD1	TP63	NRDC	ZNF782	WNT3A	RPL9	DAZAP1	RDH13	XRCC1	PRDM11	ANAPC11	RNF151	LRIF1	CDON	LOC105084128	NT5C3A	PLEKHH2	TRIM71	PYCR1	SRP72	MYOF	CCDC191	LOC105077036	LOC105064245	SPATA16	LPAR4	ATM	SYNPO2	ZNRF4	ABCC9
GO:0044464	cell part cellular_component	0.36773	1	1409	5505	4273	16845	ASAP1	SGCA	RPRM	TSC22D3	EPHA7	KY	HLF	EFCAB5	NDST3	FEZ1	TENT4B	DUOXA2	ZNF277	CFAP65	WDR43	FDX1	ANAPC2	CREB5	TOMM70	TRIM3	SPO11	LOC105084051	RPS18	SH2D4A	LOC105072473	LOC105076258	CAPN13	SEC24B	RAD9B	DERL2	MPHOSPH9	TBX4	LEKR1	RPS16	NUP62	LRRC1	CLMN	LRBA	SYTL4	CKAP4	NEU4	ANLN
GO:0008138	protein tyrosine/serine/threonine phosphatase activity molecular_function	0.36798	1	33	5505	93	16845	DUSP18	MTMR2	PTPN5	CDKN3	STYXL1	RNGTT	LOC105070026	PTPRQ	LOC105071204	SSH2	SSH1	PTPRK	CDC14A	PTPDC1	PTPRJ	DUSP21	DUSP4	STYXL2	DUSP9	DUSP13	MTMR7	PTPN3	LOC105078090	DUSP19	EPM2A	PTEN	DUSP22	PTPN14	DUSP10	PTPRZ1	PTPN20	PTPMT1	LOC105083193
GO:0044179	hemolysis in other organism biological_process	0.36821	1	5	5505	12	16845	SHC4	IFIH1	PTPRZ1	RASGRF1	SHC1
GO:0006026	aminoglycan catabolic process biological_process	0.36891	1	7	5505	18	16845	CHIA	PGLYRP1	LOC105083591	DSCAML1	LOC123615561	PGLYRP2	ADCY10
GO:0005912	adherens junction cellular_component	0.36989	1	5	5505	12	16845	NAT10	GOLM1	LOC105062789	STX4	SYCP3
GO:0005924	cell-substrate adherens junction cellular_component	0.36989	1	5	5505	12	16845	NAT10	GOLM1	LOC105062789	SYCP3	STX4
GO:0005925	focal adhesion cellular_component	0.36989	1	5	5505	12	16845	NAT10	GOLM1	LOC105062789	STX4	SYCP3
GO:0030055	cell-substrate junction cellular_component	0.36989	1	5	5505	12	16845	STX4	SYCP3	LOC105062789	GOLM1	NAT10
GO:0070161	anchoring junction cellular_component	0.36989	1	5	5505	12	16845	LOC105062789	STX4	SYCP3	NAT10	GOLM1
GO:0010948	negative regulation of cell cycle process biological_process	0.37009	1	17	5505	47	16845	MXD3	MAP3K7CL	OLFML3	PTGES3L	CCDC169	TPM1	CDC25B	CCDC74A	EPS15	MDM1	SOGA3	RUFY4	CD207	HOOK1	ZWILCH	RAD9B	LOC105067725
GO:0031902	late endosome membrane cellular_component	0.37087	1	5	5505	12	16845	MTARC1	ALG13	A1CF	SOX5	SLC17A8
GO:0071986	Ragulator complex cellular_component	0.37087	1	5	5505	12	16845	SOX5	A1CF	SLC17A8	MTARC1	ALG13
GO:0019362	pyridine nucleotide metabolic process biological_process	0.37203	1	7	5505	18	16845	RPIA	CUNH1orf43	DRD1	GMPR	LOC105064467	PDE4A	SLC25A47
GO:0046496	nicotinamide nucleotide metabolic process biological_process	0.37203	1	7	5505	18	16845	LOC105064467	SLC25A47	PDE4A	RPIA	CUNH1orf43	DRD1	GMPR
GO:0006284	base-excision repair biological_process	0.37205	1	6	5505	15	16845	RASGEF1A	CAMK1	NEIL3	RPS18	PRKG2	NEIL2
GO:0031023	microtubule organizing center organization biological_process	0.37316	1	15	5505	41	16845	LOC105078025	MDM1	PRKG2	NEK2	KASH5	CCDC153	RUFY4	CCDC27	TBC1D2B	ANGPTL2	VPS53	SOX6	MMADHC	SOX5	SPEF1
GO:0017025	TBP-class protein binding molecular_function	0.37317	1	5	5505	12	16845	RBL2	RNF38	BRF1	AHRR	ZNF34
GO:0016278	lysine N-methyltransferase activity molecular_function	0.37379	1	6	5505	15	16845	PRMT1	EZH2	AS3MT	TFAM	TSPYL1	PRMT8
GO:0016279	protein-lysine N-methyltransferase activity molecular_function	0.37379	1	6	5505	15	16845	PRMT1	EZH2	AS3MT	TFAM	TSPYL1	PRMT8
GO:0018024	histone-lysine N-methyltransferase activity molecular_function	0.37379	1	6	5505	15	16845	AS3MT	EZH2	PRMT1	TSPYL1	PRMT8	TFAM
GO:0016614	oxidoreductase activity	acting on CH-OH group of donors molecular_function	0.37385	1	34	5505	97	16845	EHHADH	ARHGEF16	HADH	LDHAL6B	MAP7	H6PD	LOC105063867	PYCR1	PERCC1	SDR42E1	MAT2B	HSD17B7	LOC105079127	PDPR	SDR42E2	PYCR2	BLVRB	BDH2	ME3	LOC105079587	COLGALT2	HSD3B7	SQLE	FAR1	KRT36	LOC105077944	ADH5	CUNH1orf43	NSDHL	UGDH	DRD1	LOC105076579	LOC105076580	IL4I1
GO:0030554	adenyl nucleotide binding molecular_function	0.37472	1	504	5505	1495	16845	TTLL13	NEK2	SMC4	LOC105072760	SH3BP1	UHRF1BP1L	DNAH7	RAB19	SMC1B	ZC3H7B	KIF23	VPS53	CDKL3	NUAK2	FCSK	MYO1C	CORIN	AK8	LOC123616834	PFKFB1	PFKFB3	PBK	CLUL1	ANGPTL5	DNHD1	CAMK4	CDK18	NECTIN4	NEK11	CSNK2A2	FPGS	RTP3	ABCA6	TTLL7	CUNH4orf50	MAP3K12	PINK1	CDKL4	LOC105072869	LOC105063210	CDK2	IRAK3
GO:0005578	proteinaceous extracellular matrix cellular_component	0.37508	1	5	5505	12	16845	COL4A4	MFAP5	MFAP2	FOXO1	COL4A1
GO:0044420	extracellular matrix part cellular_component	0.37508	1	5	5505	12	16845	FOXO1	MFAP2	COL4A1	COL4A4	MFAP5
GO:0006270	DNA replication initiation biological_process	0.37563	1	29	5505	82	16845	DDIT3	ARL9	GALNT5	UBE2Q2	MCM2	CUNH16orf87	LOC123612601	HSP90AB1	LOC105081208	LOC123618975	ZNF526	SOX6	PPARGC1B	NEGR1	LOC105079685	FBXO3	CSRNP3	ARMH4	USP35	MAPK8IP2	TCF4	LOC105071209	LOC105077708	HSP90AA1	EHMT2	LOC123614368	GPM6B	NRDC	LOC123618679
GO:0070972	protein localization to endoplasmic reticulum biological_process	0.37645	1	23	5505	64	16845	ABCF1	TC2N	CUNH19orf44	SRP19	SRP72	SLC16A12	GPN1	IMPG2	LOC105073766	SRP68	KDELR2	LOC105073767	ABCA7	GET3	IPCEF1	SRP54	DNA2	KDELR1	LOC105073770	TAP2	TAP1	LOC105071392	PFKFB3
GO:0046677	response to antibiotic biological_process	0.37738	1	6	5505	15	16845	AXDND1	GFPT1	GPLD1	GPR15	CCDC27	FAM114A2
GO:0006547	histidine metabolic process biological_process	0.37808	1	7	5505	18	16845	CLMN	ZNF704	ALPK2	LOC105077518	HAO2	HAO1	DUS2
GO:0052803	imidazole-containing compound metabolic process biological_process	0.37808	1	7	5505	18	16845	CLMN	ZNF704	ALPK2	LOC105077518	HAO2	HAO1	DUS2
GO:0006487	protein N-linked glycosylation biological_process	0.37818	1	6	5505	15	16845	CAST	ADAM18	PRPF39	RPN2	MGAT5B	TMEM258
GO:0006082	organic acid metabolic process biological_process	0.3785	1	115	5505	336	16845	CAMKV	DARS2	CPA5	SFXN1	GCAT	LOC105072853	RTP3	GLS	EHHADH	KPNA2	GAD2	GLUL	SCP2	CLMN	FARS2	WIPI2	CCNB2	ZNF114	SQLE	PICK1	SLC49A3	LGSN	GLDC	UGDH	DRC3	TDO2	LOC105076258	PDXDC1	ALAS2	SSTR3	HAO2	CRTAM	LOC105075495	RANBP3	LOC105068911	DNAJC3	LOC105075503	USP16	NARS1	SLC7A6OS	HACL1	RNF121
GO:0006497	protein lipidation biological_process	0.37915	1	15	5505	41	16845	UNC80	CCDC136	FLVCR2	PIGN	PIGC	RIF1	PIGQ	PGAP3	CLN3	PIGF	ITPRIPL1	PIGM	CMTM2	GIMAP2	HGSNAT
GO:0006505	GPI anchor metabolic process biological_process	0.37915	1	15	5505	41	16845	UNC80	PIGC	PIGN	FLVCR2	CCDC136	RIF1	PIGQ	PGAP3	CLN3	PIGF	PIGM	ITPRIPL1	CMTM2	GIMAP2	HGSNAT
GO:0006506	GPI anchor biosynthetic process biological_process	0.37915	1	15	5505	41	16845	CLN3	PIGF	CMTM2	ITPRIPL1	PIGM	HGSNAT	GIMAP2	CCDC136	FLVCR2	PIGN	PIGC	UNC80	PIGQ	RIF1	PGAP3
GO:0006661	phosphatidylinositol biosynthetic process biological_process	0.37915	1	15	5505	41	16845	UNC80	CCDC136	FLVCR2	PIGN	PIGC	PGAP3	RIF1	PIGQ	PIGF	CLN3	GIMAP2	HGSNAT	ITPRIPL1	PIGM	CMTM2
GO:0006879	cellular iron ion homeostasis biological_process	0.38065	1	2	5505	4	16845	LRIF1	PLXNA2
GO:0055072	iron ion homeostasis biological_process	0.38065	1	2	5505	4	16845	PLXNA2	LRIF1
GO:0000122	negative regulation of transcription from RNA polymerase II promoter biological_process	0.38146	1	2	5505	4	16845	MMGT1	HEXIM2
GO:0015103	inorganic anion transmembrane transporter activity molecular_function	0.38181	1	18	5505	50	16845	OCA2	CUNH1orf116	BEST2	FOXP2	LTBP2	CLCNKA	HS6ST3	CLCN2	SLC26A11	LOC105073298	SLC34A2	TMEM225B	KCNH4	LOC105065212	ANKH	SLC26A7	SNAPC1	SLC49A3
GO:0042438	melanin biosynthetic process biological_process	0.38198	1	2	5505	4	16845	SPATS2L	ZBTB12
GO:0046189	phenol-containing compound biosynthetic process biological_process	0.38198	1	2	5505	4	16845	ZBTB12	SPATS2L
GO:0008047	enzyme activator activity molecular_function	0.38324	1	39	5505	112	16845	ASAP1	SIPA1L1	GATA3	MDFI	AGAP3	LOC105070882	TRIP12	GUCA2A	SCCPDH	CKAP2L	USP44	AGFG1	FGL1	ARFGAP1	TSC2	AGAP2	PTPA	ARAP3	PSEN1	AGAP1	RB1CC1	CAPG	DHX58	ADAP2	ASAP3	TRAM1	GATA1	ATP6V1E2	ARAP1	LRCOL1	ATP6V1C1	ZGLP1	LOC123614368	GATA4	IFIH1	TSHZ2	CLPS	EEF2KMT	ASAP2
GO:0033926	glycopeptide alpha-N-acetylgalactosaminidase activity molecular_function	0.38392	1	2	5505	4	16845	HSFX3	PLXND1
GO:0065008	regulation of biological quality biological_process	0.38458	1	183	5505	541	16845	KPNA2	FASTKD2	LOC105075056	CPSF6	LOC105080863	LOC105082003	CUNH11orf87	RTKN2	SMIM13	CEP43	MMP11	TMEM255A	ANGEL1	PLCL2	IQCE	LOC105079328	CHD9	CCDC157	KRT1	SHC4	KIF2C	LOC123612047	LOC105066805	CLEC12B	CAPZB	NEK10	LOC105077036	UTS2	CCDC27	VPS53	NDC80	PSEN1	PLSCR3	DNAH7	ADAP2	SPATA24	SYNE3	USP35	KDELR1	CDON	LOC105066027	MOGAT1
GO:0010008	endosome membrane cellular_component	0.38477	1	8	5505	21	16845	ALG13	MTARC1	FOXQ1	SLC17A8	KIF9	A1CF	PRC1	SOX5
GO:0007532	regulation of mating-type specific transcription	DNA-dependent biological_process	0.38487	1	2	5505	4	16845	MEIOSIN	LOC105080523
GO:0008301	DNA binding	bending molecular_function	0.38487	1	2	5505	4	16845	LOC105080523	MEIOSIN
GO:0045895	positive regulation of mating-type specific transcription	DNA-dependent biological_process	0.38487	1	2	5505	4	16845	MEIOSIN	LOC105080523
GO:0015291	secondary active transmembrane transporter activity molecular_function	0.38512	1	22	5505	61	16845	SLC9C1	LOC105069746	SLC47A2	SLC30A8	SLC1A4	TMCC3	ATG13	SLC1A2	RTKN2	SLC18A2	SLC9B1	TSPAN31	SLC6A4	QRFPR	SLC1A3	SLC1A1	SLC9A7	SLC34A2	ERAP2	TRARG1	SLC1A7	MFSD6
GO:0070071	proton-transporting two-sector ATPase complex assembly biological_process	0.38639	1	11	5505	30	16845	LOC105084075	RNF152	GPD2	ATP2B3	DNAI3	ASPM	LOC123618842	LRRC71	ELOA	MS4A10	ATPAF2
GO:0022603	regulation of anatomical structure morphogenesis biological_process	0.38676	1	10	5505	27	16845	LOC105068155	LOC105074542	ITGA3	LRRFIP2	VASH2	MTDH	LOC123612047	NFATC1	SYT8	IGSF5
GO:0042537	benzene-containing compound metabolic process biological_process	0.38774	1	2	5505	4	16845	TDO2	ANXA6
GO:0002252	immune effector process biological_process	0.38824	1	13	5505	36	16845	TPM1	IQCE	FGFR1OP2	AFAP1	LOC105079506	LOC123614617	LOC105062899	LOC105074663	LRRFIP2	HSBP1	FSD2	RUFY4	LOC105079887
GO:0006171	cAMP biosynthetic process biological_process	0.3896	1	6	5505	15	16845	ADCY2	ETV4	DPP8	GJB4	ADCY8	ADCY1
GO:0005942	phosphatidylinositol 3-kinase complex cellular_component	0.38991	1	6	5505	15	16845	SEMA4D	PIK3R6	LOC105067428	PLEKHG5	CCSER2	LOC123618679
GO:0048308	organelle inheritance biological_process	0.39081	1	7	5505	18	16845	LOC105065018	MPHOSPH9	KRT3	IGBP1	COLEC12	CALCOCO2	PEG10
GO:0005149	interleukin-1 receptor binding molecular_function	0.39098	1	2	5505	4	16845	IL1B	S100Z
GO:0004347	glucose-6-phosphate isomerase activity molecular_function	0.39115	1	2	5505	4	16845	MYOF	GCGR
GO:0003980	UDP-glucose:glycoprotein glucosyltransferase activity molecular_function	0.39162	1	2	5505	4	16845	UBB	UGGT2
GO:0034637	cellular carbohydrate biosynthetic process biological_process	0.39219	1	17	5505	47	16845	RAPH1	BEAN1	ISYNA1	CPA5	GLT8D2	HEATR4	TENM1	CCDC81	COL6A5	VPS53	SCARB1	UBN1	SLC5A3	CCDC6	DUS2	GYS2	GYS1
GO:0043436	oxoacid metabolic process biological_process	0.39267	1	114	5505	334	16845	HAO1	DHFR	FAM78A	CEP112	ANXA6	FMNL1	PRMT7	PROM1	VARS2	SCG3	LOC105073990	GARS1	ARHGEF16	ANO9	SYTL4	PPFIBP2	ZBTB17	LOC105069384	ACAN	PKNOX1	IL4I1	GPAT3	LOC105065597	KCNN1	DALRD3	FAH	ACOXL	PDK3	GAPDHS	PTDSS2	TARS3	LOC105075122	LOC105063391	PDLIM7	LOC105073371	GAPDH	LOC105063572	RNASE13	CCDC159	FMO5	HADH	MAP7
GO:0005788	endoplasmic reticulum lumen cellular_component	0.39341	1	2	5505	4	16845	PDILT	PDIA2
GO:0015850	organic hydroxy compound transport biological_process	0.39373	1	2	5505	4	16845	ARV1	MUSK
GO:0044272	sulfur compound biosynthetic process biological_process	0.39378	1	7	5505	18	16845	WLS	SYTL4	TMEM102	TPK1	MTR	MAT1A	RIMKLA
GO:0008175	tRNA methyltransferase activity molecular_function	0.39401	1	14	5505	39	16845	LARGE2	METTL5	METTL1	FDXACB1	THUMPD2	LOC123617428	MPI	TRMT2B	ASIC4	ORC1	PRMT8	SLA2	PRMT7	FBL
GO:0072330	monocarboxylic acid biosynthetic process biological_process	0.39445	1	7	5505	18	16845	ACACB	SCP2	CCDC159	ANO9	LOC105076258	LOC123619348	PROM1
GO:0001578	microtubule bundle formation biological_process	0.39491	1	2	5505	4	16845	PIERCE1	PIERCE2
GO:0005879	axonemal microtubule cellular_component	0.39491	1	2	5505	4	16845	PIERCE1	PIERCE2
GO:0035082	axoneme assembly biological_process	0.39491	1	2	5505	4	16845	PIERCE1	PIERCE2
GO:0050795	regulation of behavior biological_process	0.39497	1	2	5505	4	16845	MANF	KIF3A
GO:0050920	regulation of chemotaxis biological_process	0.39497	1	2	5505	4	16845	MANF	KIF3A
GO:0030021	extracellular matrix structural constituent conferring compression resistance molecular_function	0.39566	1	2	5505	4	16845	MAP3K6	AMBN
GO:0030345	structural constituent of tooth enamel molecular_function	0.39566	1	2	5505	4	16845	AMBN	MAP3K6
GO:0060271	cilium morphogenesis biological_process	0.39568	1	10	5505	27	16845	HOATZ	LOC123618679	FAM170A	SSH2	RSPH6A	BBIP1	RSPH9	MAPK8IP2	PTMS	CUNH9orf131
GO:0004861	cyclin-dependent protein serine/threonine kinase inhibitor activity molecular_function	0.39572	1	3	5505	7	16845	HEXIM2	CDKN1C	MMGT1
GO:0008649	rRNA methyltransferase activity molecular_function	0.39651	1	9	5505	24	16845	PRMT8	TNNC1	FDXACB1	FAM81B	TRIM54	CCDC40	PRMT1	LOC105072623	GDAP1L1
GO:0009271	phage shock biological_process	0.39672	1	7	5505	18	16845	LOC105067538	GPM6B	RNF149	LDLRAD3	SLC41A2	RNF150	LOC105076242
GO:0032880	regulation of protein localization biological_process	0.39785	1	8	5505	21	16845	DGKK	PLCL2	LOC123617428	DGKD	DGKH	DDX18	TSHZ2	ADAP2
GO:0051223	regulation of protein transport biological_process	0.39785	1	8	5505	21	16845	PLCL2	DGKK	LOC123617428	DGKD	DGKH	DDX18	TSHZ2	ADAP2
GO:0070201	regulation of establishment of protein localization biological_process	0.39785	1	8	5505	21	16845	LOC123617428	PLCL2	DGKK	DGKD	DGKH	DDX18	TSHZ2	ADAP2
GO:0030089	phycobilisome cellular_component	0.39789	1	2	5505	4	16845	CCDC149	ZNF704
GO:0008107	galactoside 2-alpha-L-fucosyltransferase activity molecular_function	0.39854	1	2	5505	4	16845	FUT1	LOC123612130
GO:0031127	alpha-(1	2)-fucosyltransferase activity molecular_function	0.39854	1	2	5505	4	16845	FUT1	LOC123612130
GO:0005213	structural constituent of chorion molecular_function	0.39871	1	16	5505	45	16845	GSX2	TRIB2	CDC42EP1	POM121L2	ACSF2	HPS6	CCDC136	MMP25	COLCA2	IL17RA	PRRG3	LRP1	TRAPPC2L	NOS3	SLC1A4	PRDM11
GO:0007292	female gamete generation biological_process	0.39871	1	16	5505	45	16845	NOS3	SLC1A4	PRDM11	PRRG3	TRAPPC2L	LRP1	MMP25	IL17RA	COLCA2	ACSF2	HPS6	CCDC136	CDC42EP1	POM121L2	GSX2	TRIB2
GO:0007304	chorion-containing eggshell formation biological_process	0.39871	1	16	5505	45	16845	TRIB2	GSX2	CDC42EP1	POM121L2	HPS6	CCDC136	ACSF2	IL17RA	COLCA2	MMP25	LRP1	TRAPPC2L	PRRG3	SLC1A4	PRDM11	NOS3
GO:0030703	eggshell formation biological_process	0.39871	1	16	5505	45	16845	NOS3	PRDM11	SLC1A4	PRRG3	TRAPPC2L	LRP1	MMP25	COLCA2	IL17RA	ACSF2	CCDC136	HPS6	CDC42EP1	POM121L2	GSX2	TRIB2
GO:0030707	ovarian follicle cell development biological_process	0.39871	1	16	5505	45	16845	CDC42EP1	POM121L2	GSX2	TRIB2	MMP25	IL17RA	COLCA2	ACSF2	HPS6	CCDC136	NOS3	SLC1A4	PRDM11	PRRG3	LRP1	TRAPPC2L
GO:0048477	oogenesis biological_process	0.39871	1	16	5505	45	16845	MMP25	IL17RA	COLCA2	ACSF2	HPS6	CCDC136	NOS3	SLC1A4	PRDM11	PRRG3	TRAPPC2L	LRP1	CDC42EP1	POM121L2	GSX2	TRIB2
GO:0008219	cell death biological_process	0.39999	1	66	5505	193	16845	DIABLO	GBF1	CIDEC	KIAA2012	TMEM176A	BMF	AGO2	BCL2L15	CNTF	TNFRSF21	IGBP1	CASP2	EFEMP1	CAPS2	BCL2	MUSK	STYXL2	TLR5	A1CF	CFLAR	HLF	FRS3	ELOC	ISLR2	LOC105065212	TNFAIP8L1	DSC1	LOC105077028	CSPP1	CASP8	NT5C3A	IGSF5	PIDD1	DEDD	LOC123616537	CC2D2A	LTBP2	MTDH	SEC14L1	PITPNM1	MMP11	TTC23
GO:0016265	death biological_process	0.39999	1	66	5505	193	16845	TLR5	A1CF	CFLAR	FRS3	HLF	ELOC	ISLR2	LOC105065212	TNFAIP8L1	DSC1	LOC105077028	CSPP1	CASP8	NT5C3A	IGSF5	PIDD1	DEDD	CC2D2A	LOC123616537	LTBP2	SEC14L1	MTDH	DIABLO	CIDEC	GBF1	KIAA2012	BMF	TMEM176A	AGO2	CNTF	BCL2L15	TNFRSF21	IGBP1	EFEMP1	CASP2	CAPS2	BCL2	MUSK	STYXL2	COBLL1	PYROXD2	PCDH10
GO:0004197	cysteine-type endopeptidase activity molecular_function	0.40001	1	35	5505	100	16845	SLC18A3	LOC105083611	CASP8	ISCU	FSIP1	LOC105061748	CAPN8	CUNH1orf87	TARBP1	CAPN11	CAPN13	CFLAR	RTN1	PPP1R11	CASP1	GFPT2	CAPN1	CAPN5	PPIP5K1	ANKRD31	ACAT2	CAPN12	KRT79	LOC105081847	DNAJC30	CASP2	CAPN6	ADGB	TINAGL1	LOC105061855	TINAG	CAPN3	HIVEP2	LOC123616983	SUN3
GO:0030282	bone mineralization biological_process	0.4003	1	2	5505	4	16845	LOC105069122	CUNH9orf131
GO:0030500	regulation of bone mineralization biological_process	0.4003	1	2	5505	4	16845	CUNH9orf131	LOC105069122
GO:0046848	hydroxyapatite binding molecular_function	0.4003	1	2	5505	4	16845	CUNH9orf131	LOC105069122
GO:0042221	response to chemical stimulus biological_process	0.40037	1	65	5505	190	16845	LOC105074631	FAM114A2	PLPP1	ESRRB	STAMBPL1	MANF	GPR15	LRRC1	FASTKD2	SLC26A8	ISL2	GPLD1	NELFE	KIAA0586	CUNH12orf29	LOC105072874	MFSD4A	CTSO	ATP12A	KIF3A	GALNT5	LOC105072982	SLC5A11	ACVR1	HERPUD1	GPR108	SOX4	LOC105074663	SLC25A35	TBC1D2B	SLC17A8	DRAXIN	RNH1	PTPN14	FAM83F	NR3C1	RFX8	SIAH1	SCIN	SERAC1	CCDC122	LRRC7
GO:0044238	primary metabolic process biological_process	0.40157	1	2156	5505	6523	16845	PCSK4	TMPRSS9	LOC105075870	CEP112	CDX1	MAST1	KLK15	MRPS18C	POMGNT1	LOC105079122	LOC105075134	RPL3L	CEP104	RBAK	ARHGEF16	NFIX	REPIN1	PHF21A	LOC123618395	MAP3K6	DNAH2	FOXM1	PTPDC1	SYT4	PGM2L1	CFAP251	PLA2G2F	CEPT1	TYSND1	FOXH1	OLFML3	GPC6	DYRK4	HEY1	LOC105071611	BACH1	STX1A	CDK20	PLA2G6	F2RL1	MSMO1	RNASE13
GO:0005618	cell wall cellular_component	0.40258	1	8	5505	21	16845	LOC105061672	SRGAP2	FASTKD2	IL12B	CCDC6	HOOK1	FDFT1	LRIF1
GO:0005801	cis-Golgi network cellular_component	0.40346	1	9	5505	24	16845	CTIF	COG6	VPS53	ZC4H2	ANGPTL3	OCA2	SIPA1L1	RASGRF1	SPZ1
GO:0005524	ATP binding molecular_function	0.40374	1	494	5505	1469	16845	PICK1	SMCHD1	MIS18A	TSSK2	TEFM	AURKB	PLK4	TCP1	LOC105062101	LOC105069776	HSPA6	LOC105071648	CARNS1	LOC105079685	TAP1	RAB7B	KIF2B	CHRNE	MAPK10	KIF12	SEPTIN14	SMARCA1	ACSL5	KIF26B	TOR1B	MCMDC2	MYH11	LOC105084021	KCNC4	RND3	CKAP5	CAMKK2	OIT3	RILPL1	GRIA2	TRANK1	SCYL2	GIMAP8	MYO1B	ABCG4	CUL2	RNASEL
GO:0009404	toxin metabolic process biological_process	0.40394	1	13	5505	36	16845	LOC105066483	DNAH3	PRMT3	LOC123617428	CFAP57	KLHL41	HS2ST1	CHIC1	LOC105080431	ST8SIA6	LOC105066262	CUNH11orf87	TMBIM1
GO:0009887	organ morphogenesis biological_process	0.40463	1	3	5505	7	16845	LOC105068155	MAP3K6	AMBN
GO:0042475	odontogenesis of dentin-containing tooth biological_process	0.40463	1	3	5505	7	16845	MAP3K6	LOC105068155	AMBN
GO:0042476	odontogenesis biological_process	0.40463	1	3	5505	7	16845	LOC105068155	MAP3K6	AMBN
GO:0016798	hydrolase activity	acting on glycosyl bonds molecular_function	0.40499	1	77	5505	226	16845	MYORG	TET1	CUNH11orf1	CALM2	SCGN	NEIL3	TNR	AKAP4	COL14A1	OTOGL	HYAL3	UNC80	MUC4	HSFX3	CABP2	CUNH16orf95	GLB1L2	MAN2A2	CHP2	PLXND1	NES	RP1	MANBA	CETN1	ARV1	CUL3	CASP8	IL33	ADCY10	HYAL1	CIB1	CLXN	YPEL4	PRKG2	HPSE	EFR3B	P4HA3	PDE4C	HPCAL4	MAN2B2	CABP4
GO:0001906	cell killing biological_process	0.40557	1	24	5505	68	16845	TMEM255B	SHC4	SLC2A3	KLHL12	TOP2A	RASGRF1	SHC1	TPT1	GPC6	KDF1	MRE11	LOC123617557	PTPRZ1	TMEM255A	DNAH7	PTCH2	SLC25A13	KRT78	ST3GAL2	MANF	IFIH1	APOA4	LOC105083567	TECPR2
GO:0015144	carbohydrate transmembrane transporter activity molecular_function	0.40558	1	11	5505	30	16845	LOC105075450	SAR1B	SLC18A2	MFSD6	PIGZ	DNAJC18	LOC105081760	TMEM144	EYS	CALM2	CABLES2
GO:1901476	carbohydrate transporter activity molecular_function	0.40558	1	11	5505	30	16845	LOC105081760	EYS	CALM2	CABLES2	TMEM144	LOC105075450	SAR1B	SLC18A2	MFSD6	DNAJC18	PIGZ
GO:0008297	single-stranded DNA specific exodeoxyribonuclease activity molecular_function	0.40575	1	2	5505	4	16845	ALMS1	RAE1
GO:0001518	voltage-gated sodium channel complex cellular_component	0.40593	1	7	5505	18	16845	SCN9A	CHIC1	SLC28A3	NPHP1	SCN4A	PLIN1	SCN2A
GO:0005248	voltage-gated sodium channel activity molecular_function	0.40593	1	7	5505	18	16845	SCN4A	PLIN1	SCN2A	SLC28A3	SCN9A	CHIC1	NPHP1
GO:0034706	sodium channel complex cellular_component	0.40593	1	7	5505	18	16845	SLC28A3	SCN9A	CHIC1	NPHP1	SCN4A	SCN2A	PLIN1
GO:0051180	vitamin transport biological_process	0.40598	1	8	5505	21	16845	SLC52A3	TCN1	ATP2A2	CBLIF	GALNT5	SLC19A1	LOC105075450	SAR1B
GO:0009250	glucan biosynthetic process biological_process	0.40601	1	7	5505	18	16845	GYS1	SCARB1	GYS2	CCDC6	UBN1	COL6A5	VPS53
GO:0004629	phospholipase C activity molecular_function	0.40602	1	7	5505	18	16845	KCNK10	PLCD4	PLCB3	PLCZ1	PLCG2	PLCL2	PLCH2
GO:0005992	trehalose biosynthetic process biological_process	0.40692	1	2	5505	4	16845	CCDC81	HEATR4
GO:0030313	cell envelope cellular_component	0.40729	1	8	5505	21	16845	BATF2	OSBPL3	COL6A3	CNGA3	CCDC27	CRISPLD1	ITGA3	LOC105074215
GO:0044462	external encapsulating structure part cellular_component	0.40729	1	8	5505	21	16845	CRISPLD1	COL6A3	OSBPL3	CNGA3	CCDC27	BATF2	ITGA3	LOC105074215
GO:0042440	pigment metabolic process biological_process	0.40803	1	15	5505	42	16845	SPATS2L	IGFBP4	ABHD11	NES	HMOX2	MTX1	SMIM42	ZBTB12	IRF2	LOC105078907	MYH7B	LOC105080831	ZWILCH	ADAT1	HMOX1
GO:0070167	regulation of biomineral tissue development biological_process	0.40808	1	3	5505	7	16845	LOC105069122	CUNH9orf131	LOC105068155
GO:0031122	cytoplasmic microtubule organization biological_process	0.40846	1	10	5505	27	16845	MICAL1	CCDC88B	CCDC88A	HOOK1	CD207	CCDC88C	HOOK2	CEP126	SYCE1	CEP72
GO:0007059	chromosome segregation biological_process	0.40917	1	28	5505	80	16845	EHMT2	LOC105082003	DSN1	NDC80	TTC39C	CCDC169	FGFR1OP2	NRDC	STX7	DDHD1	LYST	ARID3C	CENPK	NECTIN4	LRRFIP2	SCN9A	GHITM	ABCF2	NSL1	LOC105079328	SGO2	TRIM29	DDIT3	GALNT5	NCAPH	CPLX2	BFSP2	CENPN
GO:0015159	polysaccharide transmembrane transporter activity molecular_function	0.41013	1	2	5505	4	16845	CALM2	EYS
GO:0015099	nickel cation transmembrane transporter activity molecular_function	0.41015	1	2	5505	4	16845	OTX1	PRICKLE3
GO:0015675	nickel cation transport biological_process	0.41015	1	2	5505	4	16845	PRICKLE3	OTX1
GO:0035444	nickel cation transmembrane transport biological_process	0.41015	1	2	5505	4	16845	PRICKLE3	OTX1
GO:0009074	aromatic amino acid family catabolic process biological_process	0.41021	1	3	5505	7	16845	LOC105071303	TDO2	ANXA6
GO:0004359	glutaminase activity molecular_function	0.41119	1	2	5505	4	16845	ZNF114	GLS
GO:0004649	poly(ADP-ribose) glycohydrolase activity molecular_function	0.41135	1	2	5505	4	16845	AKAP3	AKAP4
GO:0009538	photosystem I reaction center cellular_component	0.41267	1	2	5505	4	16845	PAFAH1B1	LOC123616117
GO:0005546	phosphatidylinositol-4	5-bisphosphate binding molecular_function	0.41276	1	2	5505	4	16845	TEX26	SPACA9
GO:0016436	rRNA (uridine) methyltransferase activity molecular_function	0.41316	1	3	5505	7	16845	FDXACB1	TRIM54	CCDC40
GO:0070042	rRNA (uridine-N3-)-methyltransferase activity molecular_function	0.41316	1	3	5505	7	16845	TRIM54	CCDC40	FDXACB1
GO:0015109	chromate transmembrane transporter activity molecular_function	0.41325	1	2	5505	4	16845	SNAPC1	TMEM225B
GO:0015703	chromate transport biological_process	0.41325	1	2	5505	4	16845	TMEM225B	SNAPC1
GO:0008810	cellulase activity molecular_function	0.41413	1	2	5505	4	16845	UNC80	TERT
GO:0010309	acireductone dioxygenase [iron(II)-requiring] activity molecular_function	0.41447	1	2	5505	4	16845	LOC123618641	CTIF
GO:0004358	glutamate N-acetyltransferase activity molecular_function	0.4145	1	2	5505	4	16845	CCNB2	FAM78A
GO:0003870	5-aminolevulinate synthase activity molecular_function	0.41461	1	2	5505	4	16845	ALAS2	NUP58
GO:0016748	succinyltransferase activity molecular_function	0.41461	1	2	5505	4	16845	ALAS2	NUP58
GO:0016749	N-succinyltransferase activity molecular_function	0.41461	1	2	5505	4	16845	NUP58	ALAS2
GO:0008241	peptidyl-dipeptidase activity molecular_function	0.41465	1	2	5505	4	16845	LOC105069838	LOC105069792
GO:0004074	biliverdin reductase activity molecular_function	0.41471	1	2	5505	4	16845	ADAT1	MYH7B
GO:0042167	heme catabolic process biological_process	0.41471	1	2	5505	4	16845	MYH7B	ADAT1
GO:0000939	condensed chromosome inner kinetochore cellular_component	0.41471	1	2	5505	4	16845	BFSP2	TBKBP1
GO:0009772	photosynthetic electron transport in photosystem II biological_process	0.41471	1	2	5505	4	16845	CUNH11orf54	FGR
GO:0031511	Mis6-Sim4 complex cellular_component	0.41471	1	2	5505	4	16845	TBKBP1	BFSP2
GO:0000176	nuclear exosome (RNase complex) cellular_component	0.41471	1	2	5505	4	16845	SYT6	SPTBN4
GO:0001405	presequence translocase-associated import motor cellular_component	0.41471	1	2	5505	4	16845	PRTG	PCGF5
GO:0033539	fatty acid beta-oxidation using acyl-CoA dehydrogenase biological_process	0.41471	1	2	5505	4	16845	SCG3	JAKMIP1
GO:0035596	methylthiotransferase activity molecular_function	0.41471	1	2	5505	4	16845	CEP44	NSUN7
GO:0044042	glucan metabolic process biological_process	0.41472	1	8	5505	21	16845	SCARB1	COL6A5	VPS53	CCDC6	IL12B	GYS2	GYS1	UBN1
GO:0051051	negative regulation of transport biological_process	0.41497	1	8	5505	21	16845	ADAP2	LOC105062765	DDX18	DGKH	DGKD	PLCL2	DGKK	LOC105079334
GO:0000786	nucleosome cellular_component	0.41502	1	13	5505	38	16845	EFNA3	TNP2	TNP1	HK3	LOC105067484	OPN4	BRD1	LOC105064237	H1-6	CD276	CLIP2	RPL23A	PYCR1
GO:0005777	peroxisome cellular_component	0.41583	1	11	5505	30	16845	TERF1	LOC105075450	PANX3	RANBP3	DEUP1	PEX3	TMC2	PEX13	ACOXL	CFAP44	PEX11G
GO:0042579	microbody cellular_component	0.41583	1	11	5505	30	16845	CFAP44	PEX11G	ACOXL	PEX13	TMC2	RANBP3	DEUP1	PEX3	PANX3	LOC105075450	TERF1
GO:0055088	lipid homeostasis biological_process	0.41733	1	3	5505	7	16845	NUDT15	SLC17A8	CUNH11orf87
GO:0051246	regulation of protein metabolic process biological_process	0.41897	1	20	5505	57	16845	PRPF40B	CUNH6orf58	GPHB5	TEX11	PKIB	SPDYA	LOC105077036	CARMIL1	CCNYL1	TCF4	PKIG	SPDYC	PKIA	EIF5A	CUNH8orf88	LDLRAD3	CCNY	LOC105077710	LOC105073351	SLC6A15
GO:0048284	organelle fusion biological_process	0.41946	1	14	5505	39	16845	TSC22D3	TRIM63	PLIN5	FAM83B	HSBP1	LRRFIP2	PFDN4	SEPTIN11	ATM	SLC17A2	APOA4	LMNA	PPARGC1A	SEPTIN14
GO:0032559	adenyl ribonucleotide binding molecular_function	0.4197	1	496	5505	1477	16845	ABCC2	RAB11B	TTL	LOC105064098	PITX1	ABCG4	CUL2	RNASEL	ABCB5	ALPK2	POLQ	P2RY2	NEK10	SRMS	ABCD2	RIPK4	LOC105077036	KCNC4	RND3	LOC105084021	GRIA2	TRANK1	SCYL2	GIMAP8	MYO1B	CKAP5	CAMKK2	OIT3	RILPL1	MAPK10	KIF12	CHRNE	ACSL5	TOR1B	KIF26B	MCMDC2	MYH11	SEPTIN14	SMARCA1	MIS18A	TSSK2	TEFM
GO:0005549	odorant binding molecular_function	0.41979	1	3	5505	7	16845	SLC41A2	BNIP1	TEX15
GO:0043086	negative regulation of catalytic activity biological_process	0.41985	1	15	5505	42	16845	ACACB	PPP1R11	PPFIBP2	BCL2L14	A1CF	PKIA	ALG13	TTC39A	PKIG	TCEAL7	LOC105084142	WFDC3	PPP1R36	PKIB	MTARC1
GO:0044092	negative regulation of molecular function biological_process	0.41985	1	15	5505	42	16845	PPP1R36	PKIB	MTARC1	PPP1R11	ACACB	PPFIBP2	PKIA	BCL2L14	A1CF	WFDC3	TCEAL7	PKIG	LOC105084142	TTC39A	ALG13
GO:0016126	sterol biosynthetic process biological_process	0.42193	1	3	5505	7	16845	NLRP6	DHCR7	PPP4C
GO:0046912	transferase activity	transferring acyl groups	acyl groups converted into alkyl on transfer molecular_function	0.42214	1	3	5505	7	16845	HMGCS2	CCR8	ACLY
GO:0030278	regulation of ossification biological_process	0.42241	1	3	5505	7	16845	LOC105069122	CUNH9orf131	AVPR1B
GO:0042158	lipoprotein biosynthetic process biological_process	0.42289	1	15	5505	42	16845	PIGQ	RIF1	PGAP3	FLVCR2	CCDC136	PIGC	PIGN	UNC80	CMTM2	ITPRIPL1	PIGM	HGSNAT	GIMAP2	CLN3	PIGF
GO:0006553	lysine metabolic process biological_process	0.42361	1	5	5505	13	16845	GAPDH	LOC105068911	MAT2B	LOC105069384	USP16
GO:0009085	lysine biosynthetic process biological_process	0.42361	1	5	5505	13	16845	LOC105068911	GAPDH	USP16	LOC105069384	MAT2B
GO:0009089	lysine biosynthetic process via diaminopimelate biological_process	0.42361	1	5	5505	13	16845	MAT2B	USP16	LOC105069384	GAPDH	LOC105068911
GO:0046451	diaminopimelate metabolic process biological_process	0.42361	1	5	5505	13	16845	LOC105068911	GAPDH	LOC105069384	USP16	MAT2B
GO:0005861	troponin complex cellular_component	0.42392	1	5	5505	13	16845	TNNI3	TNNI1	DIAPH3	TNNT3	COG6
GO:0005865	striated muscle thin filament cellular_component	0.42392	1	5	5505	13	16845	TNNT3	COG6	TNNI3	DIAPH3	TNNI1
GO:0036379	myofilament cellular_component	0.42392	1	5	5505	13	16845	TNNI3	TNNI1	DIAPH3	TNNT3	COG6
GO:0005984	disaccharide metabolic process biological_process	0.42432	1	4	5505	10	16845	HEATR4	CUNH16orf95	TENM1	CCDC81
GO:0045158	electron transporter	transferring electrons within cytochrome b6/f complex of photosystem II activity molecular_function	0.4254	1	3	5505	7	16845	IGF2BP2	CFAP300	LOC123614551
GO:0008610	lipid biosynthetic process biological_process	0.42633	1	61	5505	179	16845	CCDC136	CCDC82	PIGC	DHCR7	PTDSS2	PGAP3	PDSS1	HMGCS2	SCP2	CCDC159	SLC5A3	MSMO1	CMTM2	GRM3	FLVCR2	HS2ST1	NSDHL	ISYNA1	FAR1	ACACB	TKTL2	COLGALT2	CLN3	SC5D	GIMAP2	LOC105076258	ITPRIPL1	HSD17B7	PIGM	NLRP6	LOC105079127	SDR42E1	ZNF180	PIGN	GAL3ST1	DDX25	GLT8D2	LOC105074466	RIF1	PPP4C	LOC105075870	ANO9
GO:0005523	tropomyosin binding molecular_function	0.42702	1	3	5505	7	16845	LMOD3	TMOD4	LMOD2
GO:0051694	pointed-end actin filament capping biological_process	0.42702	1	3	5505	7	16845	LMOD2	LMOD3	TMOD4
GO:0090407	organophosphate biosynthetic process biological_process	0.42738	1	101	5505	298	16845	WLS	RIF1	SLC12A1	LOC105083904	ATP8B1	IP6K1	PANK3	TMEM269	DLL1	GPN1	TMEM131L	ZC3H7B	SUSD4	TRIM36	MEIG1	LOC123619039	TRIM63	AK8	CDON	CHPT1	CKAP5	COASY	ADCY10	ODF2	FAM183A	PIGF	ADIRF	ATIC	HHIPL2	PGAP3	FOSB	NPR1	ADCY2	CCDC82	PIGC	GPD2	SLC5A3	RRM2B	TRIM13	DAZAP1	PACSIN1	SCN2A
GO:0016810	hydrolase activity	acting on carbon-nitrogen (but not peptide) bonds molecular_function	0.42918	1	24	5505	69	16845	GSTA4	APOBEC3B	PADI6	PADI2	APOBEC1	NMUR2	ADAD2	DCTD	ZNF114	LOC105077518	PGLYRP1	LOC105083591	ALPK2	ALLC	PGLYRP2	ADAD1	ADARB1	ADAR	DDX47	GLS	APOBEC4	ATIC	ADAT1	FLII
GO:0005657	replication fork cellular_component	0.42985	1	4	5505	10	16845	HMGN5	CHAF1A	CUNH2orf68	TEFM
GO:0045263	proton-transporting ATP synthase complex	coupling factor F(o) cellular_component	0.42994	1	22	5505	63	16845	DLL1	GPD2	PFDN4	TRIM36	DAZAP1	TMEM131L	CCDC171	SLC12A1	ATP8B1	GPAT4	STK36	TSPAN19	CDON	ADIRF	FAM183A	ODF2	LOC123619039	SCN2A	LOC105064435	MYOM3	DNAJC24	LOC105067192
GO:0043022	ribosome binding molecular_function	0.43024	1	6	5505	16	16845	LETM2	PKD2L1	EIF5A	LOC105071655	LETM1	CETN1
GO:0006536	glutamate metabolic process biological_process	0.43026	1	3	5505	7	16845	CUNH19orf47	HAO1	HAO2
GO:0015114	phosphate ion transmembrane transporter activity molecular_function	0.43147	1	3	5505	7	16845	SLC49A3	SLC34A2	ANKH
GO:0030018	Z disc cellular_component	0.43253	1	3	5505	7	16845	SYNPO2	CCDC146	SYNPO
GO:0031674	I band cellular_component	0.43253	1	3	5505	7	16845	SYNPO2	SYNPO	CCDC146
GO:0001733	galactosylceramide sulfotransferase activity molecular_function	0.43257	1	3	5505	7	16845	HS2ST1	GAL3ST2	GAL3ST1
GO:0050694	galactose 3-O-sulfotransferase activity molecular_function	0.43257	1	3	5505	7	16845	GAL3ST2	GAL3ST1	HS2ST1
GO:0019321	pentose metabolic process biological_process	0.43265	1	4	5505	10	16845	OTOGL	IL33	RP1	RPIA
GO:0071107	response to parathyroid hormone stimulus biological_process	0.43291	1	4	5505	10	16845	STAMBPL1	ATP12A	SLC26A8	NELFE
GO:0003906	DNA-(apurinic or apyrimidinic site) lyase activity molecular_function	0.4335	1	4	5505	10	16845	NEIL3	RASGEF1A	NEIL2	RPS18
GO:0034755	iron ion transmembrane transport biological_process	0.43375	1	3	5505	7	16845	DNAL1	LOC105075450	SLC40A1
GO:0015627	type II protein secretion system complex cellular_component	0.43408	1	5	5505	13	16845	ARHGEF12	KRT9	FLYWCH1	HSPA2	DNAH1
GO:0015628	protein secretion by the type II secretion system biological_process	0.43408	1	5	5505	13	16845	HSPA2	DNAH1	ARHGEF12	FLYWCH1	KRT9
GO:0000339	RNA cap binding molecular_function	0.43446	1	3	5505	7	16845	ZNF354C	PARN	R3HCC1
GO:0000340	RNA 7-methylguanosine cap binding molecular_function	0.43446	1	3	5505	7	16845	ZNF354C	PARN	R3HCC1
GO:0007608	sensory perception of smell biological_process	0.4347	1	3	5505	7	16845	BNIP1	SLC41A2	LOC105083567
GO:0042287	MHC protein binding molecular_function	0.43473	1	3	5505	7	16845	MKX	REEP1	CD74
GO:0042289	MHC class II protein binding molecular_function	0.43473	1	3	5505	7	16845	MKX	CD74	REEP1
GO:0000154	rRNA modification biological_process	0.43522	1	6	5505	16	16845	TRIM54	LOC105072623	CCDC40	FDXACB1	FAM81B	TNNC1
GO:0031167	rRNA methylation biological_process	0.43522	1	6	5505	16	16845	TRIM54	CCDC40	LOC105072623	TNNC1	FDXACB1	FAM81B
GO:0005744	mitochondrial inner membrane presequence translocase complex cellular_component	0.43531	1	3	5505	7	16845	PRTG	CRY1	PCGF5
GO:0008324	cation transmembrane transporter activity molecular_function	0.43576	1	201	5505	601	16845	CAMK2B	PEG10	LOC105072511	SCN3B	PCDH9	KCNA4	GALNT5	AGTPBP1	RASAL2	ATP6V1G3	KRT3	LOC123614368	CMTM2	EPHB4	GNL3L	ATP5MC2	SPATA18	LOC105076257	STX7	TMEM38A	HSP90AA1	LOC105074313	LOC105075450	NIPAL4	KCNQ3	SCNN1G	LOC105063514	RPS21	KCNB2	ASXL3	UBXN8	DNAJC24	SLC34A2	KRT8	DDIT3	MTOR	CCDC166	RPL23A	CPLX2	ATP6V1C1	SAR1B	ASIC5
GO:0044441	cilium part cellular_component	0.43662	1	5	5505	13	16845	CATSPERG	APBA1	KHNYN	DUSP22	CELSR3
GO:0008121	ubiquinol-cytochrome-c reductase activity molecular_function	0.43703	1	5	5505	13	16845	WNT7B	CUNH10orf62	ATRX	SEL1L3	ANKH
GO:0016681	oxidoreductase activity	acting on diphenols and related substances as donors	cytochrome as acceptor molecular_function	0.43703	1	5	5505	13	16845	ANKH	SEL1L3	ATRX	WNT7B	CUNH10orf62
GO:0008652	cellular amino acid biosynthetic process biological_process	0.43783	1	30	5505	87	16845	FAM78A	HAO2	DHFR	HAO1	LOC105068911	PDK3	USP16	LOC105075503	PTDSS2	RNASE13	GAPDH	GLUL	ALPK2	MTR	MAT1A	CLMN	CCNB2	SYTL4	LOC105077518	SLC49A3	LGSN	LOC105069384	ACAN	PKNOX1	RIMKLA	DUS2	ENTPD4	MAT2B	LOC105070438	TMEM202
GO:0031412	gas vesicle organization biological_process	0.4381	1	5	5505	13	16845	CCDC63	ASB18	NONO	SOGA3	PFDN4
GO:0004506	squalene monooxygenase activity molecular_function	0.43819	1	3	5505	7	16845	USP43	SQLE	DPYSL4
GO:0009108	coenzyme biosynthetic process biological_process	0.4385	1	23	5505	66	16845	GPN1	ABCG5	MEIG1	MAT1A	LOC105064467	POLQ	TMEM102	LOC105078394	PDK3	DHFR	WLS	PANK3	COASY	SRP54	AK8	TPK1	GMPR	MOCS1	PARD3	PRDM8	SLC25A47	TEKT5	PDE4A
GO:0004140	dephospho-CoA kinase activity molecular_function	0.4387	1	4	5505	10	16845	LOC105078394	COASY	AK8	PRDM8
GO:0051536	iron-sulfur cluster binding molecular_function	0.4387	1	39	5505	114	16845	RAB3B	PDE4A	RPL37	RHBG	RNF213	NLGN4X	LOC105081208	LOC105082311	MOCS1	HSPA4L	LOC105082310	SYTL4	TAP2	CEP44	ISCU	CISD1	AREG	RFESD	RP1	FAT1	LANCL3	MLH3	NFU1	MAPK15	EFR3B	TTLL7	LOC105067534	SEPTIN8	NPY2R	TTC3	FDX1	HOXA11	COL6A5	FDX2	FBXL4	NSUN7	COL6A6	LOC105077419	RSAD2
GO:0051540	metal cluster binding molecular_function	0.4387	1	39	5505	114	16845	MLH3	LANCL3	NFU1	FAT1	RP1	MAPK15	CEP44	TAP2	AREG	CISD1	ISCU	RFESD	NLGN4X	HSPA4L	MOCS1	LOC105082311	LOC105081208	LOC105082310	SYTL4	RAB3B	RPL37	PDE4A	RNF213	RHBG	FBXL4	NSUN7	RSAD2	LOC105077419	COL6A6	FDX1	TTC3	FDX2	HOXA11	COL6A5	NPY2R	TTLL7	EFR3B	LOC105067534	SEPTIN8
GO:0016843	amine-lyase activity molecular_function	0.43874	1	3	5505	7	16845	CD101	PON3	PON2
GO:0016844	strictosidine synthase activity molecular_function	0.43874	1	3	5505	7	16845	PON3	CD101	PON2
GO:0045132	meiotic chromosome segregation biological_process	0.43875	1	3	5505	7	16845	NECTIN4	LYST	SGO2
GO:0016010	dystrophin-associated glycoprotein complex cellular_component	0.43923	1	7	5505	19	16845	SGCA	SMIM18	SGCB	DAG1	SLITRK6	LOC105068014	NLGN1
GO:0043531	ADP binding molecular_function	0.43967	1	20	5505	57	16845	PRTG	SEPTIN12	ABCC3	TAP1	NLRP6	LOC105073298	ABCC2	ORC1	GET3	DNAH2	LONP1	LOC105064279	RHOF	SEPTIN3	NLRP3	ABCF1	ABCC4	AK9	ABCC11	LOC105080128
GO:0042162	telomeric DNA binding molecular_function	0.44041	1	6	5505	16	16845	PPARGC1B	TERF1	LOC105067298	ACD	CUNH16orf92	LOC105069780
GO:0009066	aspartate family amino acid metabolic process biological_process	0.44046	1	8	5505	22	16845	GAPDH	LOC105068911	MAT2B	GRAMD1C	SLC7A6OS	MTR	USP16	LOC105069384
GO:0009790	embryo development biological_process	0.44054	1	8	5505	22	16845	EMILIN1	TPM1	HSBP1	LAMA1	LAMA2	TSKS	LAMA3	LOC123612038
GO:0016197	endosomal transport biological_process	0.44209	1	6	5505	16	16845	KIF9	SYCE1L	SLC17A8	PRC1	FOXQ1	SPA17
GO:0006733	oxidoreduction coenzyme metabolic process biological_process	0.44275	1	8	5505	22	16845	CUNH1orf43	RPIA	SLC25A47	TEKT5	PDE4A	LOC105064467	GMPR	DRD1
GO:0032784	regulation of DNA-dependent transcription	elongation biological_process	0.44324	1	5	5505	13	16845	LOC105080863	GTF2F1	DNAH17	EHMT2	MYT1L
GO:0016011	dystroglycan complex cellular_component	0.44371	1	5	5505	13	16845	SGCA	SMIM18	LOC105068014	SGCB	NLGN1
GO:0016012	sarcoglycan complex cellular_component	0.44371	1	5	5505	13	16845	LOC105068014	SMIM18	SGCA	SGCB	NLGN1
GO:0007088	regulation of mitosis biological_process	0.44489	1	9	5505	25	16845	PTGES3L	CD207	TPM1	HOOK1	EPS15	LOC105083813	MAP3K7CL	OLFML3	SOGA3
GO:0051783	regulation of nuclear division biological_process	0.44489	1	9	5505	25	16845	HOOK1	CD207	TPM1	PTGES3L	MAP3K7CL	OLFML3	SOGA3	LOC105083813	EPS15
GO:0031099	regeneration biological_process	0.44506	1	6	5505	16	16845	RNF150	FKBP6	GJA1	TLR7	SLC36A3	LOC105076754
GO:0042246	tissue regeneration biological_process	0.44506	1	6	5505	16	16845	SLC36A3	LOC105076754	FKBP6	GJA1	TLR7	RNF150
GO:0048589	developmental growth biological_process	0.44506	1	6	5505	16	16845	GJA1	TLR7	FKBP6	LOC105076754	SLC36A3	RNF150
GO:0022890	inorganic cation transmembrane transporter activity molecular_function	0.44533	1	160	5505	478	16845	LOC123612952	LOC105067192	NPHP1	SEL1L3	CHIC1	KCNQ2	WNT7B	SCN2A	CD300LF	TTBK1	PLIN1	AGBL1	DYNLL1	EYA3	TSPAN19	SCN4A	LOC105078187	RTKN2	BECN2	ATP2B3	NECTIN4	DAZAP1	RHCG	TSKS	LOC105083567	KRT26	LOC105080863	ASB15	EGR3	ATP6V0A4	GPD2	ONECUT2	MCUB	GNG4	CAP2	LOC123619039	NIPA1	LOC105079896	SPACA1	BMP2	ADIRF	SLC40A1
GO:0045202	synapse cellular_component	0.44534	1	5	5505	13	16845	RPH3A	GASK1A	ARFGAP1	TRIM46	ENTPD1
GO:0005944	1-phosphatidylinositol-4-phosphate 3-kinase	class IB complex cellular_component	0.44569	1	4	5505	10	16845	PIK3R6	LOC123618679	LOC105067428	PLEKHG5
GO:0035014	phosphatidylinositol 3-kinase regulator activity molecular_function	0.44569	1	4	5505	10	16845	PLEKHG5	PIK3R6	LOC105067428	LOC123618679
GO:0046935	1-phosphatidylinositol-3-kinase regulator activity molecular_function	0.44569	1	4	5505	10	16845	PLEKHG5	LOC105067428	LOC123618679	PIK3R6
GO:0016730	oxidoreductase activity	acting on iron-sulfur proteins as donors molecular_function	0.44651	1	5	5505	13	16845	TIMELESS	LOC105082335	DLEC1	WAS	ZSCAN12
GO:0080135	regulation of cellular response to stress biological_process	0.44672	1	6	5505	16	16845	AKAP3	UBAC1	AKAP4	SHLD1	DDIT3	IFI16
GO:0003735	structural constituent of ribosome molecular_function	0.44732	1	135	5505	426	16845	LOC105063529	RPL19	LOC123619698	FBXO17	RPL3L	LOC105069142	SOX5	TBXT	LOC105071532	LOC105079631	MRPS21	XKRX	LOC105079589	SLC35E4	MRPS18C	LOC105084198	DCBLD2	CAGE1	NNAT	RNF224	TCEA2	LOC105081508	CCDC40	LTN1	LOC105071878	RPS21	ASXL3	ARHGAP44	CDS1	RPL23A	LOC105079061	RPS29	LOC105080754	LOC105072222	CILK1	THBS4	RPL6	RPL14	RPL4	ARHGEF38	LOC105077984	CLCN2
GO:0042600	chorion cellular_component	0.4486	1	20	5505	58	16845	MBTPS2	LOC123612871	CDC42EP1	POM121L2	GSX2	PRICKLE3	TRIB2	NOS3	SLC1A4	PRDM11	ABCC9	PRRG3	LRP1	TRAPPC2L	MMP25	IL17RA	COLCA2	ACSF2	HPS6	CCDC136
GO:0030155	regulation of cell adhesion biological_process	0.44883	1	7	5505	19	16845	LAMA2	TSKS	EMILIN1	TPM1	LAMA3	LAMA1	HSBP1
GO:0042302	structural constituent of cuticle molecular_function	0.44897	1	6	5505	16	16845	EXD3	FAM217B	LOC105075316	SPOUT1	SLC35E1	SEPTIN14
GO:0019904	protein domain specific binding molecular_function	0.4491	1	5	5505	13	16845	OPHN1	ICA1L	ICA1	PITX1	PICK1
GO:0000105	histidine biosynthetic process biological_process	0.44931	1	6	5505	16	16845	LOC105077518	DUS2	HAO1	HAO2	CLMN	ALPK2
GO:0046148	pigment biosynthetic process biological_process	0.44934	1	9	5505	25	16845	LOC105078907	ZBTB12	MTX1	SMIM42	NES	SPATS2L	ZWILCH	LOC105080831	IGFBP4
GO:0007091	metaphase/anaphase transition of mitotic cell cycle biological_process	0.45113	1	8	5505	22	16845	TPM1	CD207	HOOK1	PTGES3L	MAP3K7CL	OLFML3	SOGA3	EPS15
GO:0007094	mitotic spindle assembly checkpoint biological_process	0.45113	1	8	5505	22	16845	TPM1	CD207	HOOK1	PTGES3L	MAP3K7CL	OLFML3	SOGA3	EPS15
GO:0030071	regulation of mitotic metaphase/anaphase transition biological_process	0.45113	1	8	5505	22	16845	EPS15	MAP3K7CL	OLFML3	SOGA3	PTGES3L	TPM1	CD207	HOOK1
GO:0031577	spindle checkpoint biological_process	0.45113	1	8	5505	22	16845	PTGES3L	TPM1	CD207	HOOK1	EPS15	MAP3K7CL	SOGA3	OLFML3
GO:0044784	metaphase/anaphase transition of cell cycle biological_process	0.45113	1	8	5505	22	16845	HOOK1	TPM1	CD207	PTGES3L	MAP3K7CL	OLFML3	SOGA3	EPS15
GO:0045839	negative regulation of mitosis biological_process	0.45113	1	8	5505	22	16845	TPM1	CD207	HOOK1	PTGES3L	OLFML3	MAP3K7CL	SOGA3	EPS15
GO:0045841	negative regulation of mitotic metaphase/anaphase transition biological_process	0.45113	1	8	5505	22	16845	MAP3K7CL	SOGA3	OLFML3	EPS15	TPM1	CD207	HOOK1	PTGES3L
GO:0051784	negative regulation of nuclear division biological_process	0.45113	1	8	5505	22	16845	PTGES3L	HOOK1	TPM1	CD207	EPS15	MAP3K7CL	OLFML3	SOGA3
GO:0071173	spindle assembly checkpoint biological_process	0.45113	1	8	5505	22	16845	EPS15	MAP3K7CL	OLFML3	SOGA3	PTGES3L	HOOK1	CD207	TPM1
GO:0071174	mitotic spindle checkpoint biological_process	0.45113	1	8	5505	22	16845	HOOK1	TPM1	CD207	PTGES3L	SOGA3	MAP3K7CL	OLFML3	EPS15
GO:1902099	regulation of metaphase/anaphase transition of cell cycle biological_process	0.45113	1	8	5505	22	16845	CD207	TPM1	HOOK1	PTGES3L	MAP3K7CL	OLFML3	SOGA3	EPS15
GO:1902100	negative regulation of metaphase/anaphase transition of cell cycle biological_process	0.45113	1	8	5505	22	16845	CD207	TPM1	HOOK1	PTGES3L	OLFML3	MAP3K7CL	SOGA3	EPS15
GO:0043015	gamma-tubulin binding molecular_function	0.45162	1	6	5505	16	16845	CEP57L1	CEP57	MYH7B	RACGAP1	GPAM	CCDC157
GO:0010466	negative regulation of peptidase activity biological_process	0.45347	1	7	5505	19	16845	A1CF	BCL2L14	MTARC1	WFDC3	ALG13	ACACB	PPFIBP2
GO:0007623	circadian rhythm biological_process	0.45379	1	6	5505	16	16845	HSP90AA1	RNF32	CIART	LOC105074395	CIPC	NFIL3
GO:0012507	ER to Golgi transport vesicle membrane cellular_component	0.45408	1	11	5505	31	16845	FEZF1	DEPDC1B	NUP153	SEC24B	WAS	CRIP3	SEC23A	SEC23B	FEZF2	SYTL4	NANOS2
GO:0030127	COPII vesicle coat cellular_component	0.45408	1	11	5505	31	16845	SEC23A	SEC23B	FEZF2	NANOS2	SYTL4	WAS	CRIP3	DEPDC1B	NUP153	SEC24B	FEZF1
GO:0030134	ER to Golgi transport vesicle cellular_component	0.45408	1	11	5505	31	16845	FEZF1	DEPDC1B	SEC24B	NUP153	CRIP3	WAS	FEZF2	SEC23A	SEC23B	NANOS2	SYTL4
GO:0016616	oxidoreductase activity	acting on the CH-OH group of donors	NAD or NADP as acceptor molecular_function	0.45462	1	28	5505	82	16845	SDR42E2	MAT2B	HSD17B7	LOC105079127	PYCR2	BLVRB	BDH2	FAR1	LOC105077944	ADH5	CUNH1orf43	COLGALT2	ME3	HSD3B7	SQLE	DRD1	LOC105076579	LOC105076580	IL4I1	NSDHL	UGDH	EHHADH	HADH	LDHAL6B	MAP7	H6PD	PYCR1	SDR42E1
GO:0045786	negative regulation of cell cycle biological_process	0.4552	1	9	5505	25	16845	PTGES3L	HOOK1	CD207	TPM1	LOC105067725	EPS15	OLFML3	MAP3K7CL	SOGA3
GO:0005768	endosome cellular_component	0.45527	1	10	5505	28	16845	SLC17A8	KIF9	A1CF	PRC1	ALG13	MTARC1	FOXQ1	LOC105080848	CKAP5	SOX5
GO:0048511	rhythmic process biological_process	0.45662	1	7	5505	19	16845	LOC105074395	SCEL	NFIL3	CIPC	RNF32	CIART	HSP90AA1
GO:0046914	transition metal ion binding molecular_function	0.45778	1	510	5505	1538	16845	GPR101	ENPP4	PRKN	AEBP1	ZFAND6	LOC105074477	ZBTB12	CPA5	ESRRB	CREB3L3	ZNF521	METAP1	ZSWIM1	SLC5A11	WAS	GATA6	MLH3	AOC2	ELF2	LOC105079140	PEX12	RNPEPL1	TRDN	LOC105068418	ZNF75D	TRIM46	LOC105073055	NTMT1	TRIM42	EFNB3	LOC105070785	SKAP2	ZCCHC7	ZFP69B	APOBEC1	SFTPB	VDR	TMEM269	ZMAT4	ZNF774	TRIM36	TTC3
GO:0005548	phospholipid transporter activity molecular_function	0.45791	1	8	5505	22	16845	LOC105062803	ZNF710	PITPNM1	LOC105066805	LOC105066854	LOC105066027	LOC105080710	PLSCR3
GO:0000902	cell morphogenesis biological_process	0.45826	1	30	5505	88	16845	MAPK8IP2	CCDC122	LRRFIP2	CD226	IGBP1	KIAA0586	BBIP1	RSPH9	ISL2	LOC123618679	CCDC197	LOC123612047	GALNT5	CUNH9orf131	ADGRG1	LOC123615425	HOATZ	LOXL1	FAM170A	SSH2	NLGN4X	CTSO	DRAXIN	GCC1	PTMS	EDEM3	HERPUD1	RSPH6A	ACVR1	TYRP1
GO:0032989	cellular component morphogenesis biological_process	0.45826	1	30	5505	88	16845	PTMS	EDEM3	GCC1	DRAXIN	TYRP1	ACVR1	RSPH6A	HERPUD1	CUNH9orf131	GALNT5	LOC123612047	CTSO	NLGN4X	SSH2	LOC123615425	ADGRG1	FAM170A	LOXL1	HOATZ	ISL2	IGBP1	BBIP1	KIAA0586	RSPH9	CCDC197	LOC123618679	CCDC122	MAPK8IP2	CD226	LRRFIP2
GO:0008053	mitochondrial fusion biological_process	0.4583	1	12	5505	34	16845	SLC17A2	SEPTIN11	PFDN4	TSC22D3	APOA4	PPARGC1A	FAM83B	PLIN5	TRIM63	LRRFIP2	SEPTIN14	HSBP1
GO:0048856	anatomical structure development biological_process	0.45844	1	95	5505	285	16845	CCDC136	ACSF2	VASH2	GPR15	CCDC197	LOC123618679	FKBP6	NFATC1	LOC123612038	KIAA0586	BBIP1	CTSO	LOC105074542	GALNT5	SYT8	LAMA2	GJA1	PDPN	ACVR1	RSPH6A	HERPUD1	TPM1	CFAP74	PTMS	EDEM3	TLR7	CDC42EP1	KDF1	LOC105082765	LRP1	RUFY4	EMILIN1	PRRG3	SLC1A4	GRAP2	CUNH19orf44	LRRFIP2	CCDC122	HPS6	CHST8	IZUMO3	LOC105068155
GO:0016055	Wnt receptor signaling pathway biological_process	0.45955	1	18	5505	52	16845	WNT3A	CTR9	WNT3	WNT5A	TSC2	CSPP1	WNT4	DRAXIN	WNT10A	LOXL1	WNT8A	WNT8B	GALNT5	WNT1	LOC105075941	COG1	LOC105078674	WNT7B
GO:0008716	D-alanine-D-alanine ligase activity molecular_function	0.46069	1	5	5505	13	16845	RIMKLA	SYN1	CPS1	TTLL13	ACACB
GO:0032993	protein-DNA complex cellular_component	0.46154	1	15	5505	45	16845	EFNA3	CHAF1A	TNP2	TNP1	HK3	LOC105067484	OPN4	H1-6	LOC105064237	BRD1	CD276	RPL23A	CLIP2	HMGN5	PYCR1
GO:0046058	cAMP metabolic process biological_process	0.46193	1	6	5505	16	16845	ADCY1	GJB4	ADCY8	DPP8	ETV4	ADCY2
GO:0009061	anaerobic respiration biological_process	0.46249	1	12	5505	34	16845	PCM1	PNPLA7	MYO1E	HACL1	SDC2	SPTB	GPR139	LRCH1	EMILIN1	TRAM1	LOC105062698	YAP1
GO:0043229	intracellular organelle cellular_component	0.46278	1	1052	5505	3213	16845	POC1B	RAB3IL1	SCRIB	LOC123617428	LHFPL5	MAN1A1	CFAP43	KRT74	LOC105065861	MAP3K1	HSP90AA1	LOC105074919	LOC105066956	TPM1	CMC1	JAKMIP1	RASGRF1	FAT1	CCDC194	PEG10	EDEM3	SPATS2	VTCN1	ATP6V1G3	LOC123616978	LOC105082364	GLCCI1	SHCBP1L	GALNT5	ANXA13	KIF3A	ANXA11	MYO1E	TMEM174	BDNF	YIPF2	ANKRD31	SAR1B	IFT43	GPANK1	KRT79	EFNA3
GO:0016272	prefoldin complex cellular_component	0.46309	1	11	5505	32	16845	OLFML3	LMNTD2	GOLM1	THAP6	CCDC194	LOC105080108	PFDN4	KRT19	TEKT2	LOC123619039	SPATA18
GO:0044699	single-organism process biological_process	0.46529	1	2065	5505	6356	16845	CDC7	PRKN	DNAH1	LOC105074477	LOC105083567	AKNAD1	CAV3	LOC105064946	GPR4	AQP9	LOC105075642	LOC105070486	SPESP1	LITAFD	LOC105068305	MC2R	MIS12	TTC13	UTS2R	SPP2	LMOD3	FCRL4	STX10	LOC105071256	AOC2	LOC105079325	SAPCD2	FSIP1	KRT40	TRPA1	ADGRF2	SLCO1C1	DNAH14	LOC105072729	LOC105076764	ABLIM3	CAMK1	ANO4	TEKT2	PFKFB4	SLC18A2	MRE11
GO:0051640	organelle localization biological_process	0.46598	1	7	5505	19	16845	ADGRG7	SULT2A1	TSR1	IGBP1	ITPR2	CCDC40	HSP90AA1
GO:0008200	ion channel inhibitor activity molecular_function	0.46729	1	44	5505	130	16845	FES	SCLY	SAR1B	LOC105069486	FBXL8	FLACC1	OSBPL10	LOC105070200	MKX	PDE7A	SDS	LOC105074336	TRAM1	CD320	ADAMTS16	CSPP1	MYO1H	FAM178B	MED15	CUNH20orf27	THUMPD3	CCNJL	TRIP12	ANKRD65	KIAA1549L	HECTD4	LOC105069384	CLTRN	MAML1	ACAD11	MTOR	NAV2	LOC105081925	RANBP10	POU4F2	MUC5B	SCN9A	SERTAD4	ADAM22	CEP85	ABCA7	LOC123612952
GO:0016247	channel regulator activity molecular_function	0.46729	1	44	5505	130	16845	CUNH20orf27	THUMPD3	CCNJL	TRIP12	CSPP1	MYO1H	FAM178B	MED15	ACAD11	MTOR	ANKRD65	KIAA1549L	HECTD4	LOC105069384	CLTRN	MAML1	MKX	PDE7A	FES	SCLY	SAR1B	LOC105069486	FBXL8	FLACC1	OSBPL10	LOC105070200	CD320	ADAMTS16	SDS	LOC105074336	TRAM1	ADAM22	CEP85	SCN9A	SERTAD4	CCDC158	ABCA7	RAE1	LOC123612952	RANBP10	POU4F2	NAV2
GO:0016248	channel inhibitor activity molecular_function	0.46729	1	44	5505	130	16845	HECTD4	LOC105069384	ANKRD65	KIAA1549L	CLTRN	MAML1	ACAD11	MTOR	CSPP1	FAM178B	MED15	MYO1H	CUNH20orf27	THUMPD3	TRIP12	CCNJL	SDS	LOC105074336	TRAM1	CD320	ADAMTS16	FES	SCLY	SAR1B	FBXL8	LOC105069486	LOC105070200	OSBPL10	FLACC1	PDE7A	MKX	ABCA7	RAE1	LOC123612952	CCDC158	SCN9A	SERTAD4	ADAM22	CEP85	MUC5B	NAV2	LOC105081925
GO:0004016	adenylate cyclase activity molecular_function	0.46741	1	7	5505	19	16845	ADCY8	DPP8	ADCY2	ADCY1	GJB4	SENP1	ETV4
GO:0004721	phosphoprotein phosphatase activity molecular_function	0.46788	1	40	5505	118	16845	PPM1A	RNGTT	LOC105070026	DNAJC6	SSH1	PTPRK	SYCE1L	LOC105071204	PTPRQ	SSH2	CDC25B	CDC14A	PTPDC1	PTPRJ	ADGRV1	DUSP21	DUSP18	MTMR2	CDKN3	PTPN5	STYXL1	PTPN14	DUSP22	LOC105067067	TIGD3	PTPN20	PTPRZ1	DUSP10	PTPMT1	LOC105083193	DUSP9	DUSP13	DUSP4	STYXL2	PTPN3	MTMR7	LOC105078090	PTEN	EPM2A	DUSP19
GO:0071704	organic substance metabolic process biological_process	0.46854	1	2237	5505	6784	16845	AHRR	KRT8	IL4I1	RPL23A	RNGTT	CCDC153	DDX3X	GPHB5	L3MBTL1	CASP8	USP44	TIGD4	LOC105071878	TPT1	TCF4	ABCC6	LOC105080698	KATNA1	LOC105083193	ARIH1	DDX25	SIAH1	LOC123619698	PRSS2	RPL19	SCARB1	LHX1	LOC105068409	PROSER3	FGFR1OP2	AKT1	FBXO17	GDF9	LOC105068166	CATSPER3	LOC105080523	FAR1	TXN	STK33	ZHX2	AGTPBP1	LOC105080832
GO:0004536	deoxyribonuclease activity molecular_function	0.46977	1	48	5505	142	16845	STMN4	DMXL2	LOC105061839	TRIM6	TRIM15	FCER2	CCDC92	RUFY4	TMCC3	SRCIN1	LOC105080387	GOLM1	SYNGAP1	STMN2	LOC105077036	CAST	LOC105065663	CCDC27	ALMS1	RASAL2	MND1	LOC105066599	RAE1	TEKT1	LOC105078025	JAKMIP1	CCDC127	DNAH3	PML	NUGGC	IHO1	IFI35	BECN2	CD207	TRIM66	CENPK	SYCP3	SPATA18	BCAP29	RAB3IL1	CFAP73	SEPTIN14
GO:0006073	cellular glucan metabolic process biological_process	0.47198	1	7	5505	19	16845	CCDC6	GYS2	SCARB1	GYS1	UBN1	COL6A5	VPS53
GO:0016709	oxidoreductase activity	acting on paired donors	with incorporation or reduction of molecular oxygen	NAD(P)H as one donor	and incorporation of one atom of oxygen molecular_function	0.47199	1	12	5505	34	16845	LOC105072853	FMO5	GJD2	LOC105068092	USP43	IL4I1	LOC105070489	NOS3	FMO1	DPYSL4	LOC105070500	SQLE
GO:0008173	RNA methyltransferase activity molecular_function	0.47539	1	22	5505	65	16845	GDAP1L1	LOC105072623	SLA2	FAM81B	PRMT7	FBL	TNNC1	TRMT2B	MPI	ASIC4	ORC1	PRMT8	LOC123617428	CCDC40	THUMPD2	TARBP1	PRMT1	TRIM54	METTL1	FDXACB1	LARGE2	METTL5
GO:0009539	photosystem II reaction center cellular_component	0.47631	1	9	5505	26	16845	DEPDC4	F11	FAM126A	LOC105069811	SLC49A4	LOC105073566	GGN	MBD5	LOC105070882
GO:0042765	GPI-anchor transamidase complex cellular_component	0.47654	1	5	5505	14	16845	NPY1R	PPP6R1	LOC105075536	CLN3	ITPRIPL1
GO:0003724	RNA helicase activity molecular_function	0.47664	1	26	5505	76	16845	AK9	ABCF1	BMS1	KATNAL1	RAD17	LONP1	KATNA1	SEPTIN8	MMAA	MYO1E	SEPTIN14	ABCC3	SEPTIN12	NAV1	RUVBL1	RABL3	ATAD2	DNAH6	PSMC5	DNAH12	AK8	ELF2	DNAH3	GIMAP8	KATNAL2	ABCF2
GO:0016301	kinase activity molecular_function	0.47671	1	343	5505	1028	16845	ACRV1	P2RY2	NEK10	SRMS	RIPK4	ALPK2	ATM	ABCG4	NEK2	CUL2	RNASEL	ABCB5	LOC105064061	SDS	ABCC2	ZKSCAN4	LOC105064098	IP6K1	PFKL	SPACA4	AK8	SYCE3	CKAP5	CAMKK2	LOC123616834	LOC105065103	RILPL1	PFKFB1	PFKFB3	SCYL2	PBK	CLUL1	MYO1B	CDKL3	NUAK2	LOC105061658	LOC105063647	CUNH4orf50	SYCP3	SMARCA1	GK2	MAP3K12
GO:0031640	killing of cells of other organism biological_process	0.4769	1	23	5505	67	16845	TOP2A	SLC2A3	KLHL12	SHC4	TMEM255B	KDF1	GPC6	TPT1	SHC1	RASGRF1	DNAH7	PTCH2	TMEM255A	PTPRZ1	LOC123617557	MRE11	LOC105083567	TECPR2	APOA4	IFIH1	ST3GAL2	KRT78	SLC25A13
GO:0044364	disruption of cells of other organism biological_process	0.4769	1	23	5505	67	16845	IFIH1	TECPR2	LOC105083567	APOA4	KRT78	SLC25A13	ST3GAL2	TMEM255A	PTPRZ1	PTCH2	DNAH7	MRE11	LOC123617557	GPC6	KDF1	RASGRF1	SHC1	TPT1	SLC2A3	KLHL12	TOP2A	SHC4	TMEM255B
GO:0051094	positive regulation of developmental process biological_process	0.47697	1	8	5505	23	16845	MTDH	ITGA3	PIGM	LOC105074542	LOC105068155	IGSF5	SYT8	IL12A
GO:0006915	apoptotic process biological_process	0.47716	1	60	5505	179	16845	TBC1D2B	TNFRSF12A	STIL	ISOC1	GPS2	BIK	COBLL1	PYROXD2	PCDH10	SYT8	LOC105074542	CASP1	PPP2R1B	DNAH10	IFIH1	MTARC1	BAD	ITGA3	IGFLR1	LOC105080022	MMP11	ALG13	LOC105068833	TEX55	CASP8	CSPP1	DEDD	NT5C3A	IGSF5	PIDD1	CC2D2A	LOC123616537	MTDH	SEC14L1	LTBP2	A1CF	CFLAR	ELOC	HLF	FRS3	LOC105065212	TNFAIP8L1
GO:0012501	programmed cell death biological_process	0.47716	1	60	5505	179	16845	TBC1D2B	TNFRSF12A	BIK	ISOC1	STIL	GPS2	SYT8	PCDH10	PYROXD2	COBLL1	PPP2R1B	LOC105074542	CASP1	DNAH10	MTARC1	IFIH1	LOC105080022	BAD	IGFLR1	ITGA3	ALG13	MMP11	TEX55	LOC105068833	DEDD	PIDD1	NT5C3A	IGSF5	CASP8	CSPP1	MTDH	LTBP2	SEC14L1	LOC123616537	CC2D2A	ELOC	FRS3	HLF	CFLAR	A1CF	LOC105077028	DSC1
GO:0010605	negative regulation of macromolecule metabolic process biological_process	0.47738	1	24	5505	70	16845	CUNH8orf88	TTPAL	LOC105080108	MND1	LOC105080848	DDIT3	PKIA	TPT1	MMGT1	CUNH6orf58	CUL3	DMAP1	HEXIM2	MAEL	IFI16	WDR59	TCF4	PKIG	LOC105077036	PPEF1	CIPC	PLA2G4E	PKIB	NUCB2
GO:0006612	protein targeting to membrane biological_process	0.47844	1	20	5505	58	16845	ABCF1	CUNH19orf44	SRP19	SRP72	LOC105073767	ABCA7	SLC16A12	GET3	IPCEF1	SRP54	GPN1	LOC105073766	LOC105073770	SRP68	DNA2	IMPG2	TAP1	TAP2	PFKFB3	LOC105071392
GO:0016763	transferase activity	transferring pentosyl groups molecular_function	0.47872	1	13	5505	37	16845	QTRT1	EVI5L	HDX	CXXC4	PARP11	PARP9	PARP4	QTRT2	GMPR	CLMN	PARP6	COLEC12	PARP16
GO:0035064	methylated histone residue binding molecular_function	0.4804	1	2	5505	5	16845	UPB1	NEGR1
GO:0033692	cellular polysaccharide biosynthetic process biological_process	0.48041	1	12	5505	34	16845	BEAN1	RAPH1	TENM1	GLT8D2	SCARB1	COL6A5	VPS53	CCDC6	GYS2	GYS1	UBN1	SLC5A3
GO:0022624	proteasome accessory complex cellular_component	0.48053	1	4	5505	11	16845	PSME2	PSME3	LOC123616537	PSME1
GO:0006470	protein dephosphorylation biological_process	0.48101	1	34	5505	100	16845	MTMR7	PTPN3	DUSP4	DUSP13	DUSP9	EPM2A	DUSP19	PTEN	LOC105078090	SLC6A15	PTPN14	LOC105083193	PTPMT1	PTPRZ1	DUSP10	PTPN20	MTMR2	DUSP18	PTPN5	CDKN3	SSH2	PTPRQ	LOC105071204	DNAJC6	SSH1	PTPRK	LOC105070026	RNGTT	DUSP21	ADGRV1	PTPRJ	PTPDC1	CDC14A	CDC25B
GO:0033177	proton-transporting two-sector ATPase complex	proton-transporting domain cellular_component	0.48139	1	49	5505	146	16845	GPAT4	LOC105076257	CCDC171	IHO1	BECN2	TSKS	PFDN4	DAZAP1	KRT3	KRT26	GNL3L	ATP5MC2	GPD2	ATP6V0A4	GALNT5	LOC105067192	TTBK1	SCN2A	SYCE1L	RASAL2	PEG10	PCDH9	TSPAN19	ZNF532	SPATA24	ATP8B1	GOLM1	SYNGAP1	CCDC92	SLC12A1	LRRFIP2	MTR	TRIM36	LOC123616153	SAR1B	TMEM131L	DLL1	KRT8	MYOM3	DNAJC24	LOC123619039
GO:0052689	carboxylic ester hydrolase activity molecular_function	0.48291	1	20	5505	59	16845	VARS2	PLA2G2C	ABHD11	PLA2G2F	PON3	ABHD8	PLA2G2E	LOC105073775	ABHD16B	PLA2G12B	LRP5	PROCA1	PLA2G5	LOC105083419	PLA2G3	LRP2	PON2	PTRH1	ABHD17A	PLA2G2A
GO:0043226	organelle cellular_component	0.48501	1	1052	5505	3217	16845	COL1A2	P2RX7	LOC105074313	CCDC171	GSG1L2	CLCN2	MAG	ODAD1	LOC105077984	LOC105080520	RPL4	RPL6	MXD3	LOC105076766	NCAPH	MED29	LOC105070722	RPS28	CAVIN4	LOC105064956	RPL35	SLK	PEX3	RNF149	LOC105083616	AMOT	LOC105075238	LOC105075876	DCBLD2	SLC35E4	PROM1	PIGN	LOC105075233	DDHD1	LOC105065378	TBKBP1	LOC105069142	KAT7	ARC	FES	KRTAP29-1	TAF9B
GO:0006338	chromatin remodeling biological_process	0.48553	1	16	5505	46	16845	MYBL1	CHD5	RASSF8	SMARCA1	DRC7	AKNAD1	ZC4H2	PLK1	FAM170A	MOXD1	CUNH3orf20	LOC105064946	CENPN	LDLRAD3	RERGL	GALNT5
GO:0070070	proton-transporting V-type ATPase complex assembly biological_process	0.48662	1	10	5505	29	16845	LOC123618842	ASPM	DNAI3	GPD2	ATP2B3	RNF152	LOC105084075	MS4A10	ELOA	LRRC71
GO:0070072	vacuolar proton-transporting V-type ATPase complex assembly biological_process	0.48662	1	10	5505	29	16845	MS4A10	LRRC71	ELOA	ASPM	LOC123618842	GPD2	ATP2B3	DNAI3	LOC105084075	RNF152
GO:0016209	antioxidant activity molecular_function	0.48704	1	15	5505	44	16845	NXN	FAM217A	PRDX2	NUF2	PHACTR3	PDIA2	NME8	PDIA5	NXNL1	GPX3	LOC105082005	GPX7	TXNDC8	PRDX5	TXN
GO:0007010	cytoskeleton organization biological_process	0.48749	1	131	5505	395	16845	EHBP1	STMN2	MDM1	DDHD1	SPIRE2	FMNL1	TSPOAP1	MEX3B	TSR1	PIERCE1	LOC105067085	LOC105080435	PRRG3	RUFY4	CORO1B	SCARB1	DMTN	LOC105077066	ACTN3	SOX5	FGFR1OP2	HPCAL4	MBD5	DDIT3	CAPZA3	LOC123614433	FAM76A	LMOD2	CCDC153	PHF21A	TEX2	PLEKHH1	SYT17	SPTBN4	IGF2BP1	EPB41L3	LOC105073577	CREG2	MAP7D3	ARID3C	F2RL1	XIRP1
GO:0050793	regulation of developmental process biological_process	0.4951	1	22	5505	66	16845	IGSF5	LAMA3	MTDH	PIGM	TPM1	CUNH9orf131	LOC105069122	SYT8	LAMA2	LOC123612047	LOC105074542	HSBP1	AVPR1B	TSKS	IL12A	NFATC1	VASH2	LAMA1	LOC105068155	ITGA3	EMILIN1	LRRFIP2
GO:0016624	oxidoreductase activity	acting on the aldehyde or oxo group of donors	disulfide as acceptor molecular_function	0.49528	1	4	5505	11	16845	TKTL2	PDHA2	OGDHL	DHTKD1
GO:0009152	purine ribonucleotide biosynthetic process biological_process	0.49732	1	49	5505	146	16845	IVD	TSPAN19	SCN2A	ADCY8	TRIM45	PRDM8	ISYNA1	GUCY2F	LOC105067192	DPP8	GPD2	ETV4	TRIM13	DAZAP1	PFDN4	HHIPL2	LOC105078394	CCDC171	GPAT4	FOSB	ADCY2	ATAT1	NPR1	CDON	AK8	ADCY1	COASY	STK36	ODF2	FAM183A	ADIRF	LOC105064435	GJB4	LOC123619039	TRIM63	TACR2	MYOM3	DNAJC24	GUCY2D	CEP104	DLL1	ADCY3
GO:0033013	tetrapyrrole metabolic process biological_process	0.49743	1	28	5505	83	16845	ALAD	MMADHC	ABHD11	IRF2	COIL	MTX1	NUP58	ARHGEF7	TRPM8	ADAT1	ZWILCH	HMOX1	SYNGAP1	FAM193A	UROD	STX4	NES	HMOX2	IGFBP4	LOC105078907	ALAS2	MYH7B	CPOX	LOC105075450	SMIM42	LOC105080831	AP1B1	CHIC1
GO:0042597	periplasmic space cellular_component	0.49761	1	9	5505	26	16845	ARV1	COLEC12	LOC105068166	ITGA3	CAPZB	VDAC3	CHST10	GARS1	ANK2
GO:0009719	response to endogenous stimulus biological_process	0.4984	1	10	5505	29	16845	STAMBPL1	LOC105074663	SLC26A8	MFSD4A	SLC17A8	NELFE	NR3C1	FAM83F	ATP12A	RNH1
GO:0000165	MAPK cascade biological_process	0.4986	1	4	5505	11	16845	SLC17A8	MRPS7	LY6G5B	CARTPT
GO:0043408	regulation of MAPK cascade biological_process	0.4986	1	4	5505	11	16845	MRPS7	LY6G5B	SLC17A8	CARTPT
GO:0043410	positive regulation of MAPK cascade biological_process	0.4986	1	4	5505	11	16845	CARTPT	LY6G5B	MRPS7	SLC17A8
GO:0043021	ribonucleoprotein complex binding molecular_function	0.49864	1	8	5505	23	16845	CETN1	LETM1	LOC105071655	PKD2L1	SRP68	FLII	LETM2	EIF5A
GO:0071495	cellular response to endogenous stimulus biological_process	0.49923	1	5	5505	14	16845	LOC105074663	NR3C1	FAM83F	SLC17A8	MFSD4A
GO:0009725	response to hormone stimulus biological_process	0.49938	1	9	5505	26	16845	RNH1	NR3C1	FAM83F	ATP12A	NELFE	MFSD4A	LOC105074663	SLC26A8	STAMBPL1
GO:0008343	adult feeding behavior biological_process	0.49963	1	3	5505	8	16845	LY6G5B	MRPS7	CARTPT
GO:0030534	adult behavior biological_process	0.49963	1	3	5505	8	16845	CARTPT	MRPS7	LY6G5B
GO:0032094	response to food biological_process	0.49963	1	3	5505	8	16845	LY6G5B	MRPS7	CARTPT
GO:0032095	regulation of response to food biological_process	0.49963	1	3	5505	8	16845	MRPS7	LY6G5B	CARTPT
GO:0032096	negative regulation of response to food biological_process	0.49963	1	3	5505	8	16845	CARTPT	MRPS7	LY6G5B
GO:0032098	regulation of appetite biological_process	0.49963	1	3	5505	8	16845	LY6G5B	MRPS7	CARTPT
GO:0032099	negative regulation of appetite biological_process	0.49963	1	3	5505	8	16845	LY6G5B	MRPS7	CARTPT
GO:0032102	negative regulation of response to external stimulus biological_process	0.49963	1	3	5505	8	16845	CARTPT	MRPS7	LY6G5B
GO:0032104	regulation of response to extracellular stimulus biological_process	0.49963	1	3	5505	8	16845	MRPS7	LY6G5B	CARTPT
GO:0032105	negative regulation of response to extracellular stimulus biological_process	0.49963	1	3	5505	8	16845	CARTPT	LY6G5B	MRPS7
GO:0032107	regulation of response to nutrient levels biological_process	0.49963	1	3	5505	8	16845	LY6G5B	MRPS7	CARTPT
GO:0032108	negative regulation of response to nutrient levels biological_process	0.49963	1	3	5505	8	16845	LY6G5B	MRPS7	CARTPT
GO:0006072	glycerol-3-phosphate metabolic process biological_process	0.50043	1	3	5505	8	16845	PYCR2	PYCR1	SQLE
GO:0046168	glycerol-3-phosphate catabolic process biological_process	0.50043	1	3	5505	8	16845	PYCR1	SQLE	PYCR2
GO:0009755	hormone-mediated signaling pathway biological_process	0.50049	1	4	5505	11	16845	MFSD4A	FAM83F	NR3C1	LOC105074663
GO:0032870	cellular response to hormone stimulus biological_process	0.50049	1	4	5505	11	16845	NR3C1	FAM83F	LOC105074663	MFSD4A
GO:0019068	virion assembly biological_process	0.50072	1	26	5505	78	16845	GFRAL	TASOR2	KRT8	WDR81	KIF20A	NUGGC	CUNH12orf60	LOC105074839	ACLY	TNFRSF8	IQCE	ARMC12	FMNL1	RASGRF2	CUNH8orf74	LOC105068786	LRRFIP2	CD207	CCDC92	LOC105062789	LOC105079331	LOC123618853	ST8SIA1	KIFAP3	KRT78	ABCD2
GO:0006414	translational elongation biological_process	0.50146	1	5	5505	14	16845	TSFM	PRPF40B	CCDC175	EIF5A	EEF1D
GO:0000077	DNA damage checkpoint biological_process	0.50188	1	5	5505	14	16845	RAD9B	CCDC74A	RUFY4	CDC25B	CCDC169
GO:0031570	DNA integrity checkpoint biological_process	0.50188	1	5	5505	14	16845	RAD9B	RUFY4	CCDC74A	CDC25B	CCDC169
GO:0009308	amine metabolic process biological_process	0.50199	1	25	5505	75	16845	TPPP2	AOC2	VDAC3	RAB38	RAB7B	RAB9A	RND3	RAB4A	LOC105068166	TDO2	RND1	LOC123619348	GPN1	FAM186A	RAB15	ANXA6	RAB28	DNAJC3	RAB20	RAB11B	PROM1	GTPBP6	RAB19	SEPTIN3	RAB29
GO:0000155	phosphorelay sensor kinase activity molecular_function	0.50314	1	11	5505	32	16845	LRRC1	SYCE1L	MYO1A	ANK2	RIPK4	RFX3	LZTFL1	SMIM23	MYO1B	MYO3A	TIGD3
GO:0072524	pyridine-containing compound metabolic process biological_process	0.50323	1	7	5505	20	16845	LOC105064467	SLC25A47	PDE4A	RPIA	CUNH1orf43	DRD1	GMPR
GO:0004803	transposase activity molecular_function	0.50331	1	7	5505	20	16845	VRTN	TRIM71	TKTL2	TIGD6	CCDC110	AMPD3	TIGD4
GO:0010941	regulation of cell death biological_process	0.50388	1	44	5505	132	16845	TMEM176A	AGO2	GBF1	DIABLO	MUSK	STYXL2	BCL2	CASP2	EFEMP1	BCL2L15	TNFRSF21	CNTF	LOC105077028	DSC1	TNFAIP8L1	LOC105065212	HLF	ELOC	A1CF	CFLAR	SEC14L1	MTDH	LTBP2	CC2D2A	IGSF5	DEDD	CASP8	TEX55	LOC105068833	ALG13	IGFLR1	ITGA3	MTARC1	IFIH1	DNAH10	PPP2R1B	CASP1	LOC105074542	SYT8	COBLL1	ISOC1	STIL
GO:0042981	regulation of apoptotic process biological_process	0.50388	1	44	5505	132	16845	DEDD	IGSF5	CASP8	MTDH	SEC14L1	LTBP2	CC2D2A	ELOC	HLF	CFLAR	A1CF	LOC105077028	LOC105065212	TNFAIP8L1	DSC1	CASP2	EFEMP1	TNFRSF21	CNTF	BCL2L15	STYXL2	MUSK	BCL2	DIABLO	AGO2	TMEM176A	GBF1	TBC1D2B	TNFRSF12A	STIL	ISOC1	SYT8	COBLL1	PPP2R1B	LOC105074542	CASP1	DNAH10	IFIH1	MTARC1	ITGA3	IGFLR1	ALG13
GO:0043067	regulation of programmed cell death biological_process	0.50388	1	44	5505	132	16845	CFLAR	A1CF	HLF	ELOC	TNFAIP8L1	LOC105065212	DSC1	LOC105077028	CASP8	IGSF5	DEDD	CC2D2A	MTDH	LTBP2	SEC14L1	DIABLO	GBF1	TMEM176A	AGO2	BCL2L15	CNTF	TNFRSF21	CASP2	EFEMP1	BCL2	MUSK	STYXL2	COBLL1	SYT8	CASP1	LOC105074542	PPP2R1B	TNFRSF12A	TBC1D2B	STIL	ISOC1	ALG13	LOC105068833	TEX55	IFIH1	MTARC1	DNAH10
GO:0042157	lipoprotein metabolic process biological_process	0.50443	1	26	5505	78	16845	PIGC	PIGN	CCDC136	RIF1	DHX34	PGAP3	FSD2	APOA4	CMTM2	TRIM45	CARMIL3	FLVCR2	UNC80	APOC3	PIGQ	LOC105073175	CLN3	ADIRF	DIO2	PIGF	PIGM	ITPRIPL1	HGSNAT	BPIFA2	LOC105061890	GIMAP2
GO:2001070	starch binding molecular_function	0.50493	1	5	5505	14	16845	STBD1	PPP1R3C	CC2D2B	PPP1R3A	RPS14
GO:0051087	chaperone binding molecular_function	0.50496	1	10	5505	29	16845	GABPB1	SLC25A13	MGAT4D	SH3BP1	OLFML3	PFDN4	TSACC	MYT1L	VPS53	BAG5
GO:0032990	cell part morphogenesis biological_process	0.50499	1	21	5505	62	16845	CUNH9orf131	CCDC122	GALNT5	MAPK8IP2	SSH2	FAM170A	LOXL1	HOATZ	CTSO	RSPH9	DRAXIN	KIAA0586	BBIP1	IGBP1	ISL2	PTMS	HERPUD1	LOC123618679	TYRP1	ACVR1	RSPH6A
GO:0048858	cell projection morphogenesis biological_process	0.50499	1	21	5505	62	16845	PTMS	ISL2	IGBP1	BBIP1	DRAXIN	RSPH9	KIAA0586	TYRP1	ACVR1	RSPH6A	HERPUD1	LOC123618679	CCDC122	CUNH9orf131	MAPK8IP2	GALNT5	CTSO	SSH2	LOXL1	FAM170A	HOATZ
GO:0055036	virion membrane cellular_component	0.50522	1	6	5505	17	16845	DNAH10	LOC105068166	LOC105069485	CXXC4	CAMK2B	NIPA1
GO:0006415	translational termination biological_process	0.50588	1	6	5505	17	16845	DAXX	CKAP4	EIF5A	FGFR1OP2	GGA1	STX4
GO:0008277	regulation of G-protein coupled receptor protein signaling pathway biological_process	0.50696	1	2	5505	5	16845	ZWILCH	RAMP3
GO:0015026	coreceptor activity molecular_function	0.50696	1	2	5505	5	16845	ZWILCH	RAMP3
GO:0030001	metal ion transport biological_process	0.50745	1	114	5505	343	16845	SCN2A	CD300LF	PLIN1	CREB5	SQLE	LOC123612952	NPHP1	LOC105080108	CHIC1	ENTR1	STX4	SCN4A	DYNLL1	EYA3	FSD2	LOC105078187	RTKN2	LUC7L3	NECTIN4	SLC39A3	LOC105072853	ASB15	EHHADH	EGR3	PYGO1	ONECUT2	AZIN2	LOC123616650	LOC105080863	APOA4	SPACA1	NIPA1	LOC105079896	CUNH16orf87	CAP2	LTBP2	PDPR	KCNMB4	TENT4B	TAF12	BMP2	SLC28A3
GO:0009892	negative regulation of metabolic process biological_process	0.50789	1	24	5505	71	16845	WDR59	IFI16	MAEL	TCF4	PKIG	PPEF1	LOC105077036	NUCB2	PKIB	PLA2G4E	CIPC	CUNH8orf88	PKIA	LOC105080848	DDIT3	MND1	TTPAL	LOC105080108	TPT1	CUL3	DMAP1	HEXIM2	CUNH6orf58	MMGT1
GO:0030133	transport vesicle cellular_component	0.50802	1	16	5505	47	16845	SEC24B	FES	KRT79	FEZF2	SEC23A	KRT78	CRIP3	CARMIL1	WAS	MTHFD2L	NUP153	DEPDC1B	FEZF1	NANOS2	SYTL4	SEC23B
GO:0004725	protein tyrosine phosphatase activity molecular_function	0.50871	1	33	5505	98	16845	PTPRZ1	DUSP10	PTPN20	LOC105083193	PTPMT1	PTPN14	LOC105078090	EPM2A	DUSP19	PTEN	DUSP4	DUSP13	DUSP9	MTMR7	PTPN3	PTPDC1	PTPRJ	CDC14A	CDC25B	DUSP21	ADGRV1	RNGTT	LOC105070026	SSH2	PTPRQ	LOC105071204	DNAJC6	SSH1	PTPRK	CDKN3	PTPN5	MTMR2	DUSP18
GO:0019842	vitamin binding molecular_function	0.50989	1	13	5505	38	16845	OIT3	TCN1	HACL1	CBLIF	MTR	DLEC1	TPK1	FTCDNL1	TMEM102	LOC105063867	TKTL2	WLS	RAP2A
GO:0015204	urea transmembrane transporter activity molecular_function	0.51057	1	3	5505	8	16845	TTC26	B3GNT2	LOC105069309
GO:0015840	urea transport biological_process	0.51057	1	3	5505	8	16845	B3GNT2	LOC105069309	TTC26
GO:0019755	one-carbon compound transport biological_process	0.51057	1	3	5505	8	16845	B3GNT2	LOC105069309	TTC26
GO:0071918	urea transmembrane transport biological_process	0.51057	1	3	5505	8	16845	B3GNT2	LOC105069309	TTC26
GO:0005186	pheromone activity molecular_function	0.51132	1	6	5505	17	16845	ZBTB39	FHL5	ZNF391	CUNH9orf131	MBTPS2	FBXO3
GO:0000813	ESCRT I complex cellular_component	0.51169	1	3	5505	8	16845	KIF9	PRC1	FOXQ1
GO:0006959	humoral immune response biological_process	0.51177	1	6	5505	17	16845	TMPRSS13	LOC105063683	LOC105070558	MXRA8	LOC123616678	FSIP1
GO:0016641	oxidoreductase activity	acting on the CH-NH2 group of donors	oxygen as acceptor molecular_function	0.51283	1	4	5505	11	16845	LOXL1	TPPP2	LOXL3	AOC2
GO:0005890	sodium:potassium-exchanging ATPase complex cellular_component	0.51309	1	4	5505	11	16845	ATP1B3	TRIM58	LUC7L3	SYDE2
GO:0008998	ribonucleoside-triphosphate reductase activity molecular_function	0.51317	1	1	5505	2	16845	LITAFD
GO:0045121	membrane raft cellular_component	0.51386	1	6	5505	17	16845	SOX5	HRCT1	ALG13	MTARC1	SLC17A8	A1CF
GO:0005747	mitochondrial respiratory chain complex I cellular_component	0.51439	1	8	5505	23	16845	MTSS1	SPTBN4	LOC105073621	TBX4	LOC105076766	AKNA	KCNJ10	CLSTN2
GO:0030964	NADH dehydrogenase complex cellular_component	0.51439	1	8	5505	23	16845	KCNJ10	AKNA	CLSTN2	LOC105076766	TBX4	LOC105073621	SPTBN4	MTSS1
GO:0045271	respiratory chain complex I cellular_component	0.51439	1	8	5505	23	16845	CLSTN2	KCNJ10	AKNA	LOC105076766	SPTBN4	MTSS1	TBX4	LOC105073621
GO:0002115	store-operated calcium entry biological_process	0.51448	1	2	5505	5	16845	LOC105078187	LOC105075450
GO:2001256	regulation of store-operated calcium entry biological_process	0.51448	1	2	5505	5	16845	LOC105075450	LOC105078187
GO:2000779	regulation of double-strand break repair biological_process	0.51475	1	3	5505	8	16845	SHLD1	DDIT3	IFI16
GO:2001032	regulation of double-strand break repair via nonhomologous end joining biological_process	0.51475	1	3	5505	8	16845	DDIT3	IFI16	SHLD1
GO:0000030	mannosyltransferase activity molecular_function	0.51488	1	5	5505	14	16845	POMT1	PIGM	GDF9	UNC80	POMT2
GO:0042180	cellular ketone metabolic process biological_process	0.51493	1	5	5505	14	16845	TEKT5	POLQ	PARD3	TDO2	ANXA6
GO:0008290	F-actin capping protein complex cellular_component	0.51498	1	2	5505	5	16845	CAPZA3	CAPZB
GO:0005874	microtubule cellular_component	0.51533	1	6	5505	17	16845	PIERCE1	TSR1	PIERCE2	LOC105067074	DDIT3	ATAT1
GO:0008073	ornithine decarboxylase inhibitor activity molecular_function	0.51548	1	2	5505	5	16845	OAZ3	ZBTB39
GO:0042979	ornithine decarboxylase regulator activity molecular_function	0.51548	1	2	5505	5	16845	ZBTB39	OAZ3
GO:0042592	homeostatic process biological_process	0.5156	1	36	5505	108	16845	LRIF1	CLEC12B	GALNT5	LOC105064279	SMDT1	DDIT3	LOC105067298	ACD	LOC105071810	CHRDL2	TTBK1	CPLX2	SLC17A8	CHRNA6	PLXNA2	CUNH16orf92	LOC105082765	LOC105075450	CUNH6orf58	PPARGC1B	CFAP251	CHD9	CCDC47	STX7	SYNE3	USP35	CUNH11orf87	PSEN1	SLC12A1	LHFPL5	FES	SAR1B	NUDT15	ABCG5	LOC105077036	CPSF6
GO:0017121	phospholipid scrambling biological_process	0.51581	1	6	5505	17	16845	LOC105066805	ZNF710	LOC105062803	PLSCR3	LOC105066854	LOC105066027
GO:0017128	phospholipid scramblase activity molecular_function	0.51581	1	6	5505	17	16845	PLSCR3	LOC105066027	LOC105066854	LOC105066805	LOC105062803	ZNF710
GO:0097035	regulation of membrane lipid distribution biological_process	0.51581	1	6	5505	17	16845	PLSCR3	LOC105066854	LOC105066027	LOC105066805	ZNF710	LOC105062803
GO:0044255	cellular lipid metabolic process biological_process	0.51638	1	80	5505	240	16845	TMEM269	MYLPF	PLA2G2C	SCG3	LOC105070200	ANO9	PLA2G2E	GLT8D2	DDX25	LOC105074466	RANBP3	RIF1	LOC105075870	ZNF180	PIGN	GAL3ST1	SLCO1A2	HGSNAT	PLA2G2F	CAMKK2	ZNF30	CHPT1	GAL3ST2	PIGF	CEPT1	PDSS2	LOC105071392	PLA2G3	PIP5K1B	PIGQ	SLC1A1	IL4I1	PLA2G4B	UNC80	NMUR2	LOC105063572	SLC5A3	CMTM2	EHHADH	MAP7	HADH	PLA2G4E
GO:0045047	protein targeting to ER biological_process	0.51643	1	20	5505	59	16845	ABCF1	CUNH19orf44	SRP72	SRP19	LOC105073767	IPCEF1	SLC16A12	GET3	ABCA7	SRP54	GPN1	SRP68	LOC105073770	LOC105073766	IMPG2	DNA2	TAP1	TAP2	PFKFB3	LOC105071392
GO:0072599	establishment of protein localization to endoplasmic reticulum biological_process	0.51643	1	20	5505	59	16845	GPN1	SRP54	DNA2	IMPG2	LOC105073770	LOC105073766	SRP68	TAP2	TAP1	PFKFB3	LOC105071392	ABCF1	CUNH19orf44	LOC105073767	SRP19	SRP72	SLC16A12	ABCA7	GET3	IPCEF1
GO:0032879	regulation of localization biological_process	0.51668	1	33	5505	99	16845	TAP2	DPYD	LOC105075450	LAMA3	PLCL2	LOC105079334	FXYD7	DGKD	TPM1	CMTM5	LAMA2	DRC3	LOC105062765	HSBP1	TSKS	DDX18	TSHZ2	LOC123617428	DAG1	DGKK	CCDC54	COL3A1	LAMA1	FXYD6	HS6ST3	SEPTIN8	ADAP2	LOC123619718	EMILIN1	LOC105078187	LOC105067725	FXYD3	DGKH
GO:0005246	calcium channel regulator activity molecular_function	0.51768	1	7	5505	20	16845	ANKRD65	CLTRN	PDE7A	ADAM22	CD320	CEP85	THUMPD3
GO:0019855	calcium channel inhibitor activity molecular_function	0.51768	1	7	5505	20	16845	ADAM22	CD320	THUMPD3	CEP85	PDE7A	ANKRD65	CLTRN
GO:0043385	mycotoxin metabolic process biological_process	0.51782	1	4	5505	11	16845	DNAH3	LOC105066483	CUNH11orf87	CHIC1
GO:0043386	mycotoxin biosynthetic process biological_process	0.51782	1	4	5505	11	16845	CUNH11orf87	CHIC1	DNAH3	LOC105066483
GO:0030203	glycosaminoglycan metabolic process biological_process	0.51828	1	5	5505	14	16845	LOC105083591	PGLYRP1	LOC105075238	PGLYRP2	ITIH2
GO:0034453	microtubule anchoring biological_process	0.51834	1	12	5505	35	16845	BFSP2	CEP43	ARID3C	CEP20	DDIT3	DDHD1	STX7	NEK10	FGFR1OP2	GHITM	NDC80	LOC105082003
GO:0034998	oligosaccharyltransferase I complex cellular_component	0.51864	1	2	5505	5	16845	TMEM258	ADAM18
GO:0031554	regulation of DNA-dependent transcription	termination biological_process	0.51885	1	3	5505	8	16845	CUL3	ARV1	MICAL2
GO:0035091	phosphatidylinositol binding molecular_function	0.51888	1	33	5505	98	16845	SPACA9	NPHP1	MIOS	PIK3C2G	LOC105077528	PLD1	LOC105068394	HS1BP3	PLD2	SNX22	NOXO1	ARHGAP33	LOC105066731	SNX30	WBP2NL	ENTHD1	SGK1	RPS6KC1	SNX18	TEX26	SNX27	CEP70	SNX25	SNX21	KIF16B	GGA1	ESRRG	ISG20L2	HGS	STAM	SNX8	RIMS3	EPN3
GO:0005921	gap junction cellular_component	0.51889	1	1	5505	2	16845	CCNE1
GO:0005922	connexon complex cellular_component	0.51889	1	1	5505	2	16845	CCNE1
GO:0046034	ATP metabolic process biological_process	0.51935	1	34	5505	102	16845	LOC105067192	MYOM3	DNAJC24	TRIM45	ISYNA1	SCN2A	LOC123619039	ATP6V1B2	TRIM63	LOC105064435	FAM183A	ADIRF	ODF2	TSPAN19	STK36	CDON	IVD	ATAT1	ATP6V1A	XKRX	ATP8B1	GPAT4	SLC12A1	CCDC171	HHIPL2	TRIM13	DAZAP1	TRIM36	PFDN4	TMEM131L	ZC3H7B	DLL1	CEP104	GPD2
GO:0019566	arabinose metabolic process biological_process	0.52011	1	3	5505	8	16845	RP1	IL33	OTOGL
GO:0046373	L-arabinose metabolic process biological_process	0.52011	1	3	5505	8	16845	RP1	OTOGL	IL33
GO:0046556	alpha-N-arabinofuranosidase activity molecular_function	0.52011	1	3	5505	8	16845	RP1	OTOGL	IL33
GO:0006520	cellular amino acid metabolic process biological_process	0.52011	1	81	5505	243	16845	LOC105069384	ZBTB17	ACAN	OTC	PKNOX1	SYTL4	LOC105077518	PPFIBP2	CUNH19orf47	TMEM202	KCNN1	LOC105070438	DALRD3	FAH	MAT2B	GPAT3	ENTPD4	DUS2	LOC105065597	USP16	LOC105075503	DNAJC3	NARS1	FMNL1	SLC7A6OS	PRMT7	DHFR	HAO1	HAO2	FAM78A	CEP112	LOC105075495	CRTAM	LOC105068911	ANXA6	ALPK2	ZNF704	LOC105071303	ARHGEF16	MAT1A	MTR	VARS2
GO:0032786	positive regulation of DNA-dependent transcription	elongation biological_process	0.52015	1	4	5505	11	16845	GTF2F1	LOC105080863	MYT1L	EHMT2
GO:0032968	positive regulation of transcription elongation from RNA polymerase II promoter biological_process	0.52015	1	4	5505	11	16845	EHMT2	MYT1L	GTF2F1	LOC105080863
GO:0034243	regulation of transcription elongation from RNA polymerase II promoter biological_process	0.52015	1	4	5505	11	16845	LOC105080863	GTF2F1	EHMT2	MYT1L
GO:0001514	selenocysteine incorporation biological_process	0.52018	1	1	5505	2	16845	PRPF40B
GO:0006451	translational readthrough biological_process	0.52018	1	1	5505	2	16845	PRPF40B
GO:0070603	SWI/SNF superfamily-type complex cellular_component	0.52106	1	3	5505	8	16845	LOC105074206	MOXD1	DRC7
GO:0000128	flocculation biological_process	0.52134	1	1	5505	2	16845	LOC105072306
GO:0006353	DNA-dependent transcription	termination biological_process	0.52139	1	6	5505	17	16845	LUC7L3	GPN1	AK9	CUL3	ARV1	MICAL2
GO:0044767	single-organism developmental process biological_process	0.52149	1	86	5505	261	16845	VASH2	CLN6	CMTM2	CCDC197	LOC123618679	ITGA3	ISL2	NFATC1	FKBP6	TSKS	AMH	LOC105076754	POM121L2	KIAA0586	BBIP1	LOC123612038	CCDC136	ACSF2	IL17RA	GJA1	ACVR1	RSPH6A	HERPUD1	FCRL4	TPM1	PIGM	TLR7	EDEM3	CFAP74	PTMS	GSX2	CDC42EP1	DRAXIN	KDF1	LOC105082765	CTSO	DDX58	MEIOC	LOC105074542	GALNT5	SYT8	LAMA2
GO:0009260	ribonucleotide biosynthetic process biological_process	0.52165	1	50	5505	150	16845	DPP8	LOC105067192	GUCY2F	PRDM8	TRIM45	ISYNA1	ADCY8	SCN2A	TSPAN19	IVD	ADCY2	ATAT1	NPR1	GPAT4	FOSB	LOC105078394	CCDC171	HHIPL2	PFDN4	DAZAP1	TRIM13	ETV4	GPD2	GUCY2D	MYOM3	DNAJC24	TACR2	TRIM63	LOC123619039	LOC105064435	GJB4	ADIRF	FAM183A	ODF2	COASY	STK36	CKAP5	ADCY1	AK8	CDON	PANK3	ATP8B1
GO:0046390	ribose phosphate biosynthetic process biological_process	0.52165	1	50	5505	150	16845	ATP8B1	XKRX	PANK3	SLC12A1	TMEM131L	ADCY3	ZC3H7B	TRIM36	CEP104	DLL1	TACR2	GUCY2D	DNAJC24	MYOM3	LOC105064435	GJB4	TRIM63	LOC123619039	ODF2	ADIRF	FAM183A	CKAP5	ADCY1	CDON	AK8	COASY	STK36	FOSB	GPAT4	ADCY2	ATAT1	NPR1	HHIPL2	LOC105078394	CCDC171	PFDN4	DAZAP1	TRIM13	GPD2	ETV4	TRIM45	PRDM8
GO:0006099	tricarboxylic acid cycle biological_process	0.5219	1	6	5505	17	16845	CCR8	NUP210L	PHACTR2	ACLY	IFT88	FH
GO:0097285	cell-type specific apoptotic process biological_process	0.52209	1	3	5505	8	16845	CNTF	TBC1D2B	SEC14L1
GO:0006012	galactose metabolic process biological_process	0.52252	1	2	5505	5	16845	RASIP1	CACNA1D
GO:0006631	fatty acid metabolic process biological_process	0.5228	1	21	5505	62	16845	EHHADH	JAKMIP1	SCG3	CFAP44	LOC105076258	LOC105063572	CCDC159	SCP2	HADH	ANO9	MAP7	BDH2	SMCO2	ACOXL	ACACB	SQLE	RANBP3	NSDHL	UGDH	LOC105072853	IL4I1
GO:0005338	nucleotide-sugar transmembrane transporter activity molecular_function	0.52297	1	3	5505	8	16845	CORO2B	LOC105082209	SLC35E2B
GO:0015165	pyrimidine nucleotide-sugar transmembrane transporter activity molecular_function	0.52297	1	3	5505	8	16845	CORO2B	LOC105082209	SLC35E2B
GO:0015215	nucleotide transmembrane transporter activity molecular_function	0.52297	1	3	5505	8	16845	CORO2B	SLC35E2B	LOC105082209
GO:0015780	nucleotide-sugar transport biological_process	0.52297	1	3	5505	8	16845	CORO2B	LOC105082209	SLC35E2B
GO:0015781	pyrimidine nucleotide-sugar transport biological_process	0.52297	1	3	5505	8	16845	CORO2B	LOC105082209	SLC35E2B
GO:0072531	pyrimidine-containing compound transmembrane transport biological_process	0.52297	1	3	5505	8	16845	CORO2B	LOC105082209	SLC35E2B
GO:0090481	pyrimidine nucleotide-sugar transmembrane transport biological_process	0.52297	1	3	5505	8	16845	CORO2B	SLC35E2B	LOC105082209
GO:1901679	nucleotide transmembrane transport biological_process	0.52297	1	3	5505	8	16845	CORO2B	SLC35E2B	LOC105082209
GO:0015748	organophosphate ester transport biological_process	0.52357	1	5	5505	14	16845	PITPNM1	LOC105080710	SLC35E2B	LOC105082209	CORO2B
GO:0017182	peptidyl-diphthamide metabolic process biological_process	0.52369	1	1	5505	2	16845	DPH1
GO:0017183	peptidyl-diphthamide biosynthetic process from peptidyl-histidine biological_process	0.52369	1	1	5505	2	16845	DPH1
GO:0004618	phosphoglycerate kinase activity molecular_function	0.52399	1	1	5505	2	16845	PGK2
GO:0008373	sialyltransferase activity molecular_function	0.52438	1	8	5505	23	16845	ST8SIA4	ST6GALNAC4	ST6GAL1	ST3GAL2	CUNH20orf173	ST6GALNAC6	ST8SIA1	ST8SIA6
GO:0030896	checkpoint clamp complex cellular_component	0.52439	1	2	5505	5	16845	CDC25B	RAD9B
GO:0030258	lipid modification biological_process	0.52468	1	7	5505	20	16845	ACOXL	SCG3	JAKMIP1	CFAP44	RANBP3	SLCO1A2	SLC1A1
GO:0003779	actin binding molecular_function	0.52484	1	83	5505	252	16845	PFN3	ZGPAT	LZTS2	TEX2	SYT17	PLEKHH1	MTSS1	SPTBN4	CCDC40	EPB41L3	IGF2BP1	LOC105068017	MBD5	CAP2	LOC123614433	FGF7	LMOD2	PHF21A	DIAPH3	GGN	CORO1B	SCARB1	LOC105077066	DMTN	LOC105075537	FGF10	HIP1	ACTN3	MTR	PFN4	EHBP1	MMP25	FGF1	FMNL1	SPIRE2	MEX3B	TSPOAP1	MYL4	PRRG3	LOC105067085	ZNF395	TBCCD1
GO:0051119	sugar transmembrane transporter activity molecular_function	0.52507	1	3	5505	8	16845	SLC18A2	CABLES2	MFSD6
GO:0007131	reciprocal meiotic recombination biological_process	0.52661	1	4	5505	11	16845	MROH2A	SPO11	LIG3	SYCE3
GO:0035825	reciprocal DNA recombination biological_process	0.52661	1	4	5505	11	16845	MROH2A	LIG3	SPO11	SYCE3
GO:0005770	late endosome cellular_component	0.52736	1	6	5505	17	16845	SLC17A8	A1CF	ALG13	LOC105080848	MTARC1	SOX5
GO:0016540	protein autoprocessing biological_process	0.52743	1	3	5505	8	16845	ZDHHC23	MYRFL	MYRF
GO:0051183	vitamin transporter activity molecular_function	0.52756	1	8	5505	23	16845	GALNT5	STRA6	SLC19A1	SAR1B	LOC105075450	SLC52A3	RPGRIP1L	ATP2A2
GO:0009654	oxygen evolving complex cellular_component	0.52778	1	1	5505	2	16845	EEPD1
GO:0003018	vascular process in circulatory system biological_process	0.52791	1	5	5505	14	16845	VPS53	EDN3	MORC2	EDN2	PAK5
GO:0019229	regulation of vasoconstriction biological_process	0.52791	1	5	5505	14	16845	MORC2	EDN2	PAK5	VPS53	EDN3
GO:0035150	regulation of tube size biological_process	0.52791	1	5	5505	14	16845	MORC2	PAK5	EDN2	VPS53	EDN3
GO:0042310	vasoconstriction biological_process	0.52791	1	5	5505	14	16845	MORC2	PAK5	EDN2	VPS53	EDN3
GO:0050880	regulation of blood vessel size biological_process	0.52791	1	5	5505	14	16845	EDN3	VPS53	MORC2	PAK5	EDN2
GO:0006305	DNA alkylation biological_process	0.52796	1	9	5505	26	16845	IGSF3	LOC123618010	THUMPD2	DNMT3A	ZNF628	LOC105072822	DNMT3L	HROB	METTL5
GO:0006306	DNA methylation biological_process	0.52796	1	9	5505	26	16845	LOC123618010	IGSF3	LOC105072822	ZNF628	THUMPD2	DNMT3A	DNMT3L	HROB	METTL5
GO:0044728	DNA methylation or demethylation biological_process	0.52796	1	9	5505	26	16845	LOC105072822	ZNF628	THUMPD2	DNMT3A	LOC123618010	IGSF3	HROB	METTL5	DNMT3L
GO:0032217	riboflavin transporter activity molecular_function	0.528	1	2	5505	5	16845	SLC52A3	ATP2A2
GO:0032218	riboflavin transport biological_process	0.528	1	2	5505	5	16845	SLC52A3	ATP2A2
GO:0016903	oxidoreductase activity	acting on the aldehyde or oxo group of donors molecular_function	0.52814	1	13	5505	39	16845	STX4	GAPDH	DHTKD1	CTIF	CLN3	PDHA2	TKTL2	ARHGEF7	TRPM8	FAR1	GAPDHS	OGDHL	LOC105069435
GO:0016833	oxo-acid-lyase activity molecular_function	0.52822	1	2	5505	5	16845	DLGAP5	LOC105062580
GO:0009279	cell outer membrane cellular_component	0.52838	1	7	5505	20	16845	OSBPL3	COL6A3	CNGA3	CCDC27	BATF2	CRISPLD1	LOC105074215
GO:0044264	cellular polysaccharide metabolic process biological_process	0.52862	1	12	5505	35	16845	CCDC6	GYS2	GYS1	UBN1	SLC5A3	SCARB1	COL6A5	VPS53	TENM1	GLT8D2	BEAN1	RAPH1
GO:0009055	electron carrier activity molecular_function	0.52877	1	24	5505	72	16845	DLX1	SLC26A11	LOC123614551	IGF2BP2	CAPZB	EEF1D	NCAPD2	KCND2	COLEC12	GGA1	SMARCD3	CKAP4	CLRN3	PHF21A	NOX4	TMC2	BNIP1	SCAF11	IFNLR1	CFAP300	CUNH11orf54	FGR	MAPK15	CHRNA6
GO:0005275	amine transmembrane transporter activity molecular_function	0.52892	1	1	5505	2	16845	MUSK
GO:0015665	alcohol transmembrane transporter activity molecular_function	0.52892	1	1	5505	2	16845	MUSK
GO:0015695	organic cation transport biological_process	0.52892	1	1	5505	2	16845	MUSK
GO:0015837	amine transport biological_process	0.52892	1	1	5505	2	16845	MUSK
GO:0034228	ethanolamine transmembrane transporter activity molecular_function	0.52892	1	1	5505	2	16845	MUSK
GO:0034229	ethanolamine transport biological_process	0.52892	1	1	5505	2	16845	MUSK
GO:0004568	chitinase activity molecular_function	0.52897	1	3	5505	8	16845	ADCY10	LOC123615561	DSCAML1
GO:0009913	epidermal cell differentiation biological_process	0.529	1	2	5505	5	16845	KDF1	PPCDC
GO:0030216	keratinocyte differentiation biological_process	0.529	1	2	5505	5	16845	PPCDC	KDF1
GO:0000777	condensed chromosome kinetochore cellular_component	0.52913	1	27	5505	81	16845	LOC105072982	DRP2	ZBED8	GHITM	SCN9A	LOC123618308	BFSP2	TRIM29	DDIT3	CCDC22	FGFR1OP2	LOC105077036	FAM184A	CCDC149	TBKBP1	DSN1	KRT74	LOC105082003	LOC105072874	NAV2	CD207	SRCIN1	DDHD1	STX7	KCNG4	ARID3C	LOC105076257
GO:0000779	condensed chromosome	centromeric region cellular_component	0.52913	1	27	5505	81	16845	DDIT3	TRIM29	CCDC22	BFSP2	ZBED8	GHITM	LOC123618308	SCN9A	LOC105072982	DRP2	STX7	KCNG4	DDHD1	LOC105076257	ARID3C	SRCIN1	CD207	DSN1	LOC105082003	KRT74	NAV2	LOC105072874	LOC105077036	FGFR1OP2	CCDC149	TBKBP1	FAM184A
GO:0000302	response to reactive oxygen species biological_process	0.52925	1	4	5505	11	16845	EHMT2	LOC123611875	SETD3	CUNH12orf29
GO:0004843	ubiquitin-specific protease activity molecular_function	0.52942	1	26	5505	78	16845	USP27X	BAP1	USP35	USP43	USP26	USP51	USP16	USP50	UCHL1	USP7	USP30	LOC105081512	APOA4	USP42	MINDY1	USP18	UBE2Q2	USP44	USP1	USP2	USP15	USP11	USP25	USP32	UCHL3	USP47
GO:0035195	gene silencing by miRNA biological_process	0.52979	1	2	5505	5	16845	MAEL	TPT1
GO:0060147	regulation of posttranscriptional gene silencing biological_process	0.52979	1	2	5505	5	16845	TPT1	MAEL
GO:0060964	regulation of gene silencing by miRNA biological_process	0.52979	1	2	5505	5	16845	MAEL	TPT1
GO:0060966	regulation of gene silencing by RNA biological_process	0.52979	1	2	5505	5	16845	TPT1	MAEL
GO:0060968	regulation of gene silencing biological_process	0.52979	1	2	5505	5	16845	TPT1	MAEL
GO:0047429	nucleoside-triphosphate diphosphatase activity molecular_function	0.53047	1	2	5505	5	16845	RBPJL	DCTPP1
GO:0006813	potassium ion transport biological_process	0.53052	1	25	5505	75	16845	COL6A5	SYDE2	CCDC27	EPHB4	ASB15	EHHADH	TMEM38A	KCNT2	LOC105072853	ATP1B3	LUC7L3	BLVRB	TRIM58	KCNN1	LTBP2	PDPR	KCNB2	KCNMB4	KCNT1	IL4I1	ASXL3	AHCYL1	KCNA4	CAP2	SQLE
GO:0005540	hyaluronic acid binding molecular_function	0.53056	1	6	5505	17	16845	HAPLN4	HAPLN2	BCAN	NCAN	ACAN	MRC1
GO:0042470	melanosome cellular_component	0.53095	1	5	5505	14	16845	ADGRG7	ITPR2	LOC123615425	LOC105075450	SULT2A1
GO:0048770	pigment granule cellular_component	0.53095	1	5	5505	14	16845	SULT2A1	LOC105075450	LOC123615425	ITPR2	ADGRG7
GO:0051560	mitochondrial calcium ion homeostasis biological_process	0.53128	1	2	5505	5	16845	CHRDL2	SMDT1
GO:0006633	fatty acid biosynthetic process biological_process	0.53139	1	5	5505	14	16845	LOC105076258	ANO9	CCDC159	SCP2	ACACB
GO:0030682	evasion or tolerance of host defense response biological_process	0.53148	1	2	5505	5	16845	PTGDS	APOD
GO:0051807	evasion or tolerance of defense response of other organism involved in symbiotic interaction biological_process	0.53148	1	2	5505	5	16845	APOD	PTGDS
GO:0008093	cytoskeletal adaptor activity molecular_function	0.53161	1	2	5505	5	16845	BICD1	KRT72
GO:0004635	phosphoribosyl-AMP cyclohydrolase activity molecular_function	0.53197	1	2	5505	5	16845	LOC105077518	ALPK2
GO:0018149	peptide cross-linking biological_process	0.53238	1	6	5505	17	16845	ITGA2	IRAK1BP1	TGM1	F13A1	TMEM131L	EPB42
GO:0048872	homeostasis of number of cells biological_process	0.53253	1	4	5505	11	16845	SYNE3	LOC105077036	CUNH6orf58	LOC105082765
GO:0018142	protein-DNA covalent cross-linking biological_process	0.53282	1	2	5505	5	16845	CFAP20DC	DMXL2
GO:0018143	nucleic acid-protein covalent cross-linking biological_process	0.53282	1	2	5505	5	16845	DMXL2	CFAP20DC
GO:0006397	mRNA processing biological_process	0.53315	1	64	5505	194	16845	CKAP4	RNGTT	INA	LOC105083813	LOC105061702	CUNH16orf87	HIVEP3	LOC105072786	COL6A3	TXNL4B	PSD	GLRX3	YJU2B	LETM1	SUN1	LOC105067067	RNASEL	LOC105077708	ARHGEF7	BMERB1	LHX4	PSMB11	SEC23A	ZMAT4	FGFR1OP2	GPANK1	LOC105062093	LOC105077066	CCDC158	SH3D21	LIG3	KASH5	BNIP1	TXN	CHIC1	ZNF385B	GLCCI1	SF3A3	SALL3	NR5A1	MORC3	ASTN2
GO:0005139	interleukin-7 receptor binding molecular_function	0.5334	1	1	5505	2	16845	IL7
GO:0015288	porin activity molecular_function	0.53374	1	2	5505	5	16845	SLC6A17	CCDC27
GO:0022829	wide pore channel activity molecular_function	0.53374	1	2	5505	5	16845	SLC6A17	CCDC27
GO:0000724	double-strand break repair via homologous recombination biological_process	0.53384	1	2	5505	5	16845	RADX	SPA17
GO:0031854	orexigenic neuropeptide QRFP receptor binding molecular_function	0.5339	1	1	5505	2	16845	TMEM144
GO:0070851	growth factor receptor binding molecular_function	0.53413	1	9	5505	27	16845	SMAD2	VPS35L	SLC26A11	IL7	IL12A	SEPTIN11	IL1B	S100Z	LOC105074313
GO:0006206	pyrimidine nucleobase metabolic process biological_process	0.53456	1	4	5505	11	16845	GCGR	ZNF277	DHTKD1	ANKRD1
GO:0019856	pyrimidine nucleobase biosynthetic process biological_process	0.53456	1	4	5505	11	16845	ANKRD1	GCGR	DHTKD1	ZNF277
GO:0007275	multicellular organismal development biological_process	0.53465	1	102	5505	312	16845	BNC1	TNKS1BP1	HSBP1	CDH22	CUNH9orf131	DLL3	SIAH3	MAP3K6	GNRH1	RUFY4	EMILIN1	SIAH1	CUNH19orf44	CCDC122	HPS6	PSMB11	WNT8B	CTR9	OTX2	CHST8	LOC105068155	TRAF7	FTCDNL1	PRICKLE3	LOC105077066	NUP58	CTSO	ABCC9	LOC105074542	IFT81	GALNT5	SYT8	LAMA2	LOC105078674	PDPN	ACVR1	VANGL1	HERPUD1	TPM1	CFAP74	LOC105082765	ZNF710
GO:0048309	endoplasmic reticulum inheritance biological_process	0.53465	1	5	5505	14	16845	KRT3	CALCOCO2	COLEC12	MPHOSPH9	PEG10
GO:0004814	arginine-tRNA ligase activity molecular_function	0.53473	1	3	5505	8	16845	KCNN1	DALRD3	PICK1
GO:0006420	arginyl-tRNA aminoacylation biological_process	0.53473	1	3	5505	8	16845	KCNN1	PICK1	DALRD3
GO:0019835	cytolysis biological_process	0.5352	1	4	5505	11	16845	STAT2	IGBP1	ISLR2	TTC23
GO:0019067	viral assembly	maturation	egress	and release biological_process	0.53523	1	30	5505	91	16845	RASGRF2	CUNH8orf74	FMNL1	LEKR1	ARMC12	SCN2B	LOC123618853	LOC105079331	LOC105062789	CCDC92	CD207	LRRFIP2	LOC105068786	ST8SIA1	KRT78	ABCD2	KIFAP3	KRT8	TASOR2	GFRAL	MARCHF2	COLGALT2	KIF20A	WDR81	CUNH12orf60	NUGGC	IQCE	TNFRSF8	ACLY	LOC105074839
GO:0004376	glycolipid mannosyltransferase activity molecular_function	0.53531	1	2	5505	5	16845	PIGM	UNC80
GO:0043154	negative regulation of cysteine-type endopeptidase activity involved in apoptotic process biological_process	0.53568	1	3	5505	8	16845	A1CF	ALG13	MTARC1
GO:2000117	negative regulation of cysteine-type endopeptidase activity biological_process	0.53568	1	3	5505	8	16845	ALG13	MTARC1	A1CF
GO:1901698	response to nitrogen compound biological_process	0.53605	1	3	5505	8	16845	SLC17A8	ATP2C2	PTPN14
GO:0070176	DRM complex cellular_component	0.53638	1	1	5505	2	16845	IRF7
GO:0001539	ciliary or bacterial-type flagellar motility biological_process	0.5376	1	11	5505	33	16845	NUP88	CUNH9orf131	MAPK8IP2	RGS10	FAM170A	CD207	RSPH9	DNAH17	PTMS	LOC123618679	RSPH6A
GO:0051656	establishment of organelle localization biological_process	0.53792	1	4	5505	11	16845	ADGRG7	ITPR2	SULT2A1	TSR1
GO:0043570	maintenance of DNA repeat elements biological_process	0.53874	1	3	5505	8	16845	EDA	LMX1A	TULP2
GO:0043571	maintenance of CRISPR repeat elements biological_process	0.53874	1	3	5505	8	16845	TULP2	EDA	LMX1A
GO:0017148	negative regulation of translation biological_process	0.53876	1	4	5505	11	16845	CUNH6orf58	LOC105077036	TCF4	CUNH8orf88
GO:0008645	hexose transport biological_process	0.53993	1	3	5505	8	16845	CABLES2	LOC105079334	LOC105062765
GO:0015749	monosaccharide transport biological_process	0.53993	1	3	5505	8	16845	LOC105062765	LOC105079334	CABLES2
GO:0048523	negative regulation of cellular process biological_process	0.54015	1	69	5505	210	16845	ANGPTL2	MTARC1	MXD3	PKIB	PLA2G4E	CCDC169	ITGA3	PKIG	ALG13	IFI16	CD207	WDR59	HOOK1	ZWILCH	RAD9B	LOC105067725	MMGT1	MAP3K7CL	DRAXIN	DMAP1	TBC1D2B	TPM1	LMOD3	SYT8	GALNT5	CDC25B	MND1	LOC105080108	TTPAL	LOC105078674	PPP2R1B	RASAL2	LOC105074542	CIPC	NUCB2	CNTF	PTGES3L	LOC105077036	CAPS2	PPEF1	HRCT1	CAPZB
GO:0009847	spore germination biological_process	0.54101	1	3	5505	8	16845	LOC105080292	CUNH6orf58	CCDC172
GO:0019072	viral genome packaging biological_process	0.54121	1	9	5505	27	16845	ABCD2	TNFRSF8	ACLY	WDR81	KIFAP3	CUNH8orf74	GFRAL	ARMC12	NUGGC
GO:0090231	regulation of spindle checkpoint biological_process	0.54162	1	1	5505	2	16845	PTGES3L
GO:0090266	regulation of mitotic cell cycle spindle assembly checkpoint biological_process	0.54162	1	1	5505	2	16845	PTGES3L
GO:1901976	regulation of cell cycle checkpoint biological_process	0.54162	1	1	5505	2	16845	PTGES3L
GO:0009877	nodulation biological_process	0.54162	1	3	5505	8	16845	FAXC	TC2N	SLC26A2
GO:0000002	mitochondrial genome maintenance biological_process	0.54168	1	3	5505	8	16845	LGR5	FAXC	TRIM6
GO:0006525	arginine metabolic process biological_process	0.54173	1	3	5505	8	16845	FAM78A	CCNB2	CEP112
GO:0016813	hydrolase activity	acting on carbon-nitrogen (but not peptide) bonds	in linear amidines molecular_function	0.54187	1	3	5505	8	16845	PADI2	ALLC	PADI6
GO:0003972	RNA ligase (ATP) activity molecular_function	0.54188	1	2	5505	5	16845	LOC105080128	CUNH12orf29
GO:0006480	N-terminal protein amino acid methylation biological_process	0.54223	1	2	5505	5	16845	NTMT1	NTMT2
GO:0031423	hexon binding molecular_function	0.54243	1	2	5505	5	16845	ABCA6	MROH6
GO:0022884	macromolecule transmembrane transporter activity molecular_function	0.54316	1	2	5505	5	16845	EYS	CALM2
GO:0005637	nuclear inner membrane cellular_component	0.54347	1	2	5505	5	16845	TMEM201	CCDC149
GO:0032922	circadian regulation of gene expression biological_process	0.54356	1	2	5505	5	16845	CIART	RNF32
GO:0009678	hydrogen-translocating pyrophosphatase activity molecular_function	0.54369	1	1	5505	2	16845	KIAA1549L
GO:0006449	regulation of translational termination biological_process	0.54385	1	1	5505	2	16845	EIF5A
GO:0043243	positive regulation of protein complex disassembly biological_process	0.54385	1	1	5505	2	16845	EIF5A
GO:0045901	positive regulation of translational elongation biological_process	0.54385	1	1	5505	2	16845	EIF5A
GO:0045905	positive regulation of translational termination biological_process	0.54385	1	1	5505	2	16845	EIF5A
GO:0008285	negative regulation of cell proliferation biological_process	0.54429	1	2	5505	5	16845	CAPS2	KIAA2012
GO:0008430	selenium binding molecular_function	0.5445	1	1	5505	2	16845	SELENBP1
GO:0000377	RNA splicing	via transesterification reactions with bulged adenosine as nucleophile biological_process	0.54465	1	29	5505	87	16845	TXNDC8	ZMAT4	FGFR1OP2	SEC23A	KIF16B	RASSF9	SNX25	CALCOCO2	LOC105077708	LUC7L3	LHX4	LOC105068863	BMERB1	SF3A3	SALL3	SUN1	IZUMO2	ASTN2	TXNL4B	GLRX3	YJU2B	BNIP1	TXN	CCDC158	HIVEP3	CHIC1	LOC105061702	ZNF385B	GLCCI1
GO:0000398	mRNA splicing	via spliceosome biological_process	0.54465	1	29	5505	87	16845	LUC7L3	LOC105077708	LOC105068863	BMERB1	LHX4	SEC23A	FGFR1OP2	TXNDC8	ZMAT4	CALCOCO2	SNX25	RASSF9	KIF16B	CCDC158	TXN	BNIP1	ZNF385B	GLCCI1	LOC105061702	CHIC1	HIVEP3	SALL3	SF3A3	YJU2B	GLRX3	TXNL4B	ASTN2	IZUMO2	SUN1
GO:0007052	mitotic spindle organization biological_process	0.54476	1	2	5505	5	16845	CEP126	MICAL1
GO:0031975	envelope cellular_component	0.54478	1	126	5505	387	16845	ARL9	ZDHHC23	TSC22D3	FAXC	LOC105065507	TRIM63	CALR	FAM183A	LOC105063936	CUL3	COL6A3	MAPKBP1	ODF2	RCAN2	MROH7	VDAC3	LOC105065018	CDON	ATP8B1	TFAM	LOC105066064	SLC12A1	SRPK3	SLC17A2	CCDC27	RPL29	HK3	IGBP1	TMEM131L	ZC3H7B	DNALI1	DLL1	LOC105082771	CCDC149	SIDT2	HOXB9	CLSTN2	LOC105067192	ISYNA1	TOMM70	MCTP2	TOX3
GO:0004661	protein geranylgeranyltransferase activity molecular_function	0.54485	1	1	5505	2	16845	CUNH4orf54
GO:0004663	Rab geranylgeranyltransferase activity molecular_function	0.54485	1	1	5505	2	16845	CUNH4orf54
GO:0006164	purine nucleotide biosynthetic process biological_process	0.54488	1	50	5505	151	16845	ZC3H7B	ADCY3	TMEM131L	TRIM36	CEP104	DLL1	XKRX	ATP8B1	PANK3	SLC12A1	ODF2	FAM183A	ADIRF	CDON	AK8	ADCY1	STK36	COASY	TACR2	MYOM3	DNAJC24	GUCY2D	GJB4	LOC105064435	LOC123619039	TRIM63	DAZAP1	TRIM13	PFDN4	GPD2	ETV4	FOSB	GPAT4	ADCY2	ATAT1	NPR1	ATIC	HHIPL2	CCDC171	LOC105078394	IVD	TSPAN19
GO:0002262	myeloid cell homeostasis biological_process	0.54576	1	1	5505	2	16845	LOC105082765
GO:0030218	erythrocyte differentiation biological_process	0.54576	1	1	5505	2	16845	LOC105082765
GO:0030492	hemoglobin binding molecular_function	0.54576	1	1	5505	2	16845	LOC105082765
GO:0034101	erythrocyte homeostasis biological_process	0.54576	1	1	5505	2	16845	LOC105082765
GO:0003933	GTP cyclohydrolase activity molecular_function	0.54577	1	2	5505	5	16845	DDX47	FLII
GO:0019042	viral latency biological_process	0.54588	1	1	5505	2	16845	LOC105080558
GO:0031297	replication fork processing biological_process	0.54591	1	2	5505	5	16845	CKAP5	CATSPER3
GO:0045005	maintenance of fidelity involved in DNA-dependent DNA replication biological_process	0.54591	1	2	5505	5	16845	CKAP5	CATSPER3
GO:0016435	rRNA (guanine) methyltransferase activity molecular_function	0.5462	1	2	5505	5	16845	LOC105072623	FAM81B
GO:0008152	metabolic process biological_process	0.54626	1	2361	5505	7181	16845	PDSS1	WDR59	KATNAL1	LOC105069672	DHCR7	CDK6	LOC105062365	DCST1	PFKFB2	CUNH17orf97	ADAMTS18	ADAD1	GYG2	ZNF746	FADS2	JAK2	PGLYRP1	TTBK1	LOC105083590	PCDH10	LOC105080108	LOC105080853	GLDC	DPH1	PRDM8	HSD17B7	POMT1	BTBD10	GSX2	ST6GALNAC6	HOXB1	CRTAM	USP27X	GLT8D2	NWD1	ELK1	PANK3	DBX2	USP16	CUNH2orf68	NEK6	RNF121
GO:0006432	phenylalanyl-tRNA aminoacylation biological_process	0.54637	1	2	5505	5	16845	FARSB	CAMKV
GO:0004824	lysine-tRNA ligase activity molecular_function	0.54684	1	2	5505	5	16845	ZBTB17	VARS2
GO:0006430	lysyl-tRNA aminoacylation biological_process	0.54684	1	2	5505	5	16845	VARS2	ZBTB17
GO:0016286	small conductance calcium-activated potassium channel activity molecular_function	0.54699	1	2	5505	5	16845	ASB15	KCNN1
GO:0015914	phospholipid transport biological_process	0.54709	1	2	5505	5	16845	PITPNM1	LOC105080710
GO:0016604	nuclear body cellular_component	0.5471	1	2	5505	5	16845	PGF	LOC105083590
GO:0016607	nuclear speck cellular_component	0.5471	1	2	5505	5	16845	PGF	LOC105083590
GO:0019634	organic phosphonate metabolic process biological_process	0.54711	1	2	5505	5	16845	HSPA4L	FAM126A
GO:0009289	pilus cellular_component	0.54715	1	2	5505	5	16845	LNPK	RSPH9
GO:0010167	response to nitrate biological_process	0.54716	1	2	5505	5	16845	PTPN14	ATP2C2
GO:0015706	nitrate transport biological_process	0.54716	1	2	5505	5	16845	PTPN14	ATP2C2
GO:0034632	retinol transporter activity molecular_function	0.54719	1	2	5505	5	16845	STRA6	RPGRIP1L
GO:0005542	folic acid binding molecular_function	0.5472	1	2	5505	5	16845	OIT3	FTCDNL1
GO:0017056	structural constituent of nuclear pore molecular_function	0.5472	1	2	5505	5	16845	NUP98	NUP188
GO:0005136	interleukin-4 receptor binding molecular_function	0.5472	1	2	5505	5	16845	VPS35L	LOC105074313
GO:0018189	pyrroloquinoline quinone biosynthetic process biological_process	0.5472	1	2	5505	5	16845	POLQ	PARD3
GO:0018212	peptidyl-tyrosine modification biological_process	0.5472	1	2	5505	5	16845	PARD3	POLQ
GO:0034272	phosphatidylinositol 3-kinase complex II cellular_component	0.5472	1	2	5505	5	16845	CCSER2	SEMA4D
GO:0004668	protein-arginine deiminase activity molecular_function	0.5472	1	2	5505	5	16845	PADI6	PADI2
GO:0032422	purine-rich negative regulatory element binding molecular_function	0.5472	1	2	5505	5	16845	SLC17A3	EXD2
GO:0047869	dimethylpropiothetin dethiomethylase activity molecular_function	0.5472	1	2	5505	5	16845	LOC105065497	ALPL
GO:0019208	phosphatase regulator activity molecular_function	0.54723	1	13	5505	39	16845	BCL11A	LOC105080393	PPP1R2C	IFIH1	PTPA	PPP2R5C	PPARGC1B	LOC105077574	PPP1R11	TM4SF18	LOC105077708	CHIC1	PPP1R2
GO:0030695	GTPase regulator activity molecular_function	0.55006	1	70	5505	211	16845	TRIP12	LOC123612819	USP44	RGL3	CUNH16orf95	RALGDS	FGD4	AGAP2	LOC105077323	AGFG1	PSD	FGL1	GATA3	PLEKHG5	RGS14	FGD1	SIPA1L1	ASAP1	IQSEC3	RGS10	ARHGEF4	ECT2	MCF2	LOC105065192	ATP6V1E2	ZGLP1	TSHZ2	RAPGEF4	RGS7	ARHGEF5	ARHGEF15	ARHGEF16	ATP6V1C1	ARHGEF7	VAV3	GBF1	ARHGEF40	TRAM1	LOC105077455	GATA1	DHX58	ASAP3
GO:0004489	methylenetetrahydrofolate reductase (NADPH) activity molecular_function	0.55166	1	1	5505	2	16845	SLC7A6OS
GO:0042500	aspartic endopeptidase activity	intramembrane cleaving molecular_function	0.55182	1	21	5505	64	16845	CCDC122	ARL9	GALNT5	CHIC1	MDFI	CUNH16orf87	TTBK1	HSP90AA1	PSEN1	CALR	SOX4	LOC123614368	TSHZ2	RFX4	MYT1L	GFY	PSEN2	SAR1B	SPPL2C	LOC123617428	SPPL2B
GO:0097196	Shu complex cellular_component	0.55203	1	1	5505	2	16845	NUP58
GO:0046474	glycerophospholipid biosynthetic process biological_process	0.55237	1	16	5505	48	16845	HGSNAT	GIMAP2	CMTM2	PIGM	ITPRIPL1	PIGF	CLN3	PGAP3	PIGQ	RIF1	PIGN	PIGC	CCDC136	FLVCR2	UNC80	PTDSS2
GO:0097367	carbohydrate derivative binding molecular_function	0.55309	1	21	5505	64	16845	ART5	CHIT1	GFPT2	LOC123618842	MRC1	BCAN	RBP3	PTCH2	ACAN	LOC105069838	RASGEF1B	ZNF385B	CHIA	NCAN	LOC105061770	LOC105067180	HAPLN4	RNF148	CD300H	HAPLN2	GFPT1
GO:0005143	interleukin-12 receptor binding molecular_function	0.5535	1	1	5505	2	16845	IL12A
GO:0006476	protein deacetylation biological_process	0.55378	1	7	5505	21	16845	RPL37A	COCH	CRISPLD1	RAD54L	CHD5	SMARCA1	LOC123617428
GO:0016575	histone deacetylation biological_process	0.55378	1	7	5505	21	16845	CRISPLD1	COCH	RPL37A	SMARCA1	LOC123617428	RAD54L	CHD5
GO:0035601	protein deacylation biological_process	0.55378	1	7	5505	21	16845	LOC123617428	SMARCA1	CHD5	RAD54L	CRISPLD1	COCH	RPL37A
GO:0006413	translational initiation biological_process	0.55418	1	12	5505	37	16845	GATA4	PRKAG1	PTMS	EIF4E1B	EIF1B	P2RY2	GATA1	TCF4	MTIF3	CUNH8orf88	GATA3	LOC105073275
GO:0006979	response to oxidative stress biological_process	0.55504	1	11	5505	33	16845	GALNT5	SETD3	LOC123611875	LOC105082005	GPX3	EHMT2	SOX4	SAR1B	CUNH12orf29	FAM217A	GPX7
GO:0042720	mitochondrial inner membrane peptidase complex cellular_component	0.55612	1	1	5505	2	16845	EXPH5
GO:0006812	cation transport biological_process	0.55677	1	154	5505	467	16845	RPS21	KCNB2	STK36	LOC105063514	ITPR2	SCNN1G	LOC105073770	TPD52L1	BLVRB	NIPAL4	TRIM58	CCDC80	LOC105075450	KCNN1	SKOR2	DNAL1	HSBP1	LOC105064435	SSH1	IL4I1	MYOM3	DNAJC24	RHBG	ASXL3	UBXN8	MUSK	LONRF1	BDNF	CEP104	SOX5	EMILIN3	PRICKLE3	ASIC5	LOC105076242	ANO1	LRRFIP2	LOC105080387	HS6ST3	LOC105080698	SCN3B	LOC105072511	KCNT1
GO:0015145	monosaccharide transmembrane transporter activity molecular_function	0.55681	1	1	5505	2	16845	CABLES2
GO:0015149	hexose transmembrane transporter activity molecular_function	0.55681	1	1	5505	2	16845	CABLES2
GO:0015153	rhamnose transmembrane transporter activity molecular_function	0.55681	1	1	5505	2	16845	CABLES2
GO:0004743	pyruvate kinase activity molecular_function	0.55699	1	1	5505	2	16845	PKLR
GO:0005727	extrachromosomal circular DNA cellular_component	0.55777	1	1	5505	2	16845	RCAN1
GO:0046821	extrachromosomal DNA cellular_component	0.55777	1	1	5505	2	16845	RCAN1
GO:0000124	SAGA complex cellular_component	0.55789	1	1	5505	2	16845	GPC3
GO:0008942	nitrite reductase [NAD(P)H] activity molecular_function	0.55834	1	1	5505	2	16845	RFESD
GO:0016661	oxidoreductase activity	acting on other nitrogenous compounds as donors molecular_function	0.55834	1	1	5505	2	16845	RFESD
GO:0046857	oxidoreductase activity	acting on other nitrogenous compounds as donors	with NAD or NADP as acceptor molecular_function	0.55834	1	1	5505	2	16845	RFESD
GO:0004655	porphobilinogen synthase activity molecular_function	0.55844	1	1	5505	2	16845	ALAD
GO:0006935	chemotaxis biological_process	0.55858	1	16	5505	48	16845	LOXL1	RGS10	CTSO	KIF3A	CCDC122	GALNT5	LRRC1	HERPUD1	MANF	TYRP1	ACVR1	DRAXIN	KIAA0586	IGBP1	ISL2	ADGRG7
GO:0042330	taxis biological_process	0.55858	1	16	5505	48	16845	ADGRG7	ISL2	DRAXIN	KIAA0586	IGBP1	ACVR1	TYRP1	HERPUD1	LRRC1	MANF	GALNT5	CCDC122	KIF3A	CTSO	LOXL1	RGS10
GO:0006576	cellular biogenic amine metabolic process biological_process	0.55875	1	20	5505	61	16845	RAB4A	RND3	RAB11B	RAB20	DNAJC3	SEPTIN3	RAB29	RAB19	GTPBP6	PROM1	TDO2	RAB9A	RAB28	ANXA6	RAB38	RAB15	RAB7B	LOC123619348	GPN1	RND1
GO:0035257	nuclear hormone receptor binding molecular_function	0.55877	1	1	5505	2	16845	LRIF1
GO:0042974	retinoic acid receptor binding molecular_function	0.55877	1	1	5505	2	16845	LRIF1
GO:0051427	hormone receptor binding molecular_function	0.55877	1	1	5505	2	16845	LRIF1
GO:0008927	mannonate dehydratase activity molecular_function	0.55901	1	1	5505	2	16845	WIPI2
GO:0003729	mRNA binding molecular_function	0.55927	1	7	5505	21	16845	BANF2	R3HCC1	PARN	LUC7L3	CCDC33	ZNF354C	LRIG3
GO:0030904	retromer complex cellular_component	0.55961	1	1	5505	2	16845	SYCE1L
GO:0030906	retromer complex	inner shell cellular_component	0.55961	1	1	5505	2	16845	SYCE1L
GO:0016742	hydroxymethyl-	formyl- and related transferase activity molecular_function	0.55975	1	1	5505	2	16845	ATIC
GO:0004555	alpha	alpha-trehalase activity molecular_function	0.56036	1	1	5505	2	16845	CUNH16orf95
GO:0015927	trehalase activity molecular_function	0.56036	1	1	5505	2	16845	CUNH16orf95
GO:0016762	xyloglucan:xyloglucosyl transferase activity molecular_function	0.56101	1	1	5505	2	16845	IL12B
GO:0048046	apoplast cellular_component	0.56101	1	1	5505	2	16845	IL12B
GO:0006458	'de novo' protein folding biological_process	0.56103	1	1	5505	2	16845	CUNHXorf38
GO:0004788	thiamine diphosphokinase activity molecular_function	0.56103	1	1	5505	2	16845	TPK1
GO:0005173	stem cell factor receptor binding molecular_function	0.56103	1	1	5505	2	16845	NLGN4X
GO:0006551	leucine metabolic process biological_process	0.56103	1	1	5505	2	16845	PKNOX1
GO:0009098	leucine biosynthetic process biological_process	0.56103	1	1	5505	2	16845	PKNOX1
GO:0043683	type IV pilus biogenesis biological_process	0.56103	1	1	5505	2	16845	HS6ST2
GO:0004375	glycine dehydrogenase (decarboxylating) activity molecular_function	0.56103	1	1	5505	2	16845	GLDC
GO:0006544	glycine metabolic process biological_process	0.56103	1	1	5505	2	16845	GLDC
GO:0006546	glycine catabolic process biological_process	0.56103	1	1	5505	2	16845	GLDC
GO:0009071	serine family amino acid catabolic process biological_process	0.56103	1	1	5505	2	16845	GLDC
GO:0016642	oxidoreductase activity	acting on the CH-NH2 group of donors	disulfide as acceptor molecular_function	0.56103	1	1	5505	2	16845	GLDC
GO:0000001	mitochondrion inheritance biological_process	0.56103	1	1	5505	2	16845	IGBP1
GO:0000350	generation of catalytic spliceosome for second transesterification step biological_process	0.56103	1	1	5505	2	16845	SNX25
GO:0000393	spliceosomal conformational changes to generate catalytic conformation biological_process	0.56103	1	1	5505	2	16845	SNX25
GO:0000735	removal of nonhomologous ends biological_process	0.56103	1	1	5505	2	16845	HECTD4
GO:0000736	double-strand break repair via single-strand annealing	removal of nonhomologous ends biological_process	0.56103	1	1	5505	2	16845	HECTD4
GO:0003796	lysozyme activity molecular_function	0.56103	1	1	5505	2	16845	EFR3B
GO:0003879	ATP phosphoribosyltransferase activity molecular_function	0.56103	1	1	5505	2	16845	CLMN
GO:0003885	D-arabinono-1	4-lactone oxidase activity molecular_function	0.56103	1	1	5505	2	16845	LOC105063867
GO:0003994	aconitate hydratase activity molecular_function	0.56103	1	1	5505	2	16845	PHACTR2
GO:0004057	arginyltransferase activity molecular_function	0.56103	1	1	5505	2	16845	LOC105066826
GO:0004150	dihydroneopterin aldolase activity molecular_function	0.56103	1	1	5505	2	16845	LOC105075495
GO:0004345	glucose-6-phosphate dehydrogenase activity molecular_function	0.56103	1	1	5505	2	16845	H6PD
GO:0004357	glutamate-cysteine ligase activity molecular_function	0.56103	1	1	5505	2	16845	LOC105070438
GO:0004421	hydroxymethylglutaryl-CoA synthase activity molecular_function	0.56103	1	1	5505	2	16845	HMGCS2
GO:0004560	alpha-L-fucosidase activity molecular_function	0.56103	1	1	5505	2	16845	FUCA2
GO:0004576	oligosaccharyl transferase activity molecular_function	0.56103	1	1	5505	2	16845	STT3B
GO:0004619	phosphoglycerate mutase activity molecular_function	0.56103	1	1	5505	2	16845	TEX55
GO:0004751	ribose-5-phosphate isomerase activity molecular_function	0.56103	1	1	5505	2	16845	RPIA
GO:0004827	proline-tRNA ligase activity molecular_function	0.56103	1	1	5505	2	16845	LOC105073371
GO:0004832	valine-tRNA ligase activity molecular_function	0.56103	1	1	5505	2	16845	FMNL1
GO:0005326	neurotransmitter transporter activity molecular_function	0.56103	1	1	5505	2	16845	SLC6A4
GO:0005328	neurotransmitter:sodium symporter activity molecular_function	0.56103	1	1	5505	2	16845	SLC6A4
GO:0005335	serotonin:sodium symporter activity molecular_function	0.56103	1	1	5505	2	16845	SLC6A4
GO:0005892	acetylcholine-gated channel complex cellular_component	0.56103	1	1	5505	2	16845	SLC16A9
GO:0006312	mitotic recombination biological_process	0.56103	1	1	5505	2	16845	HECTD4
GO:0006359	regulation of transcription from RNA polymerase III promoter biological_process	0.56103	1	1	5505	2	16845	WDR59
GO:0006433	prolyl-tRNA aminoacylation biological_process	0.56103	1	1	5505	2	16845	LOC105073371
GO:0006438	valyl-tRNA aminoacylation biological_process	0.56103	1	1	5505	2	16845	FMNL1
GO:0007533	mating type switching biological_process	0.56103	1	1	5505	2	16845	HECTD4
GO:0007534	gene conversion at mating-type locus biological_process	0.56103	1	1	5505	2	16845	HECTD4
GO:0008772	[isocitrate dehydrogenase (NADP+)] kinase activity molecular_function	0.56103	1	1	5505	2	16845	CFAP69
GO:0008887	glycerate kinase activity molecular_function	0.56103	1	1	5505	2	16845	ZFAND4
GO:0009052	pentose-phosphate shunt	non-oxidative branch biological_process	0.56103	1	1	5505	2	16845	RPIA
GO:0010142	farnesyl diphosphate biosynthetic process	mevalonate pathway biological_process	0.56103	1	1	5505	2	16845	HMGCS2
GO:0010273	detoxification of copper ion biological_process	0.56103	1	1	5505	2	16845	SLC5A11
GO:0015128	gluconate transmembrane transporter activity molecular_function	0.56103	1	1	5505	2	16845	DNAJC18
GO:0015725	gluconate transport biological_process	0.56103	1	1	5505	2	16845	DNAJC18
GO:0015928	fucosidase activity molecular_function	0.56103	1	1	5505	2	16845	FUCA2
GO:0016480	negative regulation of transcription from RNA polymerase III promoter biological_process	0.56103	1	1	5505	2	16845	WDR59
GO:0016598	protein arginylation biological_process	0.56103	1	1	5505	2	16845	LOC105066826
GO:0016899	oxidoreductase activity	acting on the CH-OH group of donors	oxygen as acceptor molecular_function	0.56103	1	1	5505	2	16845	LOC105063867
GO:0016994	precorrin-6A reductase activity molecular_function	0.56103	1	1	5505	2	16845	AP1B1
GO:0019534	toxin transporter activity molecular_function	0.56103	1	1	5505	2	16845	SLC12A3
GO:0019700	organic phosphonate catabolic process biological_process	0.56103	1	1	5505	2	16845	HSPA4L
GO:0019784	NEDD8-specific protease activity molecular_function	0.56103	1	1	5505	2	16845	SLC4A5
GO:0019898	extrinsic to membrane cellular_component	0.56103	1	1	5505	2	16845	EEPD1
GO:0022413	reproductive process in single-celled organism biological_process	0.56103	1	1	5505	2	16845	HECTD4
GO:0030144	alpha-1	6-mannosylglycoprotein 6-beta-N-acetylglucosaminyltransferase activity molecular_function	0.56103	1	1	5505	2	16845	MGAT5B
GO:0031388	organic acid phosphorylation biological_process	0.56103	1	1	5505	2	16845	ZFAND4
GO:0034341	response to interferon-gamma biological_process	0.56103	1	1	5505	2	16845	SIAH1
GO:0034450	ubiquitin-ubiquitin ligase activity molecular_function	0.56103	1	1	5505	2	16845	UBE4B
GO:0035429	gluconate transmembrane transport biological_process	0.56103	1	1	5505	2	16845	DNAJC18
GO:0035822	gene conversion biological_process	0.56103	1	1	5505	2	16845	HECTD4
GO:0042601	endospore-forming forespore cellular_component	0.56103	1	1	5505	2	16845	GLB1L2
GO:0042752	regulation of circadian rhythm biological_process	0.56103	1	1	5505	2	16845	CIPC
GO:0042754	negative regulation of circadian rhythm biological_process	0.56103	1	1	5505	2	16845	CIPC
GO:0042763	intracellular immature spore cellular_component	0.56103	1	1	5505	2	16845	GLB1L2
GO:0042873	aldonate transport biological_process	0.56103	1	1	5505	2	16845	DNAJC18
GO:0042879	aldonate transmembrane transporter activity molecular_function	0.56103	1	1	5505	2	16845	DNAJC18
GO:0043213	bacteriocin transport biological_process	0.56103	1	1	5505	2	16845	SLC12A3
GO:0043235	receptor complex cellular_component	0.56103	1	1	5505	2	16845	SLC16A9
GO:0043772	acyl-phosphate glycerol-3-phosphate acyltransferase activity molecular_function	0.56103	1	1	5505	2	16845	LOC105071392
GO:0044163	host cytoskeleton cellular_component	0.56103	1	1	5505	2	16845	LEKR1
GO:0044284	mitochondrial crista junction cellular_component	0.56103	1	1	5505	2	16845	MAN1A1
GO:0045002	double-strand break repair via single-strand annealing biological_process	0.56103	1	1	5505	2	16845	HECTD4
GO:0045337	farnesyl diphosphate biosynthetic process biological_process	0.56103	1	1	5505	2	16845	HMGCS2
GO:0045338	farnesyl diphosphate metabolic process biological_process	0.56103	1	1	5505	2	16845	HMGCS2
GO:0046537	2	3-bisphosphoglycerate-independent phosphoglycerate mutase activity molecular_function	0.56103	1	1	5505	2	16845	TEX55
GO:0046686	response to cadmium ion biological_process	0.56103	1	1	5505	2	16845	SLC5A11
GO:0048311	mitochondrion distribution biological_process	0.56103	1	1	5505	2	16845	IGBP1
GO:0051646	mitochondrion localization biological_process	0.56103	1	1	5505	2	16845	IGBP1
GO:0060333	interferon-gamma-mediated signaling pathway biological_process	0.56103	1	1	5505	2	16845	SIAH1
GO:0060567	negative regulation of DNA-dependent transcription	termination biological_process	0.56103	1	1	5505	2	16845	CUL3
GO:0070336	flap-structured DNA binding molecular_function	0.56103	1	1	5505	2	16845	HECTD4
GO:0071346	cellular response to interferon-gamma biological_process	0.56103	1	1	5505	2	16845	SIAH1
GO:0071585	detoxification of cadmium ion biological_process	0.56103	1	1	5505	2	16845	SLC5A11
GO:0075519	microtubule-dependent intracellular transport of viral material biological_process	0.56103	1	1	5505	2	16845	LEKR1
GO:0075521	microtubule-dependent intracellular transport of viral material to nucleus biological_process	0.56103	1	1	5505	2	16845	LEKR1
GO:0075606	transport of viral material to nucleus biological_process	0.56103	1	1	5505	2	16845	LEKR1
GO:1990071	TRAPPII protein complex cellular_component	0.56103	1	1	5505	2	16845	CKAP5
GO:0051052	regulation of DNA metabolic process biological_process	0.56112	1	11	5505	33	16845	FETUB	LOC105079685	AKAP4	DDIT3	PLA2G4B	IPO13	AKAP3	MCIDAS	UBAC1	SHLD1	IFI16
GO:0035639	purine ribonucleoside triphosphate binding molecular_function	0.56193	1	574	5505	1736	16845	CHRNE	MAPK10	KIF12	SEPTIN14	SMARCA1	TUBA8	ACSL5	KIF26B	TOR1B	MCMDC2	MYH11	LOC105070558	PICK1	SMCHD1	TSSK2	MIS18A	TEFM	AURKB	LOC105079953	PLK4	LOC105062101	TCP1	LOC105069776	HSPA6	LOC105071648	EIF2S3	CARNS1	LOC105079685	ZFYVE1	TAP1	RAB7B	KIF2B	ABCG4	CUL2	RNASEL	ABCB5	ABCC2	RAB11B	LOC105064098	TTL	PITX1	P2RY2
GO:0008654	phospholipid biosynthetic process biological_process	0.56284	1	29	5505	88	16845	ISYNA1	UNC80	FLVCR2	PIGQ	LOC105071392	CEPT1	CLN3	PIGF	ITPRIPL1	PIGM	CHPT1	GIMAP2	ZNF30	HGSNAT	PTDSS2	ZNF180	CCDC136	PIGN	CCDC82	PIGC	RIF1	LOC105075870	HMGCS2	PGAP3	DDX25	LOC105074466	CMTM2	MYLPF	TMEM269
GO:0051701	interaction with host biological_process	0.56305	1	60	5505	183	16845	LRRCC1	TECPR2	ALMS1	FAM161A	COL3A1	APOD	CUNH19orf71	PTCH2	DNAH7	LOC105077899	MRE11	ZNF683	AGO2	GPC6	TPT1	CC2D2A	RP1	GABRR2	A1CF	TOP2A	RNF6	ELOC	SLC2A3	FRS3	LOC105077028	CCN5	APOA4	LOC105083567	CCDC88C	IFIH1	CLN6	ST3GAL2	CDC7	SYCP3	KRT78	PTGDS	MMP11	LEKR1	PTPRZ1	TMEM255A	PHB2	ATXN7L1
GO:0010564	regulation of cell cycle process biological_process	0.56383	1	18	5505	55	16845	OLFML3	MAP3K7CL	MXD3	TPM1	PTGES3L	CCDC169	LOC105083813	MDM1	SOGA3	CDC25B	CCDC74A	EPS15	CD207	HOOK1	RAD9B	ZWILCH	LOC105067725	RUFY4
GO:0006310	DNA recombination biological_process	0.56412	1	62	5505	189	16845	IFI35	KATNAL1	SLC24A4	PDK3	SPA17	IHO1	AK9	BPGM	RUVBL2	LIG4	IGDCC4	TIGD3	RAD17	DNAH17	LIG1	STK39	SFMBT1	VRTN	LIG3	TKTL2	PPP2R1B	AMPD3	SPO11	AK4	GPNMB	PSMC5	RNF225	PAX7	BTBD10	PTCH1	KATNAL2	CNGA3	TRIM71	CCDC88A	NWD1	THNSL1	LONP1	KATNA1	VWCE	LOC105064891	LRRC7	LOC105076842
GO:0019207	kinase regulator activity molecular_function	0.56648	1	19	5505	58	16845	CDKN1C	ZSCAN31	LOC105080435	RB1CC1	PLEKHG5	PKIA	LOC105067428	TCF7L2	CKS2	PIK3R6	PYROXD2	PKIG	CSNK2B	LOC123618679	CAMK2N2	RHO	PKIB	HEXIM2	MMGT1
GO:0017076	purine nucleotide binding molecular_function	0.56812	1	585	5505	1770	16845	RAB3IL1	GNL3L	CFAP73	STK39	CLP1	LOC105078394	RAB28	DHX34	LOC105078337	MAP3K3	MAP3K1	HSP90AA1	GNAI1	RHOF	MATK	CCT3	ORC1	ACVR1	HSPA2	ULK4	RAB34	DNA2	RAB37	PLK1	LOC105062705	CAMK2B	LOC105080693	NIM1K	ATP6V1B2	STK33	GRK3	TSSK6	FGR	FARSB	CATSPER3	KIF3A	AKT1	MYO1E	ABCG5	CHD5	VARS2	GNA11
GO:0016829	lyase activity molecular_function	0.56879	1	79	5505	239	16845	ALDOC	WIPI2	PON3	GAD2	ETV4	FH	LOC105065497	CUNH4orf47	LOC105062580	LPIN1	ADCY2	NPR1	RPS16	GCAT	FOSB	LOC105072853	ALPL	CAMKV	CENPV	ZWILCH	NEIL2	HDC	UROD	PDXDC1	SENP1	GUCY2F	RPS18	GRM3	DPP8	GLDC	ADCY8	SLC49A3	PON2	DERA	ANK2	FHL1	HAP1	AAMDC	RASGEF1A	SPRYD7	PCK1	SCLY
GO:0008757	S-adenosylmethionine-dependent methyltransferase activity molecular_function	0.56895	1	44	5505	135	16845	ASIC4	TFAM	PRMT8	PRMT7	RNMT	GDAP1L1	NTMT2	METTL1	THUMPD2	METTL27	TNNC1	TSPYL1	FAM81B	SLA2	EZH2	CSKMT	LARGE2	FDXACB1	CCDC40	TRIM54	THUMPD3	NES	LOC123618010	TRMT2B	ORC1	PLIN3	FBL	LOC105079181	MTX1	PRMT1	LOC123617428	MPI	LOC105083787	TANC1	LOC105072623	AS3MT	NTMT1	LOC105081898	RTP4	METTL5	LOC105071360	PRMT3
GO:0008408	3'-5' exonuclease activity molecular_function	0.56899	1	11	5505	33	16845	CELF3	RAE1	REXO5	EXD2	RBM4B	EXD1	ISG20L2	CELF6	ALMS1	EXD3	PARN
GO:0040029	regulation of gene expression	epigenetic biological_process	0.56927	1	12	5505	36	16845	DNMT3L	METTL5	IGSF3	LOC123618010	THUMPD2	LOC105072822	TPT1	LOC105080848	HROB	MAEL	DNMT3A	ZNF628
GO:0007051	spindle organization biological_process	0.56994	1	6	5505	18	16845	MICAL1	CD207	RUFY4	CCDC153	CEP126	FDFT1
GO:0016477	cell migration biological_process	0.57169	1	8	5505	24	16845	LAMA3	LAMA2	TSKS	TPM1	HSBP1	LAMA1	LOC105067725	EMILIN1
GO:0030334	regulation of cell migration biological_process	0.57169	1	8	5505	24	16845	TSKS	LAMA2	LAMA3	EMILIN1	LOC105067725	LAMA1	HSBP1	TPM1
GO:0016538	cyclin-dependent protein serine/threonine kinase regulator activity molecular_function	0.57219	1	4	5505	12	16845	CKS2	HEXIM2	CDKN1C	MMGT1
GO:0003916	DNA topoisomerase activity molecular_function	0.57238	1	12	5505	36	16845	ANKEF1	NFKB2	RCAN1	TRIM35	SPTBN2	BDNF	ANGPTL5	MYLK3	PROM1	TOP2A	LITAFD	TESK2
GO:0071949	FAD binding molecular_function	0.57274	1	11	5505	33	16845	ERO1A	SQLE	IL4I1	PYROXD2	ERO1B	LOC105072853	PDPR	GPD2	MICAL1	MICAL2	LOC105081275
GO:0005125	cytokine activity molecular_function	0.57306	1	28	5505	90	16845	IL1F10	LOC105080431	IL36RN	IL1B	CCL22	IL1RN	LOC105072266	IL12A	NFATC1	IL17B	LOC123614617	STAT2	LOC105065682	LOC105072265	LIF	LOC105064288	IL37	SMCO2	LOC105072267	FFAR4	CCL25	LOC105062899	CCL1	IL33	LOC105081283	PIGM	TDRD15	LOC105080381
GO:0032984	macromolecular complex disassembly biological_process	0.57589	1	14	5505	43	16845	CUL3	ARV1	MICAL2	GGA1	CAPZB	LMOD3	STX4	FGFR1OP2	CAPZA3	CKAP4	TMOD4	DAXX	LMOD2	EIF5A
GO:0043241	protein complex disassembly biological_process	0.57589	1	14	5505	43	16845	FGFR1OP2	STX4	LMOD3	CAPZB	MICAL2	GGA1	ARV1	CUL3	EIF5A	LMOD2	DAXX	TMOD4	CKAP4	CAPZA3
GO:0000149	SNARE binding molecular_function	0.57615	1	9	5505	28	16845	KRT77	CD207	CPLX2	CCDC163	KRT3	CEBPE	SLC7A6OS	KRT8	KRT79
GO:0019905	syntaxin binding molecular_function	0.57615	1	9	5505	28	16845	KRT77	CD207	CPLX2	KRT3	CCDC163	CEBPE	SLC7A6OS	KRT8	KRT79
GO:0001882	nucleoside binding molecular_function	0.57659	1	576	5505	1744	16845	LOC105081796	AGAP3	ACACB	RAB9A	ULK2	KIF6	LOC123615394	HYOU1	ACVR1B	PTK6	IFT27	LOC105074049	IFI44	HIPK4	RAD51B	KIF1B	KIF18B	EPHB6	TAP2	ATRX	BLM	NLRP6	CDKL2	BUB1B	LOC105080889	AK7	SEPTIN3	KIF22	CDK20	DHX30	EPPK1	DYRK3	CSK	CDK15	NAV1	RIOK2	LIG1	KIF16B	SEPTIN11	DNAH10	LOC105076201	MAP3K6
GO:0001883	purine nucleoside binding molecular_function	0.57659	1	576	5505	1744	16845	LOC105073768	RAB27B	EPHB4	SRPK2	DNAH17	TUBA4A	NUAK1	RAB15	AGAP1	LOC105076296	FLII	GRK4	LOC105073298	MOK	RHOV	RAB20	ATAT1	TTK	TPRG1L	MPP1	SLK	TPK1	TLR7	ZRANB3	SEPTIN10	KIF20A	ERBB3	CCT4	DDX39A	RAB3B	TUFM	MMAA	RND1	FES	DDX18	ARL4A	DIRAS3	DIRAS1	FGFR1	NWD2	DNAJC27	DRG2
GO:0032549	ribonucleoside binding molecular_function	0.57659	1	576	5505	1744	16845	MCMDC2	KIF26B	TOR1B	MYH11	ACSL5	SMARCA1	TUBA8	SEPTIN14	KIF12	MAPK10	CHRNE	TAP1	ZFYVE1	KIF2B	RAB7B	PRTG	LOC105079685	CARNS1	EIF2S3	HSPA6	LOC105071648	TCP1	LOC105062101	LOC105069776	TEFM	MIS18A	TSSK2	PLK4	LOC105079953	AURKB	SMCHD1	PICK1	LOC105070558	POLQ	ALPK2	ABCD2	LOC105077036	RIPK4	NEK10	P2RY2	SRMS	PITX1
GO:0032550	purine ribonucleoside binding molecular_function	0.57659	1	576	5505	1744	16845	AKT1	MYO1E	ABCG5	CHD5	VARS2	GNA11	SAR1B	ABCB7	ARIH1	TUBB2A	DDX25	LOC105073123	PRKCQ	ABCC6	ARL16	XKRX	KATNA1	EPHA2	WEE2	KIF21A	ARL2	STKLD1	SMARCA4	TRIB2	MBNL2	LOC105080421	MAPK6	RNGTT	LYN	PPFIBP2	SYTL4	DDX3X	HRAS	RAP2A	ZBTB17	RAB3IL1	GNL3L	CFAP73	STK39	CLP1	LOC105078394	RAB28
GO:0072686	mitotic spindle cellular_component	0.57689	1	18	5505	55	16845	CCDC22	ARID3C	LOC105076257	STX7	DDHD1	SRCIN1	CD207	BFSP2	LOC123618308	GHITM	LOC105072874	LOC105082003	KRT74	ZBED8	FAM184A	LOC105072982	LOC105077036	FGFR1OP2
GO:0006754	ATP biosynthetic process biological_process	0.57703	1	32	5505	98	16845	ATP8B1	GPAT4	XKRX	ATAT1	HHIPL2	CCDC171	SLC12A1	ZC3H7B	TMEM131L	PFDN4	TRIM36	TRIM13	DAZAP1	GPD2	CEP104	DLL1	ISYNA1	TRIM45	LOC105067192	MYOM3	DNAJC24	LOC105064435	TRIM63	SCN2A	LOC123619039	ODF2	ADIRF	FAM183A	IVD	CDON	STK36	TSPAN19
GO:0009142	nucleoside triphosphate biosynthetic process biological_process	0.57703	1	32	5505	98	16845	GPD2	CEP104	DLL1	ZC3H7B	TMEM131L	PFDN4	TRIM36	TRIM13	DAZAP1	HHIPL2	CCDC171	SLC12A1	GPAT4	ATP8B1	XKRX	ATAT1	IVD	CDON	STK36	TSPAN19	ODF2	ADIRF	FAM183A	LOC105064435	TRIM63	LOC123619039	SCN2A	ISYNA1	TRIM45	MYOM3	DNAJC24	LOC105067192
GO:0009145	purine nucleoside triphosphate biosynthetic process biological_process	0.57703	1	32	5505	98	16845	LOC105064435	SCN2A	LOC123619039	TRIM63	TRIM45	ISYNA1	DNAJC24	MYOM3	LOC105067192	CDON	IVD	TSPAN19	STK36	ODF2	FAM183A	ADIRF	HHIPL2	SLC12A1	CCDC171	XKRX	ATP8B1	GPAT4	ATAT1	CEP104	GPD2	DLL1	TMEM131L	ZC3H7B	TRIM13	DAZAP1	TRIM36	PFDN4
GO:0009201	ribonucleoside triphosphate biosynthetic process biological_process	0.57703	1	32	5505	98	16845	HHIPL2	CCDC171	SLC12A1	XKRX	ATP8B1	GPAT4	ATAT1	CEP104	GPD2	DLL1	ZC3H7B	TMEM131L	TRIM36	DAZAP1	TRIM13	PFDN4	LOC105064435	LOC123619039	SCN2A	TRIM63	ISYNA1	TRIM45	MYOM3	LOC105067192	DNAJC24	CDON	IVD	TSPAN19	STK36	ODF2	FAM183A	ADIRF
GO:0009206	purine ribonucleoside triphosphate biosynthetic process biological_process	0.57703	1	32	5505	98	16845	PFDN4	TRIM36	DAZAP1	TRIM13	ZC3H7B	TMEM131L	DLL1	GPD2	CEP104	ATAT1	GPAT4	ATP8B1	XKRX	CCDC171	SLC12A1	HHIPL2	ADIRF	FAM183A	ODF2	STK36	TSPAN19	IVD	CDON	LOC105067192	MYOM3	DNAJC24	ISYNA1	TRIM45	TRIM63	LOC123619039	SCN2A	LOC105064435
GO:0006412	translation biological_process	0.57758	1	174	5505	554	16845	PEX3	RPL35	RPSA	RUFY3	LOC105068077	LOC105070722	FARSB	RPS28	CATSPER3	ANXA13	ANXA11	LOC105077984	RPL14	RPL4	RPL6	LOC105065861	CLCN2	CCDC40	LTN1	RPS21	LOC105071878	TCEA2	DALRD3	LOC105081508	CKAP4	RPL23A	THBS4	LOC105080754	PPFIBP2	ASXL3	ZBTB17	LOC105069142	FBXO17	VARS2	FGFR1OP2	RPL19	LOC123619698	DAXX	XKRX	LOC105079631	DCBLD2	SLC35E4
GO:0009165	nucleotide biosynthetic process biological_process	0.57798	1	61	5505	186	16845	XKRX	ATP8B1	PANK3	SLC12A1	LOC105083904	ADCY3	TMEM131L	ZC3H7B	LOC105064467	TRIM36	CEP104	DLL1	PDE4A	TACR2	DNAJC24	MYOM3	GUCY2D	LOC105064435	GJB4	LOC123619039	TRIM63	ADCY10	ODF2	FAM183A	GMPR	ADIRF	AK8	CDON	CKAP5	ADCY1	COASY	STK36	GPAT4	FOSB	ADCY2	ATAT1	NPR1	ATIC	HHIPL2	LOC105078394	CCDC171	RRM2B
GO:1901293	nucleoside phosphate biosynthetic process biological_process	0.57798	1	61	5505	186	16845	CEP104	DLL1	ZC3H7B	TMEM131L	ADCY3	LOC105064467	TRIM36	SLC12A1	LOC105083904	XKRX	ATP8B1	PANK3	AK8	CDON	ADCY1	CKAP5	STK36	COASY	ODF2	ADCY10	GMPR	FAM183A	ADIRF	GJB4	LOC105064435	LOC123619039	TRIM63	TACR2	PDE4A	DNAJC24	MYOM3	GUCY2D	GPD2	ETV4	RRM2B	DAZAP1	TRIM13	PFDN4	ATIC	HHIPL2	CCDC171	LOC105078394
GO:0016638	oxidoreductase activity	acting on the CH-NH2 group of donors molecular_function	0.57804	1	12	5505	37	16845	HDAC11	LOC105068166	SLC25A47	LOXL3	GLDC	GARS1	AOC2	VDAC3	HAO2	LOXL1	HAO1	TPPP2
GO:0006511	ubiquitin-dependent protein catabolic process biological_process	0.5791	1	57	5505	175	16845	POC1A	RNF126	SIAH2	DZIP3	RNF165	RNF149	PCGF2	LOC105084051	LOC105070785	KIF27	RNF41	ANAPC2	TRIM3	RLIM	ARMCX5	PEX10	TRIM13	LOC105069485	POC1B	LOC123614324	WDR38	BAP1	MAP3K1	GRHL1	RNF133	CDC26	CUL3	RNF32	RNFT1	NT5C3A	UCHL3	RNF150	IQCD	LTN1	RNF151	CUL7	SIAH3	RNF6	RAD23B	ELOC	ANAPC11	ZSWIM2
GO:0072528	pyrimidine-containing compound biosynthetic process biological_process	0.57953	1	8	5505	24	16845	ANKRD1	ZNF277	TPK1	WLS	CKAP5	GCGR	DHTKD1	TMEM102
GO:0030117	membrane coat cellular_component	0.57968	1	50	5505	152	16845	BDNF	SEC23A	SAR1B	DNAJC28	NCAPD2	FNDC3A	NWD2	SEC23B	ARMC12	AP2A1	MEI1	CRIP3	RSPH14	TENT4B	ODAD2	FEZF2	MMS22L	MROH8	IFT122	SYTL4	NANOS2	AP3B2	LOC105081760	LOC105074779	ARMCX2	LOC105063391	KPNA2	SPA17	NCAPG2	TNRC6C	CHAF1B	ODAD1	FEZF1	TTLL7	IPO4	DEPDC1B	CORO6	PCDH9	WAS	EIF2S3	LOC105079334	KPNA4
GO:0048475	coated membrane cellular_component	0.57968	1	50	5505	152	16845	LOC105081760	AP3B2	SYTL4	NANOS2	IFT122	MROH8	MMS22L	FEZF2	ODAD2	TENT4B	RSPH14	CRIP3	MEI1	ARMC12	AP2A1	SEC23B	NWD2	FNDC3A	NCAPD2	DNAJC28	SAR1B	SEC23A	BDNF	NUP153	AP1B1	LOC105072623	PPP2R1B	AP2B1	SEC24B	IFT140	SLAIN2	KPNA4	WAS	EIF2S3	LOC105079334	PCDH9	CORO6	DEPDC1B	IPO4	TTLL7	FEZF1	ODAD1
GO:0007224	smoothened signaling pathway biological_process	0.58043	1	8	5505	24	16845	GAL3ST1	KIAA0586	LPAR4	LOC105070200	CD86	EVC2	SMIM18	LRP2
GO:0000041	transition metal ion transport biological_process	0.58066	1	18	5505	55	16845	LRRC7	PLPP1	ANO1	NECTIN4	DNAL1	TRAPPC2L	LOC105075450	SLC40A1	PRICKLE3	AZIN2	BMP2	TSHZ2	RFX4	LOC105073770	BDNF	ONECUT2	OTX1	RPS21
GO:0044763	single-organism cellular process biological_process	0.58119	1	1856	5505	5748	16845	IFI44L	TMCC3	GPR19	GBF1	CCDC88A	WDR43	SLC12A3	HTR5A	IL17RD	ALMS1	TMEM144	DCX	HLF	CRPPA	CDH26	LOC105064465	TSC22D3	MTDH	OPRL1	LOC105068017	TENT4B	LOC105076432	HOOK2	LOC105068835	CACNA1S	SLC40A1	MPHOSPH9	AK9	OSR2	RAD9B	LRRC1	EPN3	NUP62	ZSCAN12	ISL2	CT55	STAT2	ADGRE3	TOMM70	CREB5	LIG3	PSMC5
GO:0004177	aminopeptidase activity molecular_function	0.58214	1	12	5505	37	16845	CTSK	CTSF	MEA1	DNAH2	CKS2	TINAG	LOC105064046	OSBP2	RUFY4	CCDC153	HTRA3	CTSO
GO:0007268	synaptic transmission biological_process	0.58236	1	5	5505	15	16845	RAPSN	GPSM1	CTR9	MFSD14A	TTC13
GO:0019226	transmission of nerve impulse biological_process	0.58236	1	5	5505	15	16845	MFSD14A	CTR9	TTC13	RAPSN	GPSM1
GO:0035637	multicellular organismal signaling biological_process	0.58236	1	5	5505	15	16845	RAPSN	GPSM1	MFSD14A	CTR9	TTC13
GO:0016679	oxidoreductase activity	acting on diphenols and related substances as donors molecular_function	0.58289	1	6	5505	18	16845	ATRX	CUNH10orf62	WNT7B	MSL2	ANKH	SEL1L3
GO:0000772	mating pheromone activity molecular_function	0.58376	1	5	5505	15	16845	ZNF391	FHL5	FBXO3	CUNH9orf131	MBTPS2
GO:0048519	negative regulation of biological process biological_process	0.58447	1	86	5505	264	16845	MTARC1	ANGPTL2	MXD3	PKIB	PLA2G4E	CCDC169	ITGA3	OASL	MANF	PKIG	ALG13	IFI16	CD207	WDR59	HOOK1	ZWILCH	RAD9B	LOC105067725	MMGT1	MAP3K7CL	DRAXIN	DMAP1	NUGGC	TBC1D2B	PLCL2	LOC105079334	TPM1	LMOD3	SYT8	GALNT5	CDC25B	MND1	LOC105080108	TTPAL	LOC105078674	PPP2R1B	RASAL2	LOC105074542	DDX18	CIPC	NUCB2	CNTF
GO:0009512	cytochrome b6f complex cellular_component	0.5846	1	7	5505	21	16845	HTR6	MAGI2	IGF2BP2	WFDC2	PLCB3	LOC123614551	CFAP300
GO:0010257	NADH dehydrogenase complex assembly biological_process	0.5855	1	4	5505	12	16845	EGFR	LYAR	ATAD2	CALR3
GO:0046488	phosphatidylinositol metabolic process biological_process	0.58558	1	19	5505	58	16845	CCDC136	SLC1A1	FLVCR2	PIGC	PIP5KL1	PIGN	UNC80	SLCO1A2	PGAP3	PIP5K1B	PIGQ	RIF1	PIGF	CLN3	HGSNAT	GIMAP2	CMTM2	ITPRIPL1	PIGM
GO:0070005	cysteine-type aminopeptidase activity molecular_function	0.58588	1	4	5505	12	16845	TINAG	CTSO	CTSF	CTSK
GO:0048869	cellular developmental process biological_process	0.58683	1	74	5505	229	16845	CD226	PRRG3	LRP1	LOC105072760	TRAPPC2L	LRRFIP2	GRAP2	SLC1A4	MAPK8IP2	HPS6	CCDC122	MMP25	LONP1	COLCA2	MEIOSIN	LOC105066390	EFNA3	OPN3	IL12A	B4GALT6	RSPH9	IGBP1	NLGN4X	LOXL1	LOC123615425	FAM170A	HOATZ	ADGRG1	NOS3	PRDM11	SSH2	CUNH9orf131	NEIL3	HECTD4	TYRP1	GCC1	TRIB2	LOC123618943	GPR4	ACSF2	CCDC136	IL17RA
GO:0005525	GTP binding molecular_function	0.58826	1	151	5505	466	16845	RAB27B	LOC105076201	GNL3L	LOC105073768	LOC105080558	RAB15	ABCC3	CLP1	DNAH10	SEPTIN11	NAV1	TUBA4A	RAB28	EPPK1	FLII	AGAP1	LOC105078337	GNAI1	TTK	SEPTIN3	RHOF	LOC105073298	AK7	RAB20	LOC105080889	RHOV	MPP1	RAB34	DNA2	RAB37	SEPTIN10	TAP2	LOC105062705	IFI44	NUGGC	RAB38	IFT27	ABCC11	ABCC9	RHOBTB1	RAB9A	DHX36
GO:0010942	positive regulation of cell death biological_process	0.58854	1	10	5505	31	16845	DNAH10	EFEMP1	TNFRSF12A	BCL2L15	STYXL2	TMEM176A	LTBP2	STIL	DSC1	IGFLR1
GO:0043065	positive regulation of apoptotic process biological_process	0.58854	1	10	5505	31	16845	DNAH10	EFEMP1	TNFRSF12A	BCL2L15	STYXL2	TMEM176A	LTBP2	STIL	DSC1	IGFLR1
GO:0043068	positive regulation of programmed cell death biological_process	0.58854	1	10	5505	31	16845	DNAH10	EFEMP1	BCL2L15	TNFRSF12A	STYXL2	TMEM176A	LTBP2	STIL	DSC1	IGFLR1
GO:0044248	cellular catabolic process biological_process	0.58931	1	141	5505	433	16845	MYH7B	NT5C3A	DTNB	IQGAP2	CUL3	ATG9B	HEXIM2	DPYD	LOC105072518	UCHL3	ANAPC11	ELOC	DYDC2	RNF151	HECTD4	CELF3	LOC105078510	ZSWIM2	CUNH19orf47	RNF38	ZNRF4	UCHL1	LOC105071303	RNF121	UBE4B	PSMA6	LOC105083666	SPAG16	SYNGAP1	LOC105066826	DTX1	RANBP3	CUL2	GAS2L3	SSTR3	LOC123612347	SIAH2	MORC3	POC1A	RNF126	CELF6	RNF165
GO:0039526	modulation by virus of host apoptotic process biological_process	0.58992	1	5	5505	15	16845	CC2D2A	LOC105077028	PPP2R1B	ELOC	AGO2
GO:0044531	modulation of programmed cell death in other organism biological_process	0.58992	1	5	5505	15	16845	CC2D2A	LOC105077028	PPP2R1B	AGO2	ELOC
GO:0044532	modulation of apoptotic process in other organism biological_process	0.58992	1	5	5505	15	16845	LOC105077028	PPP2R1B	AGO2	ELOC	CC2D2A
GO:0052040	modulation by symbiont of host programmed cell death biological_process	0.58992	1	5	5505	15	16845	AGO2	ELOC	LOC105077028	PPP2R1B	CC2D2A
GO:0052150	modulation by symbiont of host apoptotic process biological_process	0.58992	1	5	5505	15	16845	CC2D2A	AGO2	ELOC	PPP2R1B	LOC105077028
GO:0052248	modulation of programmed cell death in other organism involved in symbiotic interaction biological_process	0.58992	1	5	5505	15	16845	AGO2	ELOC	LOC105077028	PPP2R1B	CC2D2A
GO:0052433	modulation by organism of apoptotic process in other organism involved in symbiotic interaction biological_process	0.58992	1	5	5505	15	16845	LOC105077028	PPP2R1B	ELOC	AGO2	CC2D2A
GO:0032555	purine ribonucleotide binding molecular_function	0.59029	1	577	5505	1749	16845	PFKFB4	DDX53	AK6	HSPE1	CAMK1	CCDC149	DDX20	ACVR2B	VRK3	HK3	KSR2	SRPK3	EIF2AK3	NARS1	DNAH8	DDX47	NRK	EN1	MYO16	STK16	RAB39A	COASY	ERBB2	PKMYT1	LOC105074839	NEK3	MYH7B	FLT3	DAPK3	LATS2	RABL3	RIOK1	CLPB	ABCA9	DNAH6	MASTL	MYO3A	LOC105081760	IRGC	DNAH1	FANCM	CDC7
GO:0033644	host cell membrane cellular_component	0.59058	1	6	5505	18	16845	SCN2B	CAMK2B	LOC105080558	RNF6	COLGALT2	MARCHF2
GO:0044218	other organism cell membrane cellular_component	0.59058	1	6	5505	18	16845	MARCHF2	CAMK2B	LOC105080558	COLGALT2	RNF6	SCN2B
GO:0044279	other organism membrane cellular_component	0.59058	1	6	5505	18	16845	MARCHF2	SCN2B	RNF6	COLGALT2	CAMK2B	LOC105080558
GO:0045017	glycerolipid biosynthetic process biological_process	0.59079	1	16	5505	49	16845	PTDSS2	FLVCR2	CCDC136	PIGC	PIGN	UNC80	PIGQ	RIF1	PGAP3	CLN3	PIGF	CMTM2	ITPRIPL1	PIGM	HGSNAT	GIMAP2
GO:0031145	anaphase-promoting complex-dependent proteasomal ubiquitin-dependent protein catabolic process biological_process	0.59081	1	34	5505	106	16845	LOC123612347	MAP3K1	CDC26	RNF133	DTX1	LOC105069485	LOC123614324	PCGF1	RNF121	RLIM	PEX10	ZNRF4	RNF148	RNF38	TRIM13	ZSWIM2	SCAF11	TRIM3	PCGF2	RNF151	RNF6	LOC105084051	LOC105070785	RNF41	ANAPC11	RNF150	DZIP3	RNF165	RNF149	LTN1	RNF32	RNFT1	RNF126	NT5C3A
GO:0019783	small conjugating protein-specific protease activity molecular_function	0.59152	1	28	5505	86	16845	UBE2Q2	USP18	MINDY1	USP25	UCHL3	USP32	USP15	USP11	USP2	USP44	USP1	USP47	BAP1	USP27X	USP51	USP16	USP26	USP43	USP35	APOA4	USP42	USP7	UCHL1	LOC105081512	USP30	USP50	SLC4A5	ATG4A
GO:0003810	protein-glutamine gamma-glutamyltransferase activity molecular_function	0.59242	1	6	5505	18	16845	EPB42	TMEM131L	F13A1	TGM1	IRAK1BP1	LOC105083458
GO:0006818	hydrogen transport biological_process	0.59365	1	26	5505	80	16845	FAM183A	ADIRF	ODF2	TSPAN19	STK36	CDON	LOC105067192	MYOM3	DNAJC24	TRIM45	SCN2A	LOC123619039	TRIM63	LOC105064435	TRIM36	DAZAP1	TRIM13	PFDN4	TMEM131L	DLL1	CEP104	GPD2	GPAT4	ATP8B1	SLC12A1	CCDC171
GO:0015985	energy coupled proton transport	down electrochemical gradient biological_process	0.59365	1	26	5505	80	16845	TMEM131L	PFDN4	DAZAP1	TRIM13	TRIM36	GPD2	CEP104	DLL1	ATP8B1	GPAT4	CCDC171	SLC12A1	ODF2	ADIRF	FAM183A	CDON	STK36	TSPAN19	TRIM45	MYOM3	DNAJC24	LOC105067192	LOC105064435	TRIM63	LOC123619039	SCN2A
GO:0015986	ATP synthesis coupled proton transport biological_process	0.59365	1	26	5505	80	16845	TRIM45	DNAJC24	MYOM3	LOC105067192	LOC105064435	SCN2A	LOC123619039	TRIM63	ODF2	FAM183A	ADIRF	CDON	TSPAN19	STK36	GPAT4	ATP8B1	CCDC171	SLC12A1	TMEM131L	TRIM13	DAZAP1	TRIM36	PFDN4	CEP104	GPD2	DLL1
GO:0015992	proton transport biological_process	0.59365	1	26	5505	80	16845	LOC105064435	TRIM63	SCN2A	LOC123619039	TRIM45	MYOM3	DNAJC24	LOC105067192	CDON	STK36	TSPAN19	ODF2	ADIRF	FAM183A	SLC12A1	CCDC171	GPAT4	ATP8B1	GPD2	CEP104	DLL1	TMEM131L	PFDN4	TRIM36	TRIM13	DAZAP1
GO:0044106	cellular amine metabolic process biological_process	0.59421	1	20	5505	62	16845	RAB9A	ANXA6	RAB28	RAB20	DNAJC3	RAB11B	RND3	RAB4A	TDO2	PROM1	GTPBP6	RAB19	RAB29	SEPTIN3	RND1	GPN1	LOC123619348	RAB38	RAB7B	RAB15
GO:0030260	entry into host cell biological_process	0.59478	1	10	5505	31	16845	TMCO5A	LEKR1	ALMS1	LRRCC1	GABRR2	SYCP3	RP1	STX4	CDC7	COL3A1
GO:0044409	entry into host biological_process	0.59478	1	10	5505	31	16845	COL3A1	CDC7	STX4	SYCP3	RP1	GABRR2	LRRCC1	LEKR1	ALMS1	TMCO5A
GO:0046718	viral entry into host cell biological_process	0.59478	1	10	5505	31	16845	CDC7	COL3A1	GABRR2	STX4	SYCP3	RP1	ALMS1	LEKR1	LRRCC1	TMCO5A
GO:0051806	entry into cell of other organism involved in symbiotic interaction biological_process	0.59478	1	10	5505	31	16845	CDC7	COL3A1	GABRR2	STX4	RP1	SYCP3	ALMS1	LEKR1	LRRCC1	TMCO5A
GO:0051828	entry into other organism involved in symbiotic interaction biological_process	0.59478	1	10	5505	31	16845	GABRR2	STX4	SYCP3	RP1	CDC7	COL3A1	TMCO5A	LEKR1	ALMS1	LRRCC1
[truncated: 1,804 more rows]
[truncated: 4,701 more columns]

## Sheet: GO DELncRNAs
GO_accession	Description	Term_type	Over_represented_pValue	Corrected_pValue	CAD_item	CAD_list	Bg_item	Bg_list	Gene_names
GO:0004499	N,N-dimethylaniline monooxygenase activity	molecular_function	8.6547e-06	0.039145	6	649	14	16845	LOC105072853,LOC105070500,FMO2,LOC105070489,FMO4,FMO1
GO:0016709	oxidoreductase activity, acting on paired donors, with incorporation or reduction of molecular oxygen, NAD(P)H as one donor, and incorporation of one atom of oxygen	molecular_function	0.00030985	0.70071	7	649	34	16845	FMO4,FMO1,LOC105072853,LOC105070500,FMO2,COQ6,LOC105070489
GO:0051094	positive regulation of developmental process	biological_process	0.0014981	0.84316	5	649	23	16845	SYT8,MTDH,PIGM,IL12A,LOC105071780
GO:0005509	calcium ion binding	molecular_function	0.0015294	0.84316	36	649	546	16845	CASQ1,VLDLR,S100Z,LOC123617312,LPCAT1,EFCAB8,GAS6,LOC105061765,PLS3,GNPTAB,PDE10A,CABS1,LOC105071780,EDIL3,CBL,PCDHB3,THBS4,HPCA,JAG1,MYL10,LOC105061770,LOC105061755,RPTN,SPARC,RAB11FIP4,PCDHAC2,PCDHB6,LOC105066677,LOC123614083,TCHH,MASP1,PCDHB1,PCDHB5,RAB44,MEGF8,PCDHB2
GO:0004861	cyclin-dependent protein serine/threonine kinase inhibitor activity	molecular_function	0.0016419	0.84316	3	649	7	16845	HEXIM2,CDKN1A,HEXIM1
GO:0050662	coenzyme binding	molecular_function	0.0016725	0.84316	19	649	228	16845	LOC105070489,COQ6,PHF23,LOC105069435,ECI2,LOC105070500,LOC105071528,LIN52,NME6,STAM2,RPTN,FMO1,MCM8,FMO4,FMO2,ACADVL,ACBD4,FAR2,LOC105072853
GO:0050661	NADP binding	molecular_function	0.0022419	0.84316	7	649	47	16845	LOC105072853,LOC105070500,FMO2,LOC105070489,FMO4,RPTN,FMO1
GO:0050660	flavin adenine dinucleotide binding	molecular_function	0.0027407	0.84316	9	649	75	16845	PHF23,LOC105070489,COQ6,LOC105070500,LOC105072853,ACADVL,FMO2,FMO4,FMO1
GO:0003707	steroid hormone receptor activity	molecular_function	0.0028144	0.84316	3	649	8	16845	TEP1,MFSD4A,LOC105074663
GO:0007156	homophilic cell adhesion	biological_process	0.0033273	0.84316	10	649	93	16845	LOC105061765,PCDHB2,PCDHB5,PCDHB3,PCDHB1,PCDHAC2,PCDHB6,LOC105061755,LOC105061770,LOC123614083
GO:0022843	voltage-gated cation channel activity	molecular_function	0.0033361	0.84316	7	649	51	16845	SLC28A3,LOC105084052,KCNE1,MARCKS,SMIM34,SELENOM,KCNE2
GO:0045597	positive regulation of cell differentiation	biological_process	0.0036957	0.84316	3	649	9	16845	LOC105071780,IL12A,PIGM
GO:0045637	regulation of myeloid cell differentiation	biological_process	0.0036957	0.84316	3	649	9	16845	LOC105071780,IL12A,PIGM
GO:0045639	positive regulation of myeloid cell differentiation	biological_process	0.0036957	0.84316	3	649	9	16845	PIGM,IL12A,LOC105071780
GO:0005244	voltage-gated ion channel activity	molecular_function	0.0041343	0.84316	8	649	67	16845	LOC105084052,SLC28A3,LOC105066231,MARCKS,SELENOM,SMIM34,KCNE2,KCNE1
GO:0022832	voltage-gated channel activity	molecular_function	0.0041343	0.84316	8	649	67	16845	LOC105084052,LOC105066231,SLC28A3,KCNE2,SELENOM,SMIM34,MARCKS,KCNE1
GO:0001401	mitochondrial sorting and assembly machinery complex	cellular_component	0.0041396	0.84316	3	649	9	16845	LOC105069337,MTX3,LOC105069338
GO:0004883	glucocorticoid receptor activity	molecular_function	0.0046604	0.84316	2	649	3	16845	LOC105074663,MFSD4A
GO:0031958	corticosteroid receptor signaling pathway	biological_process	0.0046604	0.84316	2	649	3	16845	LOC105074663,MFSD4A
GO:0031960	response to corticosteroid stimulus	biological_process	0.0046604	0.84316	2	649	3	16845	LOC105074663,MFSD4A
GO:0042921	glucocorticoid receptor signaling pathway	biological_process	0.0046604	0.84316	2	649	3	16845	MFSD4A,LOC105074663
GO:0043402	glucocorticoid mediated signaling pathway	biological_process	0.0046604	0.84316	2	649	3	16845	LOC105074663,MFSD4A
GO:0051384	response to glucocorticoid stimulus	biological_process	0.0046604	0.84316	2	649	3	16845	MFSD4A,LOC105074663
GO:0071384	cellular response to corticosteroid stimulus	biological_process	0.0046604	0.84316	2	649	3	16845	LOC105074663,MFSD4A
GO:0071385	cellular response to glucocorticoid stimulus	biological_process	0.0046604	0.84316	2	649	3	16845	LOC105074663,MFSD4A
GO:0048037	cofactor binding	molecular_function	0.0048539	0.84438	21	649	288	16845	PHF23,COQ6,LOC105070489,ECI2,LOC105071528,LOC105070500,LOC105069435,HKDC1,STAM2,LIN52,NME6,FAR2,ACADVL,FMO2,ACBD4,LOC105072853,RPTN,FMO1,MTARC1,MCM8,FMO4
GO:0016337	cell-cell adhesion	biological_process	0.0052709	0.87789	10	649	99	16845	LOC105061765,PCDHB2,PCDHB5,PCDHB3,PCDHB1,PCDHB6,PCDHAC2,LOC105061755,LOC105061770,LOC123614083
GO:0030291	protein serine/threonine kinase inhibitor activity	molecular_function	0.0054651	0.87789	3	649	10	16845	CDKN1A,HEXIM1,HEXIM2
GO:0005267	potassium channel activity	molecular_function	0.0057371	0.87789	7	649	56	16845	KCNE1,MARCKS,SMIM34,SELENOM,TMEM38B,CAP2,KCNE2
GO:0042393	histone binding	molecular_function	0.0063019	0.87789	4	649	20	16845	SMARCA2,COPRS,NEGR1,FAM161B
GO:0046849	bone remodeling	biological_process	0.0063529	0.87789	4	649	20	16845	LOC105080298,LOC105080319,USPL1,LOC105080318
GO:0048771	tissue remodeling	biological_process	0.0063529	0.87789	4	649	20	16845	LOC105080298,USPL1,LOC105080319,LOC105080318
GO:0030099	myeloid cell differentiation	biological_process	0.0069627	0.87789	3	649	11	16845	LOC105071780,IL12A,PIGM
GO:0005249	voltage-gated potassium channel activity	molecular_function	0.0077236	0.87789	5	649	33	16845	KCNE2,SMIM34,SELENOM,MARCKS,KCNE1
GO:0000122	negative regulation of transcription from RNA polymerase II promoter	biological_process	0.0080154	0.87789	2	649	4	16845	HEXIM2,HEXIM1
GO:0004019	adenylosuccinate synthase activity	molecular_function	0.009074	0.87789	2	649	4	16845	ADSS2,CUX1
GO:0014070	response to organic cyclic compound	biological_process	0.009074	0.87789	2	649	4	16845	LOC105074663,MFSD4A
GO:0033993	response to lipid	biological_process	0.009074	0.87789	2	649	4	16845	LOC105074663,MFSD4A
GO:0043401	steroid hormone mediated signaling pathway	biological_process	0.009074	0.87789	2	649	4	16845	LOC105074663,MFSD4A
GO:0044660	cytolysis by virus via pore formation in host cell membrane	biological_process	0.009074	0.87789	2	649	4	16845	SLC2A1,TMEM255B
GO:0048545	response to steroid hormone stimulus	biological_process	0.009074	0.87789	2	649	4	16845	MFSD4A,LOC105074663
GO:0071383	cellular response to steroid hormone stimulus	biological_process	0.009074	0.87789	2	649	4	16845	MFSD4A,LOC105074663
GO:0071396	cellular response to lipid	biological_process	0.009074	0.87789	2	649	4	16845	MFSD4A,LOC105074663
GO:0071407	cellular response to organic cyclic compound	biological_process	0.009074	0.87789	2	649	4	16845	MFSD4A,LOC105074663
GO:0030097	hemopoiesis	biological_process	0.0091585	0.87789	3	649	12	16845	PIGM,LOC105071780,IL12A
GO:0048534	hematopoietic or lymphoid organ development	biological_process	0.0091585	0.87789	3	649	12	16845	PIGM,IL12A,LOC105071780
GO:0016538	cyclin-dependent protein serine/threonine kinase regulator activity	molecular_function	0.0091983	0.87789	3	649	12	16845	HEXIM2,HEXIM1,CDKN1A
GO:0006338	chromatin remodeling	biological_process	0.0093165	0.87789	6	649	46	16845	LOC105078840,LDLRAD3,FAM170A,SMARCB1,STXBP5,SNAPC4
GO:0016830	carbon-carbon lyase activity	molecular_function	0.0098875	0.88696	8	649	76	16845	TAGLN2,DVL2,HKDC1,NRAS,NOP16,FGB,SPRYD7,ALDOC
GO:0003013	circulatory system process	biological_process	0.010001	0.88696	4	649	22	16845	LIX1,MORC2,VPS53,UTS2B
GO:0008015	blood circulation	biological_process	0.010001	0.88696	4	649	22	16845	MORC2,LIX1,UTS2B,VPS53
GO:0016311	dephosphorylation	biological_process	0.010925	0.94569	12	649	143	16845	VKORC1L1,PTPN9,PTPN22,FNBP4,DUSP4,PTPN1,LOC105077574,PTPRJ,DUSP1,PTPN12,DUSP8,DUSP6
GO:0008138	protein tyrosine/serine/threonine phosphatase activity	molecular_function	0.011081	0.94569	9	649	93	16845	PTPN9,PTPN1,DUSP4,PTPN22,DUSP8,DUSP6,DUSP1,PTPN12,PTPRJ
GO:0005861	troponin complex	cellular_component	0.012089	0.97643	3	649	13	16845	TNNI1,LOC123614388,TNNI2
GO:0005865	striated muscle thin filament	cellular_component	0.012089	0.97643	3	649	13	16845	TNNI2,LOC123614388,TNNI1
GO:0036379	myofilament	cellular_component	0.012089	0.97643	3	649	13	16845	TNNI2,TNNI1,LOC123614388
GO:0015079	potassium ion transmembrane transporter activity	molecular_function	0.013005	1	7	649	65	16845	SMIM34,SELENOM,CAP2,TMEM38B,KCNE2,MARCKS,KCNE1
GO:2000026	regulation of multicellular organismal development	biological_process	0.013127	1	6	649	51	16845	GRPEL2,MTDH,IL12A,LOC105071780,PIGM,SYT8
GO:0050793	regulation of developmental process	biological_process	0.013154	1	7	649	66	16845	MTDH,GRPEL2,SYT8,IL12A,LOC105071780,PIGM,PALMD
GO:0006012	galactose metabolic process	biological_process	0.01358	1	2	649	5	16845	GALT,SEPTIN7
GO:0004014	adenosylmethionine decarboxylase activity	molecular_function	0.01459	1	2	649	5	16845	NOP16,NRAS
GO:0006595	polyamine metabolic process	biological_process	0.01459	1	2	649	5	16845	NRAS,NOP16
GO:0006596	polyamine biosynthetic process	biological_process	0.01459	1	2	649	5	16845	NOP16,NRAS
GO:0008216	spermidine metabolic process	biological_process	0.01459	1	2	649	5	16845	NRAS,NOP16
GO:0008295	spermidine biosynthetic process	biological_process	0.01459	1	2	649	5	16845	NOP16,NRAS
GO:0004725	protein tyrosine phosphatase activity	molecular_function	0.015176	1	9	649	98	16845	PTPN1,PTPN9,PTPRJ,PTPN12,DUSP1,DUSP8,PTPN22,DUSP6,DUSP4
GO:0051726	regulation of cell cycle	biological_process	0.015698	1	8	649	83	16845	SPDYA,CCNB1IP1,OLFML3,HUS1,CDKN1A,POC1B,NTRK2,ITGB1BP2
GO:0051239	regulation of multicellular organismal process	biological_process	0.015886	1	9	649	100	16845	MORC2,LIX1,GRPEL2,MTDH,LOC105071780,IL12A,PIGM,SYT8,VPS53
GO:0003018	vascular process in circulatory system	biological_process	0.016199	1	3	649	14	16845	MORC2,LIX1,VPS53
GO:0019229	regulation of vasoconstriction	biological_process	0.016199	1	3	649	14	16845	VPS53,MORC2,LIX1
GO:0035150	regulation of tube size	biological_process	0.016199	1	3	649	14	16845	VPS53,MORC2,LIX1
GO:0042310	vasoconstriction	biological_process	0.016199	1	3	649	14	16845	LIX1,MORC2,VPS53
GO:0050880	regulation of blood vessel size	biological_process	0.016199	1	3	649	14	16845	MORC2,LIX1,VPS53
GO:0006470	protein dephosphorylation	biological_process	0.017156	1	9	649	100	16845	PTPN1,PTPN9,PTPRJ,DUSP1,PTPN12,DUSP6,PTPN22,DUSP8,DUSP4
GO:0030518	intracellular steroid hormone receptor signaling pathway	biological_process	0.018347	1	3	649	15	16845	MFSD4A,LOC105074663,FOXP4
GO:0030522	intracellular receptor signaling pathway	biological_process	0.018347	1	3	649	15	16845	LOC105074663,FOXP4,MFSD4A
GO:0005125	cytokine activity	molecular_function	0.018407	1	8	649	90	16845	CCL27,PIGM,IL12A,LOC105071780,IL17B,CCL5,CCL21,CCL19
GO:0033588	Elongator holoenzyme complex	cellular_component	0.019653	1	3	649	15	16845	THOC3,ELP5,POC1B
GO:0006289	nucleotide-excision repair	biological_process	0.020066	1	4	649	27	16845	TTC26,GRHL1,ZBTB25,RAD23B
GO:0002520	immune system development	biological_process	0.021146	1	3	649	16	16845	IL12A,LOC105071780,PIGM
GO:0031023	microtubule organizing center organization	biological_process	0.021168	1	5	649	41	16845	VPS53,BCAS2,NTRK2,PXK,TRAF5
GO:0005488	binding	molecular_function	0.021503	1	407	649	9802	16845	ZSCAN30,ADAMTS12,LOC105074663,STMND1,LOC105069339,CPLX2,PARD6B,MCM8,CBL,THOC3,AP2B1,TRAF5,BMP2,BEND3,ZNF215,SNX14,SPRYD7,PLSCR3,IHH,PPP2R2B,EFCAB8,PCDHB5,MIF,COPRS,DLG4,RAB11FIP4,FGG,GUCY2D,CHURC1,JAK1,LRRN4,SMARCA2,TUBD1,SMTN,OLFML3,RPTN,LOC105067903,CABIN1,IGFN1,LOC105064360,TSC22D1,RAD23B,MFSD4A,LOC105082139,AK2,LOC105069091,GAS6,IPPK,PHF23,RAB44,PCDHB2,LOC105064361,MAPK1,PSPH,JRK,HIPK1,CDC16,…
GO:0005496	steroid binding	molecular_function	0.022081	1	3	649	16	16845	LOC105074663,FOXP4,MFSD4A
GO:0000062	fatty-acyl-CoA binding	molecular_function	0.022233	1	3	649	16	16845	ACBD4,ECI2,LOC105071528
GO:0008610	lipid biosynthetic process	biological_process	0.024279	1	13	649	179	16845	SMARCA2,CRLS1,FAR2,PDSS2,PRPH2,RPS6KB1,TRMT61B,FGG,ITGB1BP2,PSD2,SDR42E1,PIGM,PIGS
GO:0006644	phospholipid metabolic process	biological_process	0.024495	1	10	649	124	16845	PSD2,SMARCA2,CRLS1,PIGM,VKORC1L1,RPS6KB1,PROCA1,ITGB1BP2,PLA2G3,PIGS
GO:0007049	cell cycle	biological_process	0.024553	1	20	649	317	16845	TRAF5,BCAS2,SPDYA,VPS53,HUS1,CDKN1A,FMNL1,NTRK2,TMTC1,ENTR1,MAX,CPLX2,CCNB1IP1,OLFML3,PXK,POC1B,RAB11FIP4,ARC,ITGB1BP2,SIPA1L1
GO:0034755	iron ion transmembrane transport	biological_process	0.028917	1	2	649	7	16845	RNF19A,SACS
GO:0016051	carbohydrate biosynthetic process	biological_process	0.029167	1	8	649	93	16845	CCDC81,NANS,RPS6KB1,VPS53,PSD2,SMARCA2,COLEC11,PRPH2
GO:0071804	cellular potassium ion transport	biological_process	0.029318	1	2	649	7	16845	CAP2,TMEM38B
GO:0071805	potassium ion transmembrane transport	biological_process	0.029318	1	2	649	7	16845	TMEM38B,CAP2
GO:0016831	carboxy-lyase activity	molecular_function	0.031193	1	5	649	45	16845	NOP16,DVL2,FGB,NRAS,SPRYD7
GO:0045595	regulation of cell differentiation	biological_process	0.033444	1	3	649	19	16845	IL12A,LOC105071780,PIGM
GO:0034969	histone arginine methylation	biological_process	0.034792	1	1	649	1	16845	COPRS
GO:0043985	histone H4-R3 methylation	biological_process	0.034792	1	1	649	1	16845	COPRS
GO:0070402	NADPH binding	molecular_function	0.035682	1	1	649	1	16845	RPTN
GO:0017069	snRNA binding	molecular_function	0.035936	1	2	649	8	16845	HEXIM1,HEXIM2
GO:0000774	adenyl-nucleotide exchange factor activity	molecular_function	0.036155	1	3	649	19	16845	VPS53,OLFML3,GRPEL2
GO:0009424	bacterial-type flagellum hook	cellular_component	0.036334	1	2	649	8	16845	PROX1,GPS2
GO:0009236	cobalamin biosynthetic process	biological_process	0.036471	1	3	649	19	16845	DVL2,MARCKS,MPHOSPH6
GO:0016540	protein autoprocessing	biological_process	0.036709	1	2	649	8	16845	IHH,MYRFL
GO:0034637	cellular carbohydrate biosynthetic process	biological_process	0.036853	1	5	649	47	16845	COLEC11,SMARCA2,CCDC81,PRPH2,VPS53
GO:0007099	centriole replication	biological_process	0.036866	1	2	649	8	16845	NTRK2,PXK
GO:0051298	centrosome duplication	biological_process	0.036866	1	2	649	8	16845	NTRK2,PXK
GO:0009309	amine biosynthetic process	biological_process	0.036961	1	2	649	8	16845	NRAS,NOP16
GO:0042401	cellular biogenic amine biosynthetic process	biological_process	0.036961	1	2	649	8	16845	NRAS,NOP16
GO:0008009	chemokine activity	molecular_function	0.038173	1	4	649	36	16845	CCL5,CCL27,CCL19,CCL21
GO:0042379	chemokine receptor binding	molecular_function	0.038173	1	4	649	36	16845	CCL21,CCL19,CCL27,CCL5
GO:0005261	cation channel activity	molecular_function	0.038925	1	11	649	154	16845	KCNE1,KCNE2,SELENOM,SMIM34,TMEM38B,CAP2,MARCKS,LOC105066231,SLC28A3,CPLX2,LOC105084052
GO:0004017	adenylate kinase activity	molecular_function	0.039281	1	10	649	136	16845	ZSCAN2,LOC105062807,LOC105075705,AK2,ZNF214,AK4,ZNF215,LOC105075696,LOC105075673,ZNF410
GO:0031424	keratinization	biological_process	0.039978	1	1	649	1	16845	PPCDC
GO:0033922	peptidoglycan beta-N-acetylmuramidase activity	molecular_function	0.039978	1	1	649	1	16845	PKHD1L1
GO:0030016	myofibril	cellular_component	0.040623	1	3	649	20	16845	TNNI2,LOC123614388,TNNI1
GO:0030017	sarcomere	cellular_component	0.040623	1	3	649	20	16845	LOC123614388,TNNI1,TNNI2
GO:0043292	contractile fiber	cellular_component	0.040623	1	3	649	20	16845	LOC123614388,TNNI1,TNNI2
GO:0044449	contractile fiber part	cellular_component	0.040623	1	3	649	20	16845	TNNI2,TNNI1,LOC123614388
GO:0002098	tRNA wobble uridine modification	biological_process	0.042148	1	3	649	20	16845	POC1B,ELP5,THOC3
GO:0004721	phosphoprotein phosphatase activity	molecular_function	0.042471	1	9	649	118	16845	PTPN22,DUSP6,DUSP8,DUSP4,PTPRJ,PTPN12,DUSP1,PTPN9,PTPN1
GO:0019220	regulation of phosphate metabolic process	biological_process	0.04289	1	8	649	100	16845	SPDYA,GTPBP1,LOC105077574,RASA3,FNBP4,IQGAP2,PLXNA4,ITGB1BP2
GO:0051174	regulation of phosphorus metabolic process	biological_process	0.04289	1	8	649	100	16845	GTPBP1,LOC105077574,RASA3,PLXNA4,ITGB1BP2,IQGAP2,FNBP4,SPDYA
GO:0005212	structural constituent of eye lens	molecular_function	0.044093	1	2	649	9	16845	CHD8,HERPUD2
GO:0006265	DNA topological change	biological_process	0.044472	1	4	649	34	16845	MYLK3,RASA3,TOP3B,TOP1
GO:0000439	core TFIIH complex	cellular_component	0.044573	1	2	649	9	16845	ZBTB25,TTC26
GO:0000441	SSL2-core TFIIH complex	cellular_component	0.044573	1	2	649	9	16845	TTC26,ZBTB25
GO:0032806	carboxy-terminal domain protein kinase complex	cellular_component	0.044573	1	2	649	9	16845	ZBTB25,TTC26
GO:0016776	phosphotransferase activity, phosphate group as acceptor	molecular_function	0.044585	1	10	649	139	16845	ZNF215,LOC105075696,ZNF410,LOC105075673,ZSCAN2,LOC105062807,AK4,AK2,LOC105075705,ZNF214
GO:0043161	proteasomal ubiquitin-dependent protein catabolic process	biological_process	0.045274	1	9	649	121	16845	UBR2,RNF185,GRHL1,LOC105083600,TRIM13,TRIM62,RAD23B,LOC105084051,RNFT1
GO:0035737	injection of substance in to other organism	biological_process	0.046146	1	2	649	9	16845	TUBGCP6,SIMC1
GO:0035738	envenomation resulting in modification of morphology or physiology of other organism	biological_process	0.046146	1	2	649	9	16845	TUBGCP6,SIMC1
GO:0044559	envenomation resulting in modulation of voltage-gated potassium channel activity in other organism	biological_process	0.046146	1	2	649	9	16845	SIMC1,TUBGCP6
GO:0044560	envenomation resulting in modulation of ion channel activity in other organism	biological_process	0.046146	1	2	649	9	16845	TUBGCP6,SIMC1
GO:0044562	envenomation resulting in negative regulation of voltage-gated potassium channel activity in other organism	biological_process	0.046146	1	2	649	9	16845	TUBGCP6,SIMC1
GO:0044564	envenomation resulting in occlusion of the pore of voltage-gated potassium channel in other organism	biological_process	0.046146	1	2	649	9	16845	SIMC1,TUBGCP6
GO:0044262	cellular carbohydrate metabolic process	biological_process	0.047378	1	6	649	67	16845	VPS53,FAM161B,PRPH2,SMARCA2,COLEC11,CCDC81
GO:0009235	cobalamin metabolic process	biological_process	0.047477	1	3	649	21	16845	MPHOSPH6,DVL2,MARCKS
GO:0003917	DNA topoisomerase type I activity	molecular_function	0.047491	1	2	649	9	16845	MYLK3,TOP1
GO:0030131	clathrin adaptor complex	cellular_component	0.047544	1	2	649	9	16845	AP4B1,AP2B1
GO:0000462	maturation of SSU-rRNA from tricistronic rRNA transcript (SSU-rRNA, 5.8S rRNA, LSU-rRNA)	biological_process	0.047613	1	2	649	9	16845	MAX,UTP6
GO:0030490	maturation of SSU-rRNA	biological_process	0.047613	1	2	649	9	16845	UTP6,MAX
GO:0010498	proteasomal protein catabolic process	biological_process	0.049488	1	9	649	123	16845	LOC105084051,TRIM62,TRIM13,RAD23B,RNFT1,RNF185,UBR2,LOC105083600,GRHL1
GO:0006357	regulation of transcription from RNA polymerase II promoter	biological_process	0.050409	1	12	649	180	16845	HEXIM2,ENTR1,CBY1,HEXIM1,FNTB,RASEF,MED12,TRAF5,MED22,MED13,SLC6A3,SACS
GO:0051128	regulation of cellular component organization	biological_process	0.050783	1	8	649	105	16845	CCNB1IP1,EIF5A,STMND1,OLFML3,PALMD,CAPZB,LOC123614083,NTRK2
GO:0060590	ATPase regulator activity	molecular_function	0.051568	1	5	649	52	16845	MDFI,VPS53,OLFML3,GRPEL2,GTPBP1
GO:0044255	cellular lipid metabolic process	biological_process	0.052654	1	15	649	240	16845	PLA2G3,ITGB1BP2,FGG,ACOX2,VKORC1L1,RPS6KB1,SMARCA2,CRLS1,LOC105072853,PRPH2,PDSS2,PROCA1,PIGS,PSD2,PIGM
GO:0016670	oxidoreductase activity, acting on a sulfur group of donors, oxygen as acceptor	molecular_function	0.053116	1	3	649	22	16845	PCYOX1L,QSOX2,LOC105075705
GO:0003916	DNA topoisomerase activity	molecular_function	0.05312	1	4	649	36	16845	RASA3,TOP1,TOP3B,MYLK3
GO:0030151	molybdenum ion binding	molecular_function	0.054586	1	2	649	10	16845	PROX1,MTARC1
GO:0046903	secretion	biological_process	0.056032	1	8	649	106	16845	SYBU,VPS53,FLYWCH1,TTC5,LOC105062803,PLA2G3,FAM222B,PROCA1
GO:0007098	centrosome cycle	biological_process	0.056616	1	2	649	10	16845	NTRK2,PXK
GO:0051297	centrosome organization	biological_process	0.056616	1	2	649	10	16845	PXK,NTRK2
GO:0008654	phospholipid biosynthetic process	biological_process	0.057878	1	7	649	88	16845	PIGS,ITGB1BP2,SMARCA2,CRLS1,PSD2,PIGM,RPS6KB1
GO:0017154	semaphorin receptor activity	molecular_function	0.057973	1	2	649	10	16845	PLXNB1,PLXNA4
GO:0005875	microtubule associated complex	cellular_component	0.060271	1	5	649	54	16845	DNAL4,CDC16,HEXIM2,SHCBP1L,DCTN3
GO:0043167	ion binding	molecular_function	0.061381	1	191	649	4432	16845	DNAJA2,ACBD4,ACADVL,VLDLR,CATSPER3,STAM2,RASEF,TRAF4,LOC105075696,PDE10A,ALOX12B,MAP3K14,MIS18A,FNDC3A,LIMK2,LOC105061770,STXBP5,PRKX,LIN52,UBR2,CXXC5,PRAG1,LOC105084051,MASP1,TRIM13,MEGF8,PLS3,HKDC1,TMTC2,IARS2,RNFT1,LOC105071528,LOC105070500,LOC105062803,JAG1,SELENOM,LOC105061755,ENTPD5,LOC105077528,PEX6,LOC105083601,RNF185,OLA1,SUPT6H,DDX21,RAB38,PITX1,AK4,ZNF214,RPS6KB1,RAB2B,LOC105083600,RNF…
GO:0031124	mRNA 3'-end processing	biological_process	0.062631	1	2	649	11	16845	CBLL2,LRRC30
GO:0046873	metal ion transmembrane transporter activity	molecular_function	0.063499	1	20	649	354	16845	LOC105084052,CPLX2,SACS,TAF12,LOC105066231,DNAJA2,MARCKS,TMEM38B,CAP2,KCNE2,RNF19A,BMP2,TRIM62,SLC28A3,WDR43,SELENOM,CUNH16orf87,SMIM34,KCNE1,ENTR1
GO:0009755	hormone-mediated signaling pathway	biological_process	0.063758	1	2	649	11	16845	LOC105074663,MFSD4A
GO:0032870	cellular response to hormone stimulus	biological_process	0.063758	1	2	649	11	16845	MFSD4A,LOC105074663
GO:0030674	protein binding, bridging	molecular_function	0.063905	1	3	649	24	16845	BICD2,FGF11,LOC105061755
GO:0006629	lipid metabolic process	biological_process	0.064775	1	23	649	418	16845	PIGS,PSD2,SDR42E1,ITGB1BP2,PLA2G3,ACOX2,RPS6KB1,PRPH2,FAR2,LIPE,PROCA1,CNPY3,SRD5A1,PIGM,AMN1,FGG,TRMT61B,PLCG2,VKORC1L1,LOC105072853,PDSS2,CRLS1,SMARCA2
GO:0015908	fatty acid transport	biological_process	0.064824	1	2	649	11	16845	PLA2G3,PROCA1
GO:0015909	long-chain fatty acid transport	biological_process	0.064824	1	2	649	11	16845	PROCA1,PLA2G3
GO:0032309	icosanoid secretion	biological_process	0.064824	1	2	649	11	16845	PLA2G3,PROCA1
GO:0046717	acid secretion	biological_process	0.064824	1	2	649	11	16845	PROCA1,PLA2G3
GO:0050482	arachidonic acid secretion	biological_process	0.064824	1	2	649	11	16845	PLA2G3,PROCA1
GO:0071715	icosanoid transport	biological_process	0.064824	1	2	649	11	16845	PROCA1,PLA2G3
GO:1901571	fatty acid derivative transport	biological_process	0.064824	1	2	649	11	16845	PLA2G3,PROCA1
GO:0045766	positive regulation of angiogenesis	biological_process	0.065665	1	2	649	11	16845	SYT8,MTDH
GO:0019201	nucleotide kinase activity	molecular_function	0.065668	1	10	649	149	16845	LOC105075696,LOC105075673,ZNF410,ZNF215,LOC105062807,LOC105075705,AK2,ZNF214,AK4,ZSCAN2
[truncated: 1,839 more rows]

## Sheet: GO DEmiRNAs
GO_accession	Description	Term_type	Over_represented_pValue	Corrected_pValue	CAD_item	CAD_list	Bg_item	Bg_list	Gene_names
[truncated: 4,488 more rows]

[truncated: 3 more sheets: KEGG DEmRNAs, KEGG DELncRNAs, KEGG DEmiRNAs]
